# Supplementary material for: The 29-nucleotide deletion in SARS-CoV: truncated versions of ORF8 are under purifying selection
Source: BMC Genomics. 2023 Jul 10;24:387. doi: 10.1186/s12864-023-09482-3 (PMC10332002; doi:10.1186/s12864-023-09482-3)
Supplement: Supplementary file 1 — Supplementary Material 1: Fig. S1. Intact SARS-CoV ORF8, alignment and delineated mutations. A consensus sequence (reconstructed using the “majority” rule) and “mutated” sequence (all mutations merged together) are shown below the alignment. [file 12864_2023_9482_MOESM1_ESM.txt]

Supplementary Fig. S1. Intact SARS-CoV ORF8, alignment and deliniated mutations. A consensus sequence (reconstructed using the "majority" rule) and "mutated" sequence (all mutations merged together) are shown below the alignment.

Query: ORF8; AY390556
Query       1      ATGAAACTTCTCATTGTTTTGACTTGTATTTCTCTATGCAGTTGCATACGCACTGTAGTA  60
AY394995.1  27764  ............................................................  27823
AY394994.1  27764  ............................................................  27823
AY394986.1  27728  ............................................................  27787
AY394985.1  27529  ............................................................  27588
AY394984.1  27732  ............................................................  27791
AY394981.1  27725  ............................................................  27784
AY515512.1  27756  ............................................................  27815
AY390556.1  27779  ............................................................  27838
AY304489.1  6620   ............................................................  6679
AY304488.1  27764  ............................................................  27823
AY304487.1  6614   ............................................................  6673
AY304486.1  27764  ............................................................  27823
AY278489.2  27763  ............................................................  27822
AY686864.1  27738  ............................................................  27797
AY613949.1  27729  ............................................................  27788
AY613948.1  27729  ............................................................  27788
AY572035.1  27731  ............................................................  27790
AY572034.1  27753  ............................................................  27812
AY545915.1  27747  ............................................................  27806
AY686863.1  27728  ............................................................  27787
AY613947.1  27729  ............................................................  27788
AY545914.1  27756  ............................................................  27815
AY572038.1  27708  ............................................................  27767
AY568539.1  27729  ............................................................  27788
AY613950.1  27729  ............................................................  27788
AY545917.1  27743  ............................................................  27802
FJ959407.1  27718  ............................................................  27777
AY545919.1  27758  ............................................................  27817
AY545918.1  27745  ............................................................  27804
AY545916.1  27745  ............................................................  27804

Consensus          ATGAAACTTCTCATTGTTTTGACTTGTATTTCTCTATGCAGTTGCATACGCACTGTAGTA
Mutated


DownloadNextPreviousFirst Range
Query range 2: 61 to 120
Query       61     CAGCGCTGCGCATCTAATAAACCTCATGTGCTTGAAGATCCTTGTCCTACTGGTTACCAA  120
AY394995.1  27824  ............................................................  27883
AY394994.1  27824  ........T...................................................  27883
AY394986.1  27788  ........T...................................................  27847
AY394985.1  27589  ........T...................................................  27648
AY394984.1  27792  ........T...................................................  27851
AY394981.1  27785  ........T...................................................  27844
AY515512.1  27816  ........T...................................................  27875
AY390556.1  27839  ........T...................................................  27898
AY304489.1  6680   ........T...................................................  6739
AY304488.1  27824  ........T...................................................  27883
AY304487.1  6674   ........T...................................................  6733
AY304486.1  27824  ........T...................................................  27883
AY278489.2  27823  ........T...................................................  27882
AY686864.1  27798  ........T...................................................  27857
AY613949.1  27789  ........T...................................................  27848
AY613948.1  27789  ........T...................................................  27848
AY572035.1  27791  ........T...................................................  27850
AY572034.1  27813  ........T...................................................  27872
AY545915.1  27807  ........T...................................................  27866
AY686863.1  27788  ........T...................................................  27847
AY613947.1  27789  ........T.....................T.............................  27848
AY545914.1  27816  ........T...................................................  27875
AY572038.1  27768  ........T.....................T.............................  27827
AY568539.1  27789  ........T.....................T.............................  27848
AY613950.1  27789  ........T...................................................  27848
AY545917.1  27803  ........T...................................................  27862
FJ959407.1  27778  ........T.....................T.............................  27837
AY545919.1  27818  ........T.....................T.............................  27877
AY545918.1  27805  ........T.....................T.............................  27864
AY545916.1  27805  ........T.....................T.............................  27864

Consensus          CAGCGCTGTGCATCTAATAAACCTCATGTGCTTGAAGATCCTTGTCCTACTGGTTACCAA
Mutated                    C                     T


DownloadNextPreviousFirst Range
Query range 3: 121 to 180
Query       121    CCTGAATGGAATATAAGGTACAACACTACGGGTAATACTTATAGCACTGCTTGGCTTTGT  180
AY394995.1  27884  ............................................................  27943
AY394994.1  27884  ............................G...............................  27943
AY394986.1  27848  ............................G...............................  27907
AY394985.1  27649  ............................G...............................  27708
AY394984.1  27852  ............................G...............................  27911
AY394981.1  27845  ............................G...............................  27904
AY515512.1  27876  .......................A....G...............................  27935
AY390556.1  27899  ............................G...............................  27958
AY304489.1  6740   ............................G...............................  6799
AY304488.1  27884  ............................G...............................  27943
AY304487.1  6734   ............................G...............................  6793
AY304486.1  27884  ............................G...............................  27943
AY278489.2  27883  ............................G...............................  27942
AY686864.1  27858  .......................A....G...............................  27917
AY613949.1  27849  .......................A....G...............................  27908
AY613948.1  27849  .......................A....G...............................  27908
AY572035.1  27851  .......................A....G...............................  27910
AY572034.1  27873  .......................A....G...............................  27932
AY545915.1  27867  .......................A....G...............................  27926
AY686863.1  27848  .......................A....G...............................  27907
AY613947.1  27849  .......................A....G...............................  27908
AY545914.1  27876  .......................A....G...............................  27935
AY572038.1  27828  .......................A....G...............................  27887
AY568539.1  27849  .......................A....G...............................  27908
AY613950.1  27849  ..........--...........A....G...............................  27906
AY545917.1  27863  ..........--...........A....G...............................  27920
FJ959407.1  27838  .......................A....G...............................  27897
AY545919.1  27878  .......................A....G...............................  27937
AY545918.1  27865  .......................A....G...............................  27924
AY545916.1  27865  .......................A....G...............................  27924

Consensus          CCTGAATGGAATATAAGGTACAACACTAGGGGTAATACTTATAGCACTGCTTGGCTTTGT
Mutated                                   A    C


DownloadNextPreviousFirst Range
Query range 4: 181 to 240
Query       181    GCTCTAGGAAAGGTTTTACCTTTTCATATATGGCACACTATGGTTCAAACATGCACACCT  240
AY394995.1  27944  ............................................................  28003
AY394994.1  27944  ............................G...............................  28003
AY394986.1  27908  ............................G...............................  27967
AY394985.1  27709  ............................G...............................  27768
AY394984.1  27912  ............................G...............................  27971
AY394981.1  27905  ............................G...............................  27964
AY515512.1  27936  ............................G...............................  27995
AY390556.1  27959  ............................G...............................  28018
AY304489.1  6800   ............................G...............................  6859
AY304488.1  27944  ............................G...............................  28003
AY304487.1  6794   ............................G...............................  6853
AY304486.1  27944  ............................G...............................  28003
AY278489.2  27943  ............................G...............................  28002
AY686864.1  27918  ............................G...............................  27977
AY613949.1  27909  ............................G...............................  27968
AY613948.1  27909  ............................G...............................  27968
AY572035.1  27911  ............................G...............................  27970
AY572034.1  27933  ............................G...............................  27992
AY545915.1  27927  ............................G...............................  27986
AY686863.1  27908  ............................G...............................  27967
AY613947.1  27909  ............................G...............................  27968
AY545914.1  27936  ............................G...............................  27995
AY572038.1  27888  ............................G...............................  27947
AY568539.1  27909  ............................G...............................  27968
AY613950.1  27907  ............................G...............................  27966
AY545917.1  27921  ............................G...............................  27980
FJ959407.1  27898  ............................G...............................  27957
AY545919.1  27938  ............................G...............................  27997
AY545918.1  27925  ............................G...............................  27984
AY545916.1  27925  ............................G...............................  27984

Consensus          GCTCTAGGAAAGGTTTTACCTTTTCATAGATGGCACACTATGGTTCAAACATGCACACCT
Mutated                                        T


DownloadNextPreviousFirst Range
Query range 5: 241 to 300
Query       241    AATGTTACTATCAACTGTCAAGATCCAGCTGGTGGTGCGCTTATAGCTAGGTGTTGGTAC  300
AY394995.1  28004  ............................................................  28063
AY394994.1  28004  ............................................................  28063
AY394986.1  27968  ............................................................  28027
AY394985.1  27769  ............................................................  27828
AY394984.1  27972  ............................................................  28031
AY394981.1  27965  ............................................................  28024
AY515512.1  27996  ............................................................  28055
AY390556.1  28019  ............................................................  28078
AY304489.1  6860   ............................................G...............  6919
AY304488.1  28004  ............................................G...............  28063
AY304487.1  6854   ............................................G...............  6913
AY304486.1  28004  ............................................................  28063
AY278489.2  28003  ............................................................  28062
AY686864.1  27978  ............................................................  28037
AY613949.1  27969  ............................................................  28028
AY613948.1  27969  ............................................................  28028
AY572035.1  27971  ............................................................  28030
AY572034.1  27993  ............................................................  28052
AY545915.1  27987  ............................................................  28046
AY686863.1  27968  ............................................................  28027
AY613947.1  27969  ............................................................  28028
AY545914.1  27996  ............................................................  28055
AY572038.1  27948  ............................................................  28007
AY568539.1  27969  ............................................................  28028
AY613950.1  27967  ............................................................  28026
AY545917.1  27981  ............................................................  28040
FJ959407.1  27958  ..........................................-.................  28016
AY545919.1  27998  ..........................................-.................  28056
AY545918.1  27985  ..........................................-.................  28043
AY545916.1  27985  ..........................................-.................  28043

Consensus          AATGTTACTATCAACTGTCAAGATCCAGCTGGTGGTGCGCTTATAGCTAGGTGTTGGTAC
Mutated                                                        G


DownloadNextPreviousFirst Range
Query range 6: 301 to 360
Query       301    CTTCATGAAGGTCACCAAACTGCTGCATTTATAGACGTACTTGTTGTTTTAAATAAACGA  360
AY394995.1  28064  ............................................................  28123
AY394994.1  28064  ...............................G............................  28123
AY394986.1  28028  ...............................G............................  28087
AY394985.1  27829  ...............................G............................  27888
AY394984.1  28032  ...............................G............................  28091
AY394981.1  28025  ...............................G............................  28084
AY515512.1  28056  ...............................G............................  28115
AY390556.1  28079  ...............................G.......T....................  28138
AY304489.1  6920   ...............................G............................  6979
AY304488.1  28064  ...............................G............................  28123
AY304487.1  6914   ...............................G............................  6973
AY304486.1  28064  ...............................G....................C.......  28123
AY278489.2  28063  ...............................G.......T....................  28122
AY686864.1  28038  ...............................G............................  28097
AY613949.1  28029  ...............................G............................  28088
AY613948.1  28029  ...............................G............................  28088
AY572035.1  28031  ...............................G............................  28090
AY572034.1  28053  ...............................G............................  28112
AY545915.1  28047  ...............................G............................  28106
AY686863.1  28028  ...............................G....................C.......  28087
AY613947.1  28029  ...............................G............................  28088
AY545914.1  28056  ...............................G....................C.......  28115
AY572038.1  28008  ...............................G....................C.......  28067
AY568539.1  28029  ...............................G....................C.......  28088
AY613950.1  28027  ...............................G............................  28086
AY545917.1  28041  ...............................G............................  28100
FJ959407.1  28017  ...............................G....................C.......  28076
AY545919.1  28057  ...............................G....................C.......  28116
AY545918.1  28044  ...............................G....................C.......  28103
AY545916.1  28044  ...............................G....................C.......  28103

Consensus          CTTCATGAAGGTCACCAAACTGCTGCATTTAGAGACGTACTTGTTGTTTTAAATAAACGA
Mutated                                           T       T            C


DownloadNextPreviousFirst Range
Query range 7: 361 to 369
Query       361    ACAAATTAA  369
AY394995.1  28124  .........  28132
AY394994.1  28124  .........  28132
AY394986.1  28088  .........  28096
AY394985.1  27889  .........  27897
AY394984.1  28092  .........  28100
AY394981.1  28085  .........  28093
AY515512.1  28116  .........  28124
AY390556.1  28139  .........  28147
AY304489.1  6980   .........  6988
AY304488.1  28124  .........  28132
AY304487.1  6974   .........  6982
AY304486.1  28124  .........  28132
AY278489.2  28123  .........  28131
AY686864.1  28098  .........  28106
AY613949.1  28089  .........  28097
AY613948.1  28089  .........  28097
AY572035.1  28091  .........  28099
AY572034.1  28113  .........  28121
AY545915.1  28107  .........  28115
AY686863.1  28088  .........  28096
AY613947.1  28089  .........  28097
AY545914.1  28116  .........  28124
AY572038.1  28068  .........  28076
AY568539.1  28089  .........  28097
AY613950.1  28087  .........  28095
AY545917.1  28101  .........  28109
FJ959407.1  28077  .........  28085
AY545919.1  28117  .........  28125
AY545918.1  28104  .........  28112
AY545916.1  28104  .........  28112

Consensus          ACAAATTAA
Mutated
