# Supplementary material for: The 29-nucleotide deletion in SARS-CoV: truncated versions of ORF8 are under purifying selection
Source: BMC Genomics. 2023 Jul 10;24:387. doi: 10.1186/s12864-023-09482-3 (PMC10332002; doi:10.1186/s12864-023-09482-3)
Supplement: Supplementary file 2 — Supplementary Material 2: Fig. S2. ORF8ab with the deletion, alignment and delineated mutations. A consensus sequence (reconstructed using the “majority” rule) and “mutated” sequence (all mutations merged together) are shown below the alignment. [file 12864_2023_9482_MOESM2_ESM.txt]

Supplementary Fig. S2. ORF8ab with the deletion, alignment and deliniated mutations. A consensus sequence (reconstructed using the "majority" rule) and "mutated" sequence (all mutations merged together) are shown below the alignment.

Query: ORF8ab with the deletion; AY394995
Query        1      ATGAAACTTCTCATTGTTTTGACTTGTATTTCTCTATGCAGTTGCATACGCACTGTTGTA  60
AH013657.2   11471  ........................................................A...  11530
DQ640652.1   27785  ........................................................A...  27844
AY864806.1   27779  ........................................................A...  27838
AY864805.1   27779  ........................................................A...  27838
AY395004.1   27732  ........................................................A...  27791
AY394993.1   27764  ........................................................A...  27823
AY394992.1   27764  ........................................................A...  27823
AY394990.1   27764  ........................................................A...  27823
AY394989.1   27764  ........................................................A...  27823
AY394987.1   27737  ........................................................A...  27796
AY394983.1   27727  ........................................................A...  27786
AY394977.1   27728  ........................................................A...  27787
AY304495.1   27764  ........................................................A...  27823
AY304492.1   11515  ........................................................A...  11574
AY278554.2   27764  ........................................................A...  27823
AY279354.2   27763  ........................................................A...  27822
AY278490.3   27775  ........................................................A...  27834
AY278487.3   27779  ........................................................A...  27838
AY278488.2   27760  ........................................................A...  27819
AY654624.1   27778  ........................................................A...  27837
AY304490.1   11515  ........................................................A...  11574
MT308984.1   27782  ................................................T.......A...  27841
MK062180.1   27779  ................................................T.......A...  27838
MK062179.1   27779  ................................................T.......A...  27838
AH012999.2   17639  ................................................T.......A...  17698
JX163928.1   27739  ................................................T.......A...  27798
JX163926.1   27739  ................................................T.......A...  27798
JX163924.1   27739  ................................................T.......A...  27798
JX162087.1   27759  ................................................T.......A...  27818
JN854286.1   27779  ................................................T.......A...  27838
JQ316196.1   27779  ................................................T.......A...  27838
JF292915.1   27739  ................................................T.......A...  27798
JF292909.1   27739  ................................................T.......A...  27798
JF292906.1   27739  ................................................T.......A...  27798
JF292905.1   27739  ................................................T.......A...  27798
JF292903.1   27739  ................................................T.......A...  27798
HQ890541.1   27739  ................................................T.......A...  27798
HQ890538.1   27739  ................................................T.......A...  27798
HQ890535.1   27739  ................................................T.......A...  27798
HQ890532.1   27739  ................................................T.......A...  27798
HQ890531.1   27739  ................................................T.......A...  27798
HQ890529.1   27739  ................................................T.......A...  27798
HQ890526.1   27739  ................................................T.......A...  27798
FJ882961.1   27772  ................................................T.......A...  27831
FJ882958.1   27772  ................................................T.......A...  27831
FJ882957.1   27772  ................................................T.......A...  27831
FJ882956.1   27739  ................................................T.......A...  27798
FJ882955.1   27739  ................................................T.......A...  27798
FJ882954.1   27729  ................................................T.......A...  27788
FJ882953.1   27741  ................................................T.......A...  27800
FJ882952.1   27772  ................................................T.......A...  27831
FJ882950.1   27739  ................................................T.......A...  27798
FJ882949.1   27740  ................................................T.......A...  27799
FJ882948.1   27772  ................................................T.......A...  27831
FJ882945.1   27772  ................................................T.......A...  27831
FJ882944.1   27721  ................................................T.......A...  27780
FJ882943.1   27772  ................................................T.......A...  27831
FJ882941.1   27758  ................................................T.......A...  27817
FJ882940.1   27739  ................................................T.......A...  27798
FJ882939.1   27739  ................................................T.......A...  27798
FJ882938.1   27759  ................................................T.......A...  27818
FJ882937.1   27741  ................................................T.......A...  27800
FJ882936.1   27739  ................................................T.......A...  27798
FJ882935.1   27740  ................................................T.......A...  27799
FJ882934.1   27739  ................................................T.......A...  27798
FJ882933.1   27741  ................................................T.......A...  27800
FJ882932.1   27739  ................................................T.......A...  27798
FJ882931.1   27739  ................................................T.......A...  27798
FJ882930.1   27759  ................................................T.......A...  27818
FJ882929.1   27758  ................................................T.......A...  27817
FJ882928.1   27759  ................................................T.......A...  27818
FJ882927.1   27759  ................................................T.......A...  27818
FJ882926.1   27747  ................................................T.......A...  27806
EU371559.1   27779  ................................................T.......A...  27838
DQ898174.1   27779  ................................................T.......A...  27838
DQ497008.1   27779  ................................................T.......A...  27838
AY278741.1   27779  ................................................T.......A...  27838
AY714217.1   27779  ................................................T.......A...  27838
AY559097.1   27762  ................................................T.......A...  27821
AY559091.1   27763  ................................................T.......A...  27822
AY559090.1   27775  ................................................T.......A...  27834
AY559089.1   27767  ................................................T.......A...  27826
AY559088.1   27765  ................................................T.......A...  27824
AY559081.1   27767  ................................................T.......A...  27826
AY595412.1   27763  ........................................................A...  27822
DQ182595.1   27763  ................................................T.......A...  27822
NC_004718.3  27779  ................................................T.......A...  27838
AY323977.2   27779  ................................................T.......A...  27838
AY291315.1   27779  ................................................T.......A...  27838
AY291451.1   27779  ................................................T.......A...  27838
AY502931.1   27779  ................................................T.......A...  27838
AY502930.1   27779  ................................................T.......A...  27838
AY502929.1   27779  ................................................T.......A...  27838
AY502928.1   27779  ................................................T.......A...  27838
AY502927.1   27779  ................................................T.......A...  27838
AY502926.1   27779  ................................................T.......A...  27838
AY290752.2   867    ................................................T.......A...  926
AY394998.1   27764  ................................................T.......A...  27823
AY394991.1   27764  ...............................T........................A...  27823
AY394980.1   27733  ................................................T.......A...  27792
AY463060.1   27121  ................................................T.......A...  27180
AY463059.1   27700  ................................................T.......A...  27759
AY310120.1   27779  ................................................T.......A...  27838
AY345986.1   27764  ................................................T.......A...  27823
AY357076.1   27762  ................................................T.......A...  27821
AY350750.1   27766  ................................................T.......A...  27825
AY282752.2   27764  ................................................T.......A...  27823
AY461660.1   27764  ................................................T.......A...  27823
AY427439.1   27763  ................................................T.......A...  27822
AY283798.2   27763  ................................................T.......A...  27822
AY278491.2   27779  ................................................T.......A...  27838
AY362699.1   27779  ................................................T.......A...  27838
AY283794.1   27763  ................................................T.......A...  27822
AY283796.1   27763  ................................................T.......A...  27822
AY351680.1   27801  ................................................T.......A...  27860
AY297028.1   27771  ................................................T.......A...  27830
AP006557.1   27779  ................................................T.......A...  27838
AY338174.1   27710  ................................................T.......A...  27769
AY772062.1   27512  ................................................T.......A...  27571
AY485277.1   27776  ................................................T.......A...  27835
AY313906.1   27790  ................................................T.......A...  27849
JX163927.1   27739  .................................Y..............T.......A...  27798
JX163925.1   27739  .................................Y..............T.......A...  27798
JF292922.1   27739  ................................................T.......A.Y.  27798
KF514407.1   27759  ................................................T.......A...  27818
FJ882960.1   27739  ................................................T.......A...  27798
FJ882963.1   27760  .................................T..............T.......A...  27819
AY559096.1   27771  ................................................T.......A...  27830
AY559095.1   27769  ................................................T.......A...  27828
AY559093.1   27763  ................................................T.......A...  27822
AY559087.1   27763  ................................................T.......A...  27822
AY559085.1   27763  ................................................T.......A...  27822
AY559084.1   27763  ................................................T.......A...  27822
AY502932.1   27779  .................................T..............T.......A...  27838
AY502924.1   27777  .................................T..............T.......A...  27836
AY502923.1   27779  .................................T..............T.......A...  27838
AY345988.1   27764  ................................................T.......A...  27823
AY304493.1   9054   ................................................T.......A...  9113
AP006561.1   27779  .................................T..............T.......A...  27838
AP006560.1   27779  .................................T..............T.......A...  27838
AP006559.1   27779  .................................T..............T.......A...  27838
AP006558.1   27777  .................................T..............T.......A...  27836
AY348314.1   27710  .................................T..............T.......A...  27769
AY338175.1   27710  .................................T..............T.......A...  27769
JX163923.1   27739  ................................................T.......A...  27798
AY304494.1   9054   .............................NN.................T.......A...  9113
AY304491.1   9051   ........................................................A...  9110
EU371560.1   27779  ................................................T.......A...  27838
AY559092.1   27765  ................................................T.......A...  27824
MK062182.1   27779  ................................................T.......A...  27838
MK062181.1   27779  ................................................T.......A...  27838
AY283795.1   27766           .......................................T.......A...  27816
FJ882962.1   27772  ................................................T.......A...  27831
FJ882959.1   27772  ................................................T.......A...  27831
FJ882951.1   27772  ................................................T.......A...  27831
FJ882942.1   27772  ................................................T.......A...  27831
GU553365.1   27739  ............................--..................T.......A...  27796
GU553363.1   27739  ............................--..................T.......A...  27796
AY357075.1   27765  ................................................T.......A...  27824
AY321118.1   27779  ............................--..................T.......A...  27836
AY394850.2   27779  ............................--..................T.......A...  27836
AY485278.1   27779  ................................................T.......A...  27838
AY283797.1   27763  ...............................-----............T.......A...  27817
MK062184.1   27889  ................................................T.......A...  27948
MK062183.1   27889  ................................................T.......A...  27948

Consensus           ATGAAACTTCTCATTGTTTTGACTTGTATTTCTCTATGCAGTTGCATATGCACTGTAGTA
Mutated                                            T T     T T      C       T


DownloadNextPreviousFirst Range
Query range 2: 61 to 120
Query        61     CAGCGCTGTGCATCTAATAAACCTCATGTGCTTGAAGATCCTTGTAAGGTACAACACTAG  120
AH013657.2   11531  ............................................................  11590
DQ640652.1   27845  ............................................................  27904
AY864806.1   27839  ............................................................  27898
AY864805.1   27839  ............................................................  27898
AY395004.1   27792  ............................................................  27851
AY394993.1   27824  ............................................................  27883
AY394992.1   27824  ............................................................  27883
AY394990.1   27824  ............................................................  27883
AY394989.1   27824  ............................................................  27883
AY394987.1   27797  ............................................................  27856
AY394983.1   27787  ............................................................  27846
AY394977.1   27788  ............................................................  27847
AY304495.1   27824  ............................................................  27883
AY304492.1   11575  ............................................................  11634
AY278554.2   27824  ............................................................  27883
AY279354.2   27823  ............................................................  27882
AY278490.3   27835  ............................................................  27894
AY278487.3   27839  ............................................................  27898
AY278488.2   27820  ............................................................  27879
AY654624.1   27838  ............................................................  27897
AY304490.1   11575  ...........................................N................  11634
MT308984.1   27842  ............................................................  27901
MK062180.1   27839  ............................................................  27898
MK062179.1   27839  ............................................................  27898
AH012999.2   17699  ............................................................  17758
JX163928.1   27799  ............................................................  27858
JX163926.1   27799  ............................................................  27858
JX163924.1   27799  ............................................................  27858
JX162087.1   27819  ............................................................  27878
JN854286.1   27839  ............................................................  27898
JQ316196.1   27839  ............................................................  27898
JF292915.1   27799  ............................................................  27858
JF292909.1   27799  ............................................................  27858
JF292906.1   27799  ............................................................  27858
JF292905.1   27799  ............................................................  27858
JF292903.1   27799  ............................................................  27858
HQ890541.1   27799  ............................................................  27858
HQ890538.1   27799  ............................................................  27858
HQ890535.1   27799  ............................................................  27858
HQ890532.1   27799  ............................................................  27858
HQ890531.1   27799  ............................................................  27858
HQ890529.1   27799  ............................................................  27858
HQ890526.1   27799  ............................................................  27858
FJ882961.1   27832  ............................................................  27891
FJ882958.1   27832  ............................................................  27891
FJ882957.1   27832  ............................................................  27891
FJ882956.1   27799  ............................................................  27858
FJ882955.1   27799  ............................................................  27858
FJ882954.1   27789  ............................................................  27848
FJ882953.1   27801  ............................................................  27860
FJ882952.1   27832  ............................................................  27891
FJ882950.1   27799  ............................................................  27858
FJ882949.1   27800  ............................................................  27859
FJ882948.1   27832  ............................................................  27891
FJ882945.1   27832  ............................................................  27891
FJ882944.1   27781  ............................................................  27840
FJ882943.1   27832  ............................................................  27891
FJ882941.1   27818  ............................................................  27877
FJ882940.1   27799  ............................................................  27858
FJ882939.1   27799  ............................................................  27858
FJ882938.1   27819  ............................................................  27878
FJ882937.1   27801  ............................................................  27860
FJ882936.1   27799  ............................................................  27858
FJ882935.1   27800  ............................................................  27859
FJ882934.1   27799  ............................................................  27858
FJ882933.1   27801  ............................................................  27860
FJ882932.1   27799  ............................................................  27858
FJ882931.1   27799  ............................................................  27858
FJ882930.1   27819  ............................................................  27878
FJ882929.1   27818  ............................................................  27877
FJ882928.1   27819  ............................................................  27878
FJ882927.1   27819  ............................................................  27878
FJ882926.1   27807  ............................................................  27866
EU371559.1   27839  ............................................................  27898
DQ898174.1   27839  ............................................................  27898
DQ497008.1   27839  ............................................................  27898
AY278741.1   27839  ............................................................  27898
AY714217.1   27839  ............................................................  27898
AY559097.1   27822  ............................................................  27881
AY559091.1   27823  ............................................................  27882
AY559090.1   27835  ............................................................  27894
AY559089.1   27827  ............................................................  27886
AY559088.1   27825  ............................................................  27884
AY559081.1   27827  ............................................................  27886
AY595412.1   27823  ............................................................  27882
DQ182595.1   27823  ............................................................  27882
NC_004718.3  27839  ............................................................  27898
AY323977.2   27839  ............................................................  27898
AY291315.1   27839  ............................................................  27898
AY291451.1   27839  ............................................................  27898
AY502931.1   27839  ............................................................  27898
AY502930.1   27839  ............................................................  27898
AY502929.1   27839  ............................................................  27898
AY502928.1   27839  ............................................................  27898
AY502927.1   27839  ............................................................  27898
AY502926.1   27839  ............................................................  27898
AY290752.2   927    ............................................................  986
AY394998.1   27824  ............................................................  27883
AY394991.1   27824  ............................................................  27883
AY394980.1   27793  ............................................................  27852
AY463060.1   27181  ............................................................  27240
AY463059.1   27760  ............................................................  27819
AY310120.1   27839  ............................................................  27898
AY345986.1   27824  ............................................................  27883
AY357076.1   27822  ............................................................  27881
AY350750.1   27826  ............................................................  27885
AY282752.2   27824  ............................................................  27883
AY461660.1   27824  ............................................................  27883
AY427439.1   27823  ............................................................  27882
AY283798.2   27823  ............................................................  27882
AY278491.2   27839  ............................................................  27898
AY362699.1   27839  ............................................................  27898
AY283794.1   27823  ............................................................  27882
AY283796.1   27823  ............................................................  27882
AY351680.1   27861  ............................................................  27920
AY297028.1   27831  ............................................................  27890
AP006557.1   27839  ............................................................  27898
AY338174.1   27770  ............................................................  27829
AY772062.1   27572  ............................................................  27631
AY485277.1   27836  ............................................................  27895
AY313906.1   27850  ............................................................  27909
JX163927.1   27799  ............................................................  27858
JX163925.1   27799  ............................................................  27858
JF292922.1   27799  ............................................................  27858
KF514407.1   27819  ............................................................  27878
FJ882960.1   27799  ............................................................  27858
FJ882963.1   27820  ............................................................  27879
AY559096.1   27831  ............................................................  27890
AY559095.1   27829  ............................................................  27888
AY559093.1   27823  ............................................................  27882
AY559087.1   27823  ............................................................  27882
AY559085.1   27823  ............................................................  27882
AY559084.1   27823  ............................................................  27882
AY502932.1   27839  ............................................................  27898
AY502924.1   27837  ............................................................  27896
AY502923.1   27839  ............................................................  27898
AY345988.1   27824  ............................................................  27883
AY304493.1   9114   ............................................................  9173
AP006561.1   27839  ............................................................  27898
AP006560.1   27839  ............................................................  27898
AP006559.1   27839  ............................................................  27898
AP006558.1   27837  ............................................................  27896
AY348314.1   27770  ............................................................  27829
AY338175.1   27770  ............................................................  27829
JX163923.1   27799  ....................R.......................................  27858
AY304494.1   9114   ............................................................  9173
AY304491.1   9111   ...........................................-................  9169
EU371560.1   27839  ............................................................  27898
AY559092.1   27825  ............................................................  27884
MK062182.1   27839  ............................................................  27898
MK062181.1   27839  ............................................................  27898
AY283795.1   27817  ............................................................  27876
FJ882962.1   27832  ............................................................  27891
FJ882959.1   27832  ............................................................  27891
FJ882951.1   27832  ............................................................  27891
FJ882942.1   27832  ............................................................  27891
GU553365.1   27797  ............................................................  27856
GU553363.1   27797  ............................................................  27856
AY357075.1   27825  ............................................--..............  27882
AY321118.1   27837  ............................................................  27896
AY394850.2   27837  ............................................................  27896
AY485278.1   27839  ............................................--..............  27896
AY283797.1   27818  ............................................................  27877
MK062184.1   27949  ............................................................  28008
MK062183.1   27949  ............................................................  28008

Consensus           CAGCGCTGTGCATCTAATAAACCTCATGTGCTTGAAGATCCTTGTAAGGTACAACACTAG
Mutated


DownloadNextPreviousFirst Range
Query range 3: 121 to 180
Query        121    AGGTAATACTTACAGCACTGCTTGGCTTTGTGCTCTAGGAAAGGTTTTACCTTTTCATAG  180
AH013657.2   11591  G...........T...............................................  11650
DQ640652.1   27905  G...........T...............................................  27964
AY864806.1   27899  G...........T...............................................  27958
AY864805.1   27899  G...........T...............................................  27958
AY395004.1   27852  G...........T...............................................  27911
AY394993.1   27884  G...........T...............................................  27943
AY394992.1   27884  G...........T...............................................  27943
AY394990.1   27884  G...........T...............................................  27943
AY394989.1   27884  G...........T...............................................  27943
AY394987.1   27857  G...........T...............................................  27916
AY394983.1   27847  G...........T...............................................  27906
AY394977.1   27848  G...........T...............................................  27907
AY304495.1   27884  G...........T...............................................  27943
AY304492.1   11635  G...........T...............................................  11694
AY278554.2   27884  G...........T...............................................  27943
AY279354.2   27883  G...........T...............................................  27942
AY278490.3   27895  G...........T...............................................  27954
AY278487.3   27899  G...........T...............................................  27958
AY278488.2   27880  G...........T...............................................  27939
AY654624.1   27898  G...........T...............................................  27957
AY304490.1   11635  G...........T...............................................  11694
MT308984.1   27902  G...........T...............................................  27961
MK062180.1   27899  G...........T...............................................  27958
MK062179.1   27899  G...........T...............................................  27958
AH012999.2   17759  G...........T...............................................  17818
JX163928.1   27859  G...........T...............................................  27918
JX163926.1   27859  G...........T...............................................  27918
JX163924.1   27859  G...........T...............................................  27918
JX162087.1   27879  G...........T...............................................  27938
JN854286.1   27899  G...........T...............................................  27958
JQ316196.1   27899  G...........T...............................................  27958
JF292915.1   27859  G...........T...............................................  27918
JF292909.1   27859  G...........T...............................................  27918
JF292906.1   27859  G...........T...............................................  27918
JF292905.1   27859  G...........T...............................................  27918
JF292903.1   27859  G...........T...............................................  27918
HQ890541.1   27859  G...........T...............................................  27918
HQ890538.1   27859  G...........T...............................................  27918
HQ890535.1   27859  G...........T...............................................  27918
HQ890532.1   27859  G...........T...............................................  27918
HQ890531.1   27859  G...........T...............................................  27918
HQ890529.1   27859  G...........T...............................................  27918
HQ890526.1   27859  G...........T...............................................  27918
FJ882961.1   27892  G...........T...............................................  27951
FJ882958.1   27892  G...........T...............................................  27951
FJ882957.1   27892  G...........T...............................................  27951
FJ882956.1   27859  G...........T...............................................  27918
FJ882955.1   27859  G...........T...............................................  27918
FJ882954.1   27849  G...........T...............................................  27908
FJ882953.1   27861  G...........T...............................................  27920
FJ882952.1   27892  G...........T...............................................  27951
FJ882950.1   27859  G...........T...............................................  27918
FJ882949.1   27860  G...........T...............................................  27919
FJ882948.1   27892  G...........T...............................................  27951
FJ882945.1   27892  G...........T...............................................  27951
FJ882944.1   27841  G...........T...............................................  27900
FJ882943.1   27892  G...........T...............................................  27951
FJ882941.1   27878  G...........T...............................................  27937
FJ882940.1   27859  G...........T...............................................  27918
FJ882939.1   27859  G...........T...............................................  27918
FJ882938.1   27879  G...........T...............................................  27938
FJ882937.1   27861  G...........T...............................................  27920
FJ882936.1   27859  G...........T...............................................  27918
FJ882935.1   27860  G...........T...............................................  27919
FJ882934.1   27859  G...........T...............................................  27918
FJ882933.1   27861  G...........T...............................................  27920
FJ882932.1   27859  G...........T...............................................  27918
FJ882931.1   27859  G...........T...............................................  27918
FJ882930.1   27879  G...........T...............................................  27938
FJ882929.1   27878  G...........T...............................................  27937
FJ882928.1   27879  G...........T...............................................  27938
FJ882927.1   27879  G...........T...............................................  27938
FJ882926.1   27867  G...........T...............................................  27926
EU371559.1   27899  G...........T...............................................  27958
DQ898174.1   27899  G...........T...............................................  27958
DQ497008.1   27899  G...........T...............................................  27958
AY278741.1   27899  G...........T...............................................  27958
AY714217.1   27899  G...........T...............................................  27958
AY559097.1   27882  G...........T...............................................  27941
AY559091.1   27883  G...........T...............................................  27942
AY559090.1   27895  G...........T...............................................  27954
AY559089.1   27887  G...........T...............................................  27946
AY559088.1   27885  G...........T...............................................  27944
AY559081.1   27887  G...........T...............................................  27946
AY595412.1   27883  G...........T...............................................  27942
DQ182595.1   27883  G...........T...............................................  27942
NC_004718.3  27899  G...........T...............................................  27958
AY323977.2   27899  G...........T...............................................  27958
AY291315.1   27899  G...........T...............................................  27958
AY291451.1   27899  G...........T...............................................  27958
AY502931.1   27899  G...........T...............................................  27958
AY502930.1   27899  G...........T...............................................  27958
AY502929.1   27899  G...........T...............................................  27958
AY502928.1   27899  G...........T...............................................  27958
AY502927.1   27899  G...........T...............................................  27958
AY502926.1   27899  G...........T...............................................  27958
AY290752.2   987    G...........T...............................................  1046
AY394998.1   27884  G...........T...............................................  27943
AY394991.1   27884  G...........T...............................................  27943
AY394980.1   27853  G...........T...............................................  27912
AY463060.1   27241  G...........T...............................................  27300
AY463059.1   27820  G...........T...............................................  27879
AY310120.1   27899  G...........T...............................................  27958
AY345986.1   27884  G...........T...............................................  27943
AY357076.1   27882  G...........T...............................................  27941
AY350750.1   27886  G...........T...............................................  27945
AY282752.2   27884  G...........T...............................................  27943
AY461660.1   27884  G...........T...............................................  27943
AY427439.1   27883  G...........T...............................................  27942
AY283798.2   27883  G...........T...............................................  27942
AY278491.2   27899  G...........T...............................................  27958
AY362699.1   27899  G...........T...............................................  27958
AY283794.1   27883  G...........T...............................................  27942
AY283796.1   27883  G...........T...............................................  27942
AY351680.1   27921  G...........T...............................................  27980
AY297028.1   27891  G...........T...............................................  27950
AP006557.1   27899  G...........T...............................................  27958
AY338174.1   27830  G...........T...............................................  27889
AY772062.1   27632  G...........T...............................................  27691
AY485277.1   27896  G...........T...............................................  27955
AY313906.1   27910  G...........T...............................................  27969
JX163927.1   27859  G...........T...............................................  27918
JX163925.1   27859  G...........T...............................................  27918
JF292922.1   27859  G...........T...............................................  27918
KF514407.1   27879  G...........T....................C..........................  27938
FJ882960.1   27859  G...........T.....A.........................................  27918
FJ882963.1   27880  G...........T...............................................  27939
AY559096.1   27891  G...........T...............................................  27950
AY559095.1   27889  G...........T...............................................  27948
AY559093.1   27883  G...........T...............................................  27942
AY559087.1   27883  G...........T...............................................  27942
AY559085.1   27883  G...........T...............................................  27942
AY559084.1   27883  G...........T...............................................  27942
AY502932.1   27899  G...........T...............................................  27958
AY502924.1   27897  G...........T...............................................  27956
AY502923.1   27899  G...........T...............................................  27958
AY345988.1   27884  G...........T...............................................  27943
AY304493.1   9174   G...........T...............................................  9233
AP006561.1   27899  G...........T...............................................  27958
AP006560.1   27899  G...........T...............................................  27958
AP006559.1   27899  G...........T...............................................  27958
AP006558.1   27897  G...........T...............................................  27956
AY348314.1   27830  G...........T...............................................  27889
AY338175.1   27830  G...........T...............................................  27889
JX163923.1   27859  G...........T.....................Y.........................  27918
AY304494.1   9174   G...........T...............................................  9233
AY304491.1   9170   G...........T...............................................  9229
EU371560.1   27899  G...........T...............................................  27958
AY559092.1   27885  G...........T...............................................  27944
MK062182.1   27899  G...........T...............................................  27958
MK062181.1   27899  G...........T...............................................  27958
AY283795.1   27877  G...........T...............................................  27936
FJ882962.1   27892  G...........T...............................................  27951
FJ882959.1   27892  G...........T...............................................  27951
FJ882951.1   27892  G...........T...............................................  27951
FJ882942.1   27892  G...........T...............................................  27951
GU553365.1   27857  G...........T...............................................  27916
GU553363.1   27857  G...........T...............................................  27916
AY357075.1   27883  G...........T...............................................  27942
AY321118.1   27897  G...........T...............................................  27956
AY394850.2   27897  G...........T...............................................  27956
AY485278.1   27897  G...........T...............................................  27956
AY283797.1   27878  G...........T...............................................  27937
MK062184.1   28009  G...........T...............................................  28068
MK062183.1   28009  G...........T...............................................  28068

Consensus           GGGTAATACTTATAGCACTGCTTGGCTTTGTGCTCTAGGAAAGGTTTTACCTTTTCATAG
Mutated             A           C     A              C


DownloadNextPreviousFirst Range
Query range 4: 181 to 240
Query        181    ATGGCACACTATGGTTCAAACATGCACACCTAATGTTACTATCAACTGTCAAGATCCAGC  240
AH013657.2   11651  ............................................................  11710
DQ640652.1   27965  ............................................................  28024
AY864806.1   27959  ............................................................  28018
AY864805.1   27959  ............................................................  28018
AY395004.1   27912  ............................................................  27971
AY394993.1   27944  ............................................................  28003
AY394992.1   27944  ............................................................  28003
AY394990.1   27944  ............................................................  28003
AY394989.1   27944  ............................................................  28003
AY394987.1   27917  ............................................................  27976
AY394983.1   27907  ............................................................  27966
AY394977.1   27908  ............................................................  27967
AY304495.1   27944  ............................................................  28003
AY304492.1   11695  ............................................................  11754
AY278554.2   27944  ............................................................  28003
AY279354.2   27943  ............................................................  28002
AY278490.3   27955  ............................................................  28014
AY278487.3   27959  ............................................................  28018
AY278488.2   27940  ............................................................  27999
AY654624.1   27958  ............................................................  28017
AY304490.1   11695  ............................................................  11754
MT308984.1   27962  ............................................................  28021
MK062180.1   27959  ............................................................  28018
MK062179.1   27959  ............................................................  28018
AH012999.2   17819  ............................................................  17878
JX163928.1   27919  ............................................................  27978
JX163926.1   27919  ............................................................  27978
JX163924.1   27919  ............................................................  27978
JX162087.1   27939  ............................................................  27998
JN854286.1   27959  ............................................................  28018
JQ316196.1   27959  ............................................................  28018
JF292915.1   27919  ............................................................  27978
JF292909.1   27919  ............................................................  27978
JF292906.1   27919  ............................................................  27978
JF292905.1   27919  ............................................................  27978
JF292903.1   27919  ............................................................  27978
HQ890541.1   27919  ............................................................  27978
HQ890538.1   27919  ............................................................  27978
HQ890535.1   27919  ............................................................  27978
HQ890532.1   27919  ............................................................  27978
HQ890531.1   27919  ............................................................  27978
HQ890529.1   27919  ............................................................  27978
HQ890526.1   27919  ............................................................  27978
FJ882961.1   27952  ............................................................  28011
FJ882958.1   27952  ............................................................  28011
FJ882957.1   27952  ............................................................  28011
FJ882956.1   27919  ............................................................  27978
FJ882955.1   27919  ............................................................  27978
FJ882954.1   27909  ............................................................  27968
FJ882953.1   27921  ............................................................  27980
FJ882952.1   27952  ............................................................  28011
FJ882950.1   27919  ............................................................  27978
FJ882949.1   27920  ............................................................  27979
FJ882948.1   27952  ............................................................  28011
FJ882945.1   27952  ............................................................  28011
FJ882944.1   27901  ............................................................  27960
FJ882943.1   27952  ............................................................  28011
FJ882941.1   27938  ............................................................  27997
FJ882940.1   27919  ............................................................  27978
FJ882939.1   27919  ............................................................  27978
FJ882938.1   27939  ............................................................  27998
FJ882937.1   27921  ............................................................  27980
FJ882936.1   27919  ............................................................  27978
FJ882935.1   27920  ............................................................  27979
FJ882934.1   27919  ............................................................  27978
FJ882933.1   27921  ............................................................  27980
FJ882932.1   27919  ............................................................  27978
FJ882931.1   27919  ............................................................  27978
FJ882930.1   27939  ............................................................  27998
FJ882929.1   27938  ............................................................  27997
FJ882928.1   27939  ............................................................  27998
FJ882927.1   27939  ............................................................  27998
FJ882926.1   27927  ............................................................  27986
EU371559.1   27959  ............................................................  28018
DQ898174.1   27959  ............................................................  28018
DQ497008.1   27959  ............................................................  28018
AY278741.1   27959  ............................................................  28018
AY714217.1   27959  ............................................................  28018
AY559097.1   27942  ............................................................  28001
AY559091.1   27943  ............................................................  28002
AY559090.1   27955  ............................................................  28014
AY559089.1   27947  ............................................................  28006
AY559088.1   27945  ............................................................  28004
AY559081.1   27947  ............................................................  28006
AY595412.1   27943  ...............................M............................  28002
DQ182595.1   27943  ............................................................  28002
NC_004718.3  27959  ............................................................  28018
AY323977.2   27959  ............................................................  28018
AY291315.1   27959  ............................................................  28018
AY291451.1   27959  ............................................................  28018
AY502931.1   27959  ............................................................  28018
AY502930.1   27959  ............................................................  28018
AY502929.1   27959  ............................................................  28018
AY502928.1   27959  ............................................................  28018
AY502927.1   27959  ............................................................  28018
AY502926.1   27959  ............................................................  28018
AY290752.2   1047   ............................................................  1106
AY394998.1   27944  ............................................................  28003
AY394991.1   27944  ............................................................  28003
AY394980.1   27913  ............................................................  27972
AY463060.1   27301  ............................................................  27360
AY463059.1   27880  ............................................................  27939
AY310120.1   27959  ............................................................  28018
AY345986.1   27944  ............................................................  28003
AY357076.1   27942  ............................................................  28001
AY350750.1   27946  ............................................................  28005
AY282752.2   27944  ............................................................  28003
AY461660.1   27944  ............................................................  28003
AY427439.1   27943  ............................................................  28002
AY283798.2   27943  ............................................................  28002
AY278491.2   27959  ............................................................  28018
AY362699.1   27959  ............................................................  28018
AY283794.1   27943  ............................................................  28002
AY283796.1   27943  ............................................................  28002
AY351680.1   27981  ............................................................  28040
AY297028.1   27951  ............................................................  28010
AP006557.1   27959  ............................................................  28018
AY338174.1   27890  ............................................................  27949
AY772062.1   27692  ............................................................  27751
AY485277.1   27956  ............................................................  28015
AY313906.1   27970  ............................................................  28029
JX163927.1   27919  ............................................................  27978
JX163925.1   27919  ............................................................  27978
JF292922.1   27919  ............................................................  27978
KF514407.1   27939  ............................................................  27998
FJ882960.1   27919  ............................................................  27978
FJ882963.1   27940  ............................................................  27999
AY559096.1   27951  .................................................T..........  28010
AY559095.1   27949  .................................................T..........  28008
AY559093.1   27943  .................................................T..........  28002
AY559087.1   27943  .................................................T..........  28002
AY559085.1   27943  .................................................T..........  28002
AY559084.1   27943  .................................................T..........  28002
AY502932.1   27959  ............................................................  28018
AY502924.1   27957  ............................................................  28016
AY502923.1   27959  ............................................................  28018
AY345988.1   27944  ............................................................  28003
AY304493.1   9234   ............................................................  9293
AP006561.1   27959  ............................................................  28018
AP006560.1   27959  ............................................................  28018
AP006559.1   27959  ............................................................  28018
AP006558.1   27957  ............................................................  28016
AY348314.1   27890  ............................................................  27949
AY338175.1   27890  ............................................................  27949
JX163923.1   27919  ............................................................  27978
AY304494.1   9234   ............................................................  9293
AY304491.1   9230   ............................................................  9289
EU371560.1   27959  ............................................................  28018
AY559092.1   27945  ............................................................  28004
MK062182.1   27959  ............................................................  28018
MK062181.1   27959  ............................................................  28018
AY283795.1   27937  ............................................................  27996
FJ882962.1   27952  ............................................................  28011
FJ882959.1   27952  ............................................................  28011
FJ882951.1   27952  ............................................................  28011
FJ882942.1   27952  ............................................................  28011
GU553365.1   27917  ............................................................  27976
GU553363.1   27917  ............................................................  27976
AY357075.1   27943  ............................................................  28002
AY321118.1   27957  ............................................................  28016
AY394850.2   27957  ............................................................  28016
AY485278.1   27957  ............................................................  28016
AY283797.1   27938  ............................................................  27997
MK062184.1   28069  ............................................................  28128
MK062183.1   28069  ............................................................  28128

Consensus           ATGGCACACTATGGTTCAAACATGCACACCTAATGTTACTATCAACTGTCAAGATCCAGC
Mutated                                                              T


DownloadNextPreviousFirst Range
Query range 5: 241 to 300
Query        241    TGGTGGTGCGCTTATAGCTAGGTGTTGGTACCTTCACGAAGGTCACCAAACTGCTGCATT  300
AH013657.2   11711  ....................................T.......................  11770
DQ640652.1   28025  ....................................T.......................  28084
AY864806.1   28019  ....................................T.......................  28078
AY864805.1   28019  ....................................T.......................  28078
AY395004.1   27972  ....................................T.......................  28031
AY394993.1   28004  ....................................T.......................  28063
AY394992.1   28004  ....................................T.......................  28063
AY394990.1   28004  ....................................T.......................  28063
AY394989.1   28004  ....................................T.......................  28063
AY394987.1   27977  ....................................T.......................  28036
AY394983.1   27967  ....................................T.......................  28026
AY394977.1   27968  ....................................T.......................  28027
AY304495.1   28004  ....................................T.......................  28063
AY304492.1   11755  ....................................T.......................  11814
AY278554.2   28004  ....................................T.......................  28063
AY279354.2   28003  ....................................T.......................  28062
AY278490.3   28015  ....................................T.......................  28074
AY278487.3   28019  ....................................T.......................  28078
AY278488.2   28000  ....................................T.......................  28059
AY654624.1   28018  ....................................T.......................  28077
AY304490.1   11755  ....................................T.......................  11814
MT308984.1   28022  ....................................T.......................  28081
MK062180.1   28019  ....................................T.......................  28078
MK062179.1   28019  ....................................T.......................  28078
AH012999.2   17879  ....................................T.......................  17938
JX163928.1   27979  ....................................T.......................  28038
JX163926.1   27979  ....................................T.......................  28038
JX163924.1   27979  ....................................T.......................  28038
JX162087.1   27999  ....................................T.......................  28058
JN854286.1   28019  ....................................T.......................  28078
JQ316196.1   28019  ....................................T.......................  28078
JF292915.1   27979  ....................................T.......................  28038
JF292909.1   27979  ....................................T.......................  28038
JF292906.1   27979  ....................................T.......................  28038
JF292905.1   27979  ....................................T.......................  28038
JF292903.1   27979  ....................................T.......................  28038
HQ890541.1   27979  ....................................T.......................  28038
HQ890538.1   27979  ....................................T.......................  28038
HQ890535.1   27979  ....................................T.......................  28038
HQ890532.1   27979  ....................................T.......................  28038
HQ890531.1   27979  ....................................T.......................  28038
HQ890529.1   27979  ....................................T.......................  28038
HQ890526.1   27979  ....................................T.......................  28038
FJ882961.1   28012  ....................................T.......................  28071
FJ882958.1   28012  ....................................T.......................  28071
FJ882957.1   28012  ....................................T.......................  28071
FJ882956.1   27979  ....................................T.......................  28038
FJ882955.1   27979  ....................................T.......................  28038
FJ882954.1   27969  ....................................T.......................  28028
FJ882953.1   27981  ....................................T.......................  28040
FJ882952.1   28012  ....................................T.......................  28071
FJ882950.1   27979  ....................................T.......................  28038
FJ882949.1   27980  ....................................T.......................  28039
FJ882948.1   28012  ....................................T.......................  28071
FJ882945.1   28012  ....................................T.......................  28071
FJ882944.1   27961  ....................................T.......................  28020
FJ882943.1   28012  ....................................T.......................  28071
FJ882941.1   27998  ....................................T.......................  28057
FJ882940.1   27979  ....................................T.......................  28038
FJ882939.1   27979  ....................................T.......................  28038
FJ882938.1   27999  ....................................T.......................  28058
FJ882937.1   27981  ....................................T.......................  28040
FJ882936.1   27979  ....................................T.......................  28038
FJ882935.1   27980  ....................................T.......................  28039
FJ882934.1   27979  ....................................T.......................  28038
FJ882933.1   27981  ....................................T.......................  28040
FJ882932.1   27979  ....................................T.......................  28038
FJ882931.1   27979  ....................................T.......................  28038
FJ882930.1   27999  ....................................T.......................  28058
FJ882929.1   27998  ....................................T.......................  28057
FJ882928.1   27999  ....................................T.......................  28058
FJ882927.1   27999  ....................................T.......................  28058
FJ882926.1   27987  ....................................T.......................  28046
EU371559.1   28019  ....................................T.......................  28078
DQ898174.1   28019  ....................................T.......................  28078
DQ497008.1   28019  ....................................T.......................  28078
AY278741.1   28019  ....................................T.......................  28078
AY714217.1   28019  ....................................T.......................  28078
AY559097.1   28002  ....................................T.......................  28061
AY559091.1   28003  ....................................T.......................  28062
AY559090.1   28015  ....................................T.......................  28074
AY559089.1   28007  ....................................T.......................  28066
AY559088.1   28005  ....................................T.......................  28064
AY559081.1   28007  ....................................T.......................  28066
AY595412.1   28003  ....................................T.......................  28062
DQ182595.1   28003  ....................................T.......................  28062
NC_004718.3  28019  ....................................T.......................  28078
AY323977.2   28019  ....................................T.......................  28078
AY291315.1   28019  ....................................T.......................  28078
AY291451.1   28019  ....................................T.......................  28078
AY502931.1   28019  ....................................T.......................  28078
AY502930.1   28019  ....................................T.......................  28078
AY502929.1   28019  ....................................T.......................  28078
AY502928.1   28019  ....................................T.......................  28078
AY502927.1   28019  ....................................T.......................  28078
AY502926.1   28019  ....................................T.......................  28078
AY290752.2   1107   ....................................T.......................  1166
AY394998.1   28004  ....................................T.......................  28063
AY394991.1   28004  ....................................T.......................  28063
AY394980.1   27973  ....................................T.......................  28032
AY463060.1   27361  ....................................T.......................  27420
AY463059.1   27940  ....................................T.......................  27999
AY310120.1   28019  ....................................T.......................  28078
AY345986.1   28004  ....................................T.......................  28063
AY357076.1   28002  ....................................T.......................  28061
AY350750.1   28006  ....................................T.......................  28065
AY282752.2   28004  ....................................T.......................  28063
AY461660.1   28004  ....................................T.......................  28063
AY427439.1   28003  ....................................T.......................  28062
AY283798.2   28003  ....................................T.......................  28062
AY278491.2   28019  ....................................T.......................  28078
AY362699.1   28019  ....................................T.......................  28078
AY283794.1   28003  ....................................T.......................  28062
AY283796.1   28003  ....................................T.......................  28062
AY351680.1   28041  ....................................T.......................  28100
AY297028.1   28011  ....................................T.......................  28070
AP006557.1   28019  ....................................T.......................  28078
AY338174.1   27950  ....................................T.......................  28009
AY772062.1   27752  ....................................T.......................  27811
AY485277.1   28016  ....................................T.......................  28075
AY313906.1   28030  ....................................T.......................  28089
JX163927.1   27979  ....................................T.......................  28038
JX163925.1   27979  ....................................T.......................  28038
JF292922.1   27979  ....................................T.......................  28038
KF514407.1   27999  ....................................T.......................  28058
FJ882960.1   27979  ....................................T.......................  28038
FJ882963.1   28000  ....................................T.......................  28059
AY559096.1   28011  ....................................T.......................  28070
AY559095.1   28009  ....................................T.......................  28068
AY559093.1   28003  ....................................T.......................  28062
AY559087.1   28003  ....................................T.......................  28062
AY559085.1   28003  ....................................T.......................  28062
AY559084.1   28003  ....................................T.......................  28062
AY502932.1   28019  ....................................T.......................  28078
AY502924.1   28017  ....................................T.......................  28076
AY502923.1   28019  ....................................T.......................  28078
AY345988.1   28004  ....................................T.......................  28063
AY304493.1   9294   ........................C...........T.......................  9353
AP006561.1   28019  ....................................T.......................  28078
AP006560.1   28019  ....................................T.......................  28078
AP006559.1   28019  ....................................T.......................  28078
AP006558.1   28017  ....................................T.......................  28076
AY348314.1   27950  ....................................T.......................  28009
AY338175.1   27950  ....................................T.......................  28009
JX163923.1   27979  ....................................T.......................  28038
AY304494.1   9294   ....................................T.......................  9353
AY304491.1   9290   ....................................T.......................  9349
EU371560.1   28019  .A.G................................T.......................  28078
AY559092.1   28005  ....................................T.......................  28064
MK062182.1   28019  ....................................T.......................  28078
MK062181.1   28019  ....................................T.......................  28078
AY283795.1   27997  ....................................T.......................  28056
FJ882962.1   28012  ....................................T.......C...............  28072
                                                                              \ 
                                                                              | 
                                                                              T
FJ882959.1   28012  ....................................T.......C...............  28072
                                                                              \ 
                                                                              | 
                                                                              T
FJ882951.1   28012  ....................................T.......C...............  28072
                                                                              \ 
                                                                              | 
                                                                              T
FJ882942.1   28012  ....................................T.......C...............  28072
                                                                              \ 
                                                                              | 
                                                                              T
GU553365.1   27977  ....................................T.......................  28036
GU553363.1   27977  ....................................T.......................  28036
AY357075.1   28003  ....................................T.......................  28062
AY321118.1   28017  ....................................T.......................  28076
AY394850.2   28017  ....................................T.......................  28076
AY485278.1   28017  ....................................T.......................  28076
AY283797.1   27998  ....................................T.......................  28057
MK062184.1   28129  ....................................T.......................  28188
MK062183.1   28129  ....................................T.......................  28188

Consensus           TGGTGGTGCGCTTATAGCTAGGTGTTGGTACCTTCATGAAGGTCACCAAACTGCTGCATT
Mutated              A G                    C           C       C


DownloadNextPreviousFirst Range
Query range 6: 301 to 340
Query        301    TAGAGACGTACTTGTTGTTCTAAATAAACGAACAAACTAA  340
AH013657.2   11771  ...................T................T...  11810
DQ640652.1   28085  ...................T................T...  28124
AY864806.1   28079  ...................T................T...  28118
AY864805.1   28079  ...................T................T...  28118
AY395004.1   28032  ...................T................T...  28071
AY394993.1   28064  ...................T................T...  28103
AY394992.1   28064  ...................T................T...  28103
AY394990.1   28064  ...................T................T...  28103
AY394989.1   28064  ...................T................T...  28103
AY394987.1   28037  ...................T................T...  28076
AY394983.1   28027  ...................T................T...  28066
AY394977.1   28028  ...................T................T...  28067
AY304495.1   28064  ...................T................T...  28103
AY304492.1   11815  ...................T................T...  11854
AY278554.2   28064  ...................T................T...  28103
AY279354.2   28063  ...................T................T...  28102
AY278490.3   28075  ...................T................T...  28114
AY278487.3   28079  ...................T................T...  28118
AY278488.2   28060  ...................T................T...  28099
AY654624.1   28078  ...................T................T...  28117
AY304490.1   11815  ...................T................T...  11854
MT308984.1   28082  ...................T................T...  28121
MK062180.1   28079  ...................T................T...  28118
MK062179.1   28079  ...................T................T...  28118
AH012999.2   17939  ...................T................T...  17978
JX163928.1   28039  ...................T................T...  28078
JX163926.1   28039  ...................T................T...  28078
JX163924.1   28039  ...................T................T...  28078
JX162087.1   28059  ...................T................T...  28098
JN854286.1   28079  ...................T................T...  28118
JQ316196.1   28079  ...................T................T...  28118
JF292915.1   28039  ...................T................T...  28078
JF292909.1   28039  ...................T................T...  28078
JF292906.1   28039  ...................T................T...  28078
JF292905.1   28039  ...................T................T...  28078
JF292903.1   28039  ...................T................T...  28078
HQ890541.1   28039  ...................T................T...  28078
HQ890538.1   28039  ...................T................T...  28078
HQ890535.1   28039  ...................T................T...  28078
HQ890532.1   28039  ...................T................T...  28078
HQ890531.1   28039  ...................T................T...  28078
HQ890529.1   28039  ...................T................T...  28078
HQ890526.1   28039  ...................T................T...  28078
FJ882961.1   28072  ...................T................T...  28111
FJ882958.1   28072  ...................T................T...  28111
FJ882957.1   28072  ...................T................T...  28111
FJ882956.1   28039  ...................T................T...  28078
FJ882955.1   28039  ...................T................T...  28078
FJ882954.1   28029  ...................T................T...  28068
FJ882953.1   28041  ...................T................T...  28080
FJ882952.1   28072  ...................T................T...  28111
FJ882950.1   28039  ...................T................T...  28078
FJ882949.1   28040  ...................T................T...  28079
FJ882948.1   28072  ...................T................T...  28111
FJ882945.1   28072  ...................T................T...  28111
FJ882944.1   28021  ...................T................T...  28060
FJ882943.1   28072  ...................T................T...  28111
FJ882941.1   28058  ...................T................T...  28097
FJ882940.1   28039  ...................T................T...  28078
FJ882939.1   28039  ...................T................T...  28078
FJ882938.1   28059  ...................T................T...  28098
FJ882937.1   28041  ...................T................T...  28080
FJ882936.1   28039  ...................T................T...  28078
FJ882935.1   28040  ...................T................T...  28079
FJ882934.1   28039  ...................T................T...  28078
FJ882933.1   28041  ...................T................T...  28080
FJ882932.1   28039  ...................T................T...  28078
FJ882931.1   28039  ...................T................T...  28078
FJ882930.1   28059  ...................T................T...  28098
FJ882929.1   28058  ...................T................T...  28097
FJ882928.1   28059  ...................T................T...  28098
FJ882927.1   28059  ...................T................T...  28098
FJ882926.1   28047  ...................T................T...  28086
EU371559.1   28079  ...................T................T...  28118
DQ898174.1   28079  ...................T................T...  28118
DQ497008.1   28079  ...................T................T...  28118
AY278741.1   28079  ...................T................T...  28118
AY714217.1   28079  ...................T................T...  28118
AY559097.1   28062  ...................T................T...  28101
AY559091.1   28063  ...................T................T...  28102
AY559090.1   28075  ...................T................T...  28114
AY559089.1   28067  ...................T................T...  28106
AY559088.1   28065  ...................T................T...  28104
AY559081.1   28067  ...................T................T...  28106
AY595412.1   28063  ...................T................      28098
DQ182595.1   28063  ...................T................T...  28102
NC_004718.3  28079  ...................T................T...  28118
AY323977.2   28079  ...................T................T...  28118
AY291315.1   28079  ...................T................T...  28118
AY291451.1   28079  ...................T................T...  28118
AY502931.1   28079  ...................T................T...  28118
AY502930.1   28079  ...................T................T...  28118
AY502929.1   28079  ...................T................T...  28118
AY502928.1   28079  ...................T................T...  28118
AY502927.1   28079  ...................T................T...  28118
AY502926.1   28079  ...................T................T...  28118
AY290752.2   1167   ...................T................T...  1206
AY394998.1   28064  ...................T................T...  28103
AY394991.1   28064  ...................T................T...  28103
AY394980.1   28033  ...................T................T...  28072
AY463060.1   27421  ...................T................T...  27460
AY463059.1   28000  ...................T................T...  28039
AY310120.1   28079  ...................T................T...  28118
AY345986.1   28064  ...................T................T...  28103
AY357076.1   28062  ...................T................T...  28101
AY350750.1   28066  ...................T................T...  28105
AY282752.2   28064  ...................T................T...  28103
AY461660.1   28064  ...................T................T...  28103
AY427439.1   28063  ...................T................T...  28102
AY283798.2   28063  ...................T................T...  28102
AY278491.2   28079  ...................T................T...  28118
AY362699.1   28079  ...................T................T...  28118
AY283794.1   28063  ...................T................T...  28102
AY283796.1   28063  ...................T................T...  28102
AY351680.1   28101  ...................T................T...  28140
AY297028.1   28071  ...................T................T...  28110
AP006557.1   28079  ...................T................T...  28118
AY338174.1   28010  ...................T................T...  28049
AY772062.1   27812  ...................T................T...  27851
AY485277.1   28076  ...................T................T...  28115
AY313906.1   28090  ...................T................T...  28129
JX163927.1   28039  ...................T................T...  28078
JX163925.1   28039  ...................T................T...  28078
JF292922.1   28039  ...................T................T...  28078
KF514407.1   28059  ...................T................T...  28098
FJ882960.1   28039  ...................T................T...  28078
FJ882963.1   28060  ...................T................T...  28099
AY559096.1   28071  ...................T................T...  28110
AY559095.1   28069  ...................T................T...  28108
AY559093.1   28063  ...................T................T...  28102
AY559087.1   28063  ...................T................T...  28102
AY559085.1   28063  ...................T................T...  28102
AY559084.1   28063  ...................T................T...  28102
AY502932.1   28079  ...................T................T...  28118
AY502924.1   28077  ...................T................T...  28116
AY502923.1   28079  ...................T................T...  28118
AY345988.1   28064  ...................T...C............T...  28103
AY304493.1   9354   ...................T................T...  9393
AP006561.1   28079  ...................T................T...  28118
AP006560.1   28079  ...................T................T...  28118
AP006559.1   28079  ...................T................T...  28118
AP006558.1   28077  ...................T................T...  28116
AY348314.1   28010  ...................T................T...  28049
AY338175.1   28010  ...................T................T...  28049
JX163923.1   28039  ...................T................T...  28078
AY304494.1   9354   ...................T................T...  9393
AY304491.1   9350   ...................T................T...  9389
EU371560.1   28079  ...................T................T...  28118
AY559092.1   28065  ...................T.-..............T...  28103
MK062182.1   28079  ...................T.......C..G.T...T...  28118
MK062181.1   28079  ...................T.......C..G.T...T...  28118
AY283795.1   28057  ...................T................T...  28096
FJ882962.1   28073  ...................T................T...  28112
FJ882959.1   28073  ...................T................T...  28112
FJ882951.1   28073  ...................T................T...  28112
FJ882942.1   28073  ...................T................T...  28112
GU553365.1   28037  ...................T................T...  28076
GU553363.1   28037  ...................T................T...  28076
AY357075.1   28063  ...................T................T...  28102
AY321118.1   28077  ...................T................T...  28116
AY394850.2   28077  ...................T................T...  28116
AY485278.1   28077  ...................T................T...  28116
AY283797.1   28058  ...................T................T...  28097
MK062184.1   28189  ......                                    28194
MK062183.1   28189  ......                                    28194

Consensus           TAGAGACGTACTTGTTGTTTTAAATAAACGAACAAATTAA
Mutated                                C   C   C  G T   C
