# Supplementary material for: The 29-nucleotide deletion in SARS-CoV: truncated versions of ORF8 are under purifying selection
Source: BMC Genomics. 2023 Jul 10;24:387. doi: 10.1186/s12864-023-09482-3 (PMC10332002; doi:10.1186/s12864-023-09482-3)
Supplement: Supplementary file 3 — Supplementary Material 3: Fig. S3. Reduced matrices containing positions with mutations for the alignments of ORF8 sequences. [file 12864_2023_9482_MOESM3_ESM.txt]

Supplementary Fig. S3. Reduced matrices containing positions with mutations for the alignments of ORF8 sequences. 

#MEGA
Title: ORF8;

#AY394994     TCCGGAGCA
#AY390556     TCCGGAGTA
#AY278489     TCCGGAGTA
#AY394995     CCCCTATCA
#AY394986     TCCGGAGCA
#AY394985     TCCGGAGCA
#AY394984     TCCGGAGCA
#AY394981     TCCGGAGCA
#AY515512     TCAGGAGCA
#AY304489     TCCGGGGCA
#AY304488     TCCGGGGCA
#AY304487     TCCGGGGCA
#AY304486     TCCGGAGCC
#AY686864     TCAGGAGCA
#AY613949     TCAGGAGCA
#AY613948     TCAGGAGCA
#AY572035     TCAGGAGCA
#AY572034     TCAGGAGCA
#AY545915     TCAGGAGCA
#AY686863     TCAGGAGCC
#AY613947     TTAGGAGCA
#AY545914     TCAGGAGCC
#AY572038     TTAGGAGCC
#AY568539     TTAGGAGCC
#AY613950     TCAGGAGCA
#AY545917     TCAGGAGCA
#FJ959407     TTAGGAGCC
#AY545919     TTAGGAGCC
#AY545918     TTAGGAGCC
#AY545916     TTAGGAGCC
