# Supplementary material for: The 29-nucleotide deletion in SARS-CoV: truncated versions of ORF8 are under purifying selection
Source: BMC Genomics. 2023 Jul 10;24:387. doi: 10.1186/s12864-023-09482-3 (PMC10332002; doi:10.1186/s12864-023-09482-3)
Supplement: Supplementary file 4 — Supplementary Material 4: Fig. S4. Reduced matrices containing positions with mutations for the alignments of ORF8a/b sequences. [file 12864_2023_9482_MOESM4_ESM.txt]

Supplementary Fig. S4. Reduced matrices containing positions with mutations for the alignments of ORF8a/b sequences.

#MEGA
!Title ORF8ab;
!Format
   DataType=Nucleotide
   NSeqs=163 NSites=20
   Identical=. Missing=? Indel=-;


!Domain=Data;
#AY394995    CCCTACTTCGTTCACAAACC 
#AH013657    CCCAGTTTCGTTTATAAACT 
#DQ640652    CCCAGTTTCGTTTATAAACT 
#AY864806    CCCAGTTTCGTTTATAAACT 
#AY864805    CCCAGTTTCGTTTATAAACT 
#AY395004    CCCAGTTTCGTTTATAAACT 
#AY394993    CCCAGTTTCGTTTATAAACT 
#AY394992    CCCAGTTTCGTTTATAAACT 
#AY394990    CCCAGTTTCGTTTATAAACT 
#AY394989    CCCAGTTTCGTTTATAAACT 
#AY394987    CCCAGTTTCGTTTATAAACT 
#AY394983    CCCAGTTTCGTTTATAAACT 
#AY394977    CCCAGTTTCGTTTATAAACT 
#AY304495    CCCAGTTTCGTTTATAAACT 
#AY304492    CCCAGTTTCGTTTATAAACT 
#AY278554    CCCAGTTTCGTTTATAAACT 
#AY279354    CCCAGTTTCGTTTATAAACT 
#AY278490    CCCAGTTTCGTTTATAAACT 
#AY278487    CCCAGTTTCGTTTATAAACT 
#AY278488    CCCAGTTTCGTTTATAAACT 
#AY654624    CCCAGTTTCGTTTATAAACT 
#AY304490    CCCAGTTTCGTTTATAAACT 
#MT308984    CCTAGTTTCGTTTATAAACT 
#MK062180    CCTAGTTTCGTTTATAAACT 
#MK062179    CCTAGTTTCGTTTATAAACT 
#AH012999    CCTAGTTTCGTTTATAAACT 
#JX163928    CCTAGTTTCGTTTATAAACT 
#JX163926    CCTAGTTTCGTTTATAAACT 
#JX163924    CCTAGTTTCGTTTATAAACT 
#JX162087    CCTAGTTTCGTTTATAAACT 
#JN854286    CCTAGTTTCGTTTATAAACT 
#JQ316196    CCTAGTTTCGTTTATAAACT 
#JF292915    CCTAGTTTCGTTTATAAACT 
#JF292909    CCTAGTTTCGTTTATAAACT 
#JF292906    CCTAGTTTCGTTTATAAACT 
#JF292905    CCTAGTTTCGTTTATAAACT 
#JF292903    CCTAGTTTCGTTTATAAACT 
#HQ890541    CCTAGTTTCGTTTATAAACT 
#HQ890538    CCTAGTTTCGTTTATAAACT 
#HQ890535    CCTAGTTTCGTTTATAAACT 
#HQ890532    CCTAGTTTCGTTTATAAACT 
#HQ890531    CCTAGTTTCGTTTATAAACT 
#HQ890529    CCTAGTTTCGTTTATAAACT 
#HQ890526    CCTAGTTTCGTTTATAAACT 
#FJ882961    CCTAGTTTCGTTTATAAACT 
#FJ882958    CCTAGTTTCGTTTATAAACT 
#FJ882957    CCTAGTTTCGTTTATAAACT 
#FJ882956    CCTAGTTTCGTTTATAAACT 
#FJ882955    CCTAGTTTCGTTTATAAACT 
#FJ882954    CCTAGTTTCGTTTATAAACT 
#FJ882953    CCTAGTTTCGTTTATAAACT 
#FJ882952    CCTAGTTTCGTTTATAAACT 
#FJ882950    CCTAGTTTCGTTTATAAACT 
#FJ882949    CCTAGTTTCGTTTATAAACT 
#FJ882948    CCTAGTTTCGTTTATAAACT 
#FJ882945    CCTAGTTTCGTTTATAAACT 
#FJ882944    CCTAGTTTCGTTTATAAACT 
#FJ882943    CCTAGTTTCGTTTATAAACT 
#FJ882941    CCTAGTTTCGTTTATAAACT 
#FJ882940    CCTAGTTTCGTTTATAAACT 
#FJ882939    CCTAGTTTCGTTTATAAACT 
#FJ882938    CCTAGTTTCGTTTATAAACT 
#FJ882937    CCTAGTTTCGTTTATAAACT 
#FJ882936    CCTAGTTTCGTTTATAAACT 
#FJ882935    CCTAGTTTCGTTTATAAACT 
#FJ882934    CCTAGTTTCGTTTATAAACT 
#FJ882933    CCTAGTTTCGTTTATAAACT 
#FJ882932    CCTAGTTTCGTTTATAAACT 
#FJ882931    CCTAGTTTCGTTTATAAACT 
#FJ882930    CCTAGTTTCGTTTATAAACT 
#FJ882929    CCTAGTTTCGTTTATAAACT 
#FJ882928    CCTAGTTTCGTTTATAAACT 
#FJ882927    CCTAGTTTCGTTTATAAACT 
#FJ882926    CCTAGTTTCGTTTATAAACT 
#EU371559    CCTAGTTTCGTTTATAAACT 
#DQ898174    CCTAGTTTCGTTTATAAACT 
#DQ497008    CCTAGTTTCGTTTATAAACT 
#AY278741    CCTAGTTTCGTTTATAAACT 
#AY714217    CCTAGTTTCGTTTATAAACT 
#AY559097    CCTAGTTTCGTTTATAAACT 
#AY559091    CCTAGTTTCGTTTATAAACT 
#AY559090    CCTAGTTTCGTTTATAAACT 
#AY559089    CCTAGTTTCGTTTATAAACT 
#AY559088    CCTAGTTTCGTTTATAAACT 
#AY559081    CCTAGTTTCGTTTATAAACT 
#DQ182595    CCTAGTTTCGTTTATAAACT 
#NC_00471    CCTAGTTTCGTTTATAAACT 
#AY323977    CCTAGTTTCGTTTATAAACT 
#AY291315    CCTAGTTTCGTTTATAAACT 
#AY291451    CCTAGTTTCGTTTATAAACT 
#AY502931    CCTAGTTTCGTTTATAAACT 
#AY502930    CCTAGTTTCGTTTATAAACT 
#AY502929    CCTAGTTTCGTTTATAAACT 
#AY502928    CCTAGTTTCGTTTATAAACT 
#AY502927    CCTAGTTTCGTTTATAAACT 
#AY502926    CCTAGTTTCGTTTATAAACT 
#AY290752    CCTAGTTTCGTTTATAAACT 
#AY394998    CCTAGTTTCGTTTATAAACT 
#AY394991    TCCAGTTTCGTTTATAAACT 
#AY394980    CCTAGTTTCGTTTATAAACT 
#AY463060    CCTAGTTTCGTTTATAAACT 
#AY463059    CCTAGTTTCGTTTATAAACT 
#AY310120    CCTAGTTTCGTTTATAAACT 
#AY345986    CCTAGTTTCGTTTATAAACT 
#AY357076    CCTAGTTTCGTTTATAAACT 
#AY350750    CCTAGTTTCGTTTATAAACT 
#AY282752    CCTAGTTTCGTTTATAAACT 
#AY461660    CCTAGTTTCGTTTATAAACT 
#AY427439    CCTAGTTTCGTTTATAAACT 
#AY283798    CCTAGTTTCGTTTATAAACT 
#AY278491    CCTAGTTTCGTTTATAAACT 
#AY362699    CCTAGTTTCGTTTATAAACT 
#AY283794    CCTAGTTTCGTTTATAAACT 
#AY283796    CCTAGTTTCGTTTATAAACT 
#AY351680    CCTAGTTTCGTTTATAAACT 
#AY297028    CCTAGTTTCGTTTATAAACT 
#AP006557    CCTAGTTTCGTTTATAAACT 
#AY338174    CCTAGTTTCGTTTATAAACT 
#AY772062    CCTAGTTTCGTTTATAAACT 
#AY485277    CCTAGTTTCGTTTATAAACT 
#AY313906    CCTAGTTTCGTTTATAAACT 
#JX163927    CCTAGTTTCGTTTATAAACT 
#JX163925    CCTAGTTTCGTTTATAAACT 
#JF292922    CCTAGTTTCGTTTATAAACT 
#KF514407    CCTAGTTCCGTTTATAAACT 
#FJ882960    CCTAGTATCGTTTATAAACT 
#FJ882963    CTTAGTTTCGTTTATAAACT 
#AY559096    CCTAGTTTTGTTTATAAACT 
#AY559095    CCTAGTTTTGTTTATAAACT 
#AY559093    CCTAGTTTTGTTTATAAACT 
#AY559087    CCTAGTTTTGTTTATAAACT 
#AY559085    CCTAGTTTTGTTTATAAACT 
#AY559084    CCTAGTTTTGTTTATAAACT 
#AY502932    CTTAGTTTCGTTTATAAACT 
#AY502924    CTTAGTTTCGTTTATAAACT 
#AY502923    CTTAGTTTCGTTTATAAACT 
#AY345988    CCTAGTTTCGTTTATCAACT 
#AY304493    CCTAGTTTCGTCTATAAACT 
#AP006561    CTTAGTTTCGTTTATAAACT 
#AP006560    CTTAGTTTCGTTTATAAACT 
#AP006559    CTTAGTTTCGTTTATAAACT 
#AP006558    CTTAGTTTCGTTTATAAACT 
#AY348314    CTTAGTTTCGTTTATAAACT 
#AY338175    CTTAGTTTCGTTTATAAACT 
#JX163923    CCTAGTTTCGTTTATAAACT 
#AY304494    CCTAGTTTCGTTTATAAACT 
#AY304491    CCCAGTTTCGTTTATAAACT 
#EU371560    CCTAGTTTCAGTTATAAACT 
#AY559092    CCTAGTTTCGTTTATAAACT 
#MK062182    CCTAGTTTCGTTTATACGTT 
#MK062181    CCTAGTTTCGTTTATACGTT 
#AY283795    CCTAGTTTCGTTTATAAACT 
#FJ882962    CCTAGTTTCGTTTCTAAACT 
#FJ882959    CCTAGTTTCGTTTCTAAACT 
#FJ882951    CCTAGTTTCGTTTCTAAACT 
#FJ882942    CCTAGTTTCGTTTCTAAACT 
#GU553365    CCTAGTTTCGTTTATAAACT 
#GU553363    CCTAGTTTCGTTTATAAACT 
#AY357075    CCTAGTTTCGTTTATAAACT 
#AY321118    CCTAGTTTCGTTTATAAACT 
#AY394850    CCTAGTTTCGTTTATAAACT 
#AY485278    CCTAGTTTCGTTTATAAACT 
#AY283797    CCTAGTTTCGTTTATAAACT 
