# Supplementary material for: The 29-nucleotide deletion in SARS-CoV: truncated versions of ORF8 are under purifying selection
Source: BMC Genomics. 2023 Jul 10;24:387. doi: 10.1186/s12864-023-09482-3 (PMC10332002; doi:10.1186/s12864-023-09482-3)
Supplement: Supplementary file 5 — Supplementary Material 5: Fig. S5. Numbers of differences among distantly related viral sequences. [file 12864_2023_9482_MOESM5_ESM.txt]

Supplementary Fig. S5. Numbers of differences among distantly related viral sequences.
 
[ 1] #AY394995
[ 2] #KP886809
[ 3] #MW681002
[ 4] #KJ473816
[ 5] #AY572035
[ 6] #MZ937002
[ 7] #OK017839
[ 8] #KY770860
[ 9] #LC556375
[10] #DQ412042

[          1       2       3       4       5       6       7       8       9      10 ]
[ 1]          
[ 2]   54.000         
[ 3]   11.000  50.000         
[ 4]    8.000  51.000   5.000         
[ 5]    5.000  51.000   8.000   5.000         
[ 6]   60.000  72.000  62.000  61.000  58.000         
[ 7]   59.000  60.000  56.000  59.000  57.000  67.000         
[ 8]   56.000  18.000  52.000  53.000  53.000  76.000  61.000         
[ 9]   87.000  97.000  87.000  88.000  85.000  84.000  93.000 100.000         
[10]   55.000  21.000  49.000  52.000  52.000  72.000  58.000  10.000 100.000         

Table. Estimates of Evolutionary Divergence between Sequences 
The number of base differences per sequence from between sequences are shown. The analysis involved 10 nucleotide sequences. Codon positions included were 1st+2nd+3rd+Noncoding. All positions containing gaps and missing data were eliminated. There were a total of 340 positions in the final dataset. Evolutionary analyses were conducted in MEGA6 [1]. 
