# Supplementary material for: The 29-nucleotide deletion in SARS-CoV: truncated versions of ORF8 are under purifying selection
Source: BMC Genomics. 2023 Jul 10;24:387. doi: 10.1186/s12864-023-09482-3 (PMC10332002; doi:10.1186/s12864-023-09482-3)
Supplement: Supplementary file 6 — Additional file 1: Alignments of all studied SARS-CoV genes (ZIP file). [file 12864_2023_9482_MOESM6_ESM.zip]

Archive with 13 entries (13 files):
- S_mut.txt
- N_aln.txt
- N_mut.txt
- orf3a_aln.txt
- orf3a_mut.txt
- ORF6_aln.txt
- orf6_mut.txt
- ORF7a_aln.txt
- ORF7a_mut.txt
- ORF7b_aln.txt
- orf7b_mut.txt
- ORF8_info.txt
- S_aln.txt
