# Supplementary material for: The 29-nucleotide deletion in SARS-CoV: truncated versions of ORF8 are under purifying selection
Source: BMC Genomics. 2023 Jul 10;24:387. doi: 10.1186/s12864-023-09482-3 (PMC10332002; doi:10.1186/s12864-023-09482-3)
Supplement: Supplementary file 6 — Additional file 1: Alignments of all studied SARS-CoV genes (ZIP file). [file 12864_2023_9482_MOESM6_ESM.zip › S_mut.txt]

6 TTT->TTA;	F->L; NS
13 TTA->ATA;	L->I; NS
22 CTT->TTT;	L->F; NS
33 ACT->ACA;	T->T; S
35 AGT->AAT;	S->N; NS
36 AGT->AGA;	S->R; NS
41 AGT->AAT;	S->N; NS
81 GCT->GCG;	A->A; S
111 TAC->TAT;	Y->Y; S
121 TAC->AAC;	Y->N; NS
123 TAC->TAA;	Y->STOP; NS
126 TAT->TAA;	Y->STOP; NS
129 CCT->CCA;	P->P; S
167 TCA->TTA;	S->L; NS
168 TCA->TCC;	S->S; S
171 GAC->GAT;	D->D; S
183 CCA->CCC;	P->P; S
224 ACG->AGG;	T->R; NS
228 TTT->TTG;	F->L; NS
230 GGC->GAC;	G->D; NS
238 GTC->ATC;	V->I; NS
353 AAC->AGC;	N->S; NS
369 GTT->GTA;	V->V; S
411 TTC->TTT;	F->F; S
412 TTT->ATT;	F->I; NS
416 GCT->GTT;	A->V; NS
430 ATG->CTG;	M->L; NS
578 TTT->TCT;	F->S; NS
657 ATT->ATA;	I->I; S
715 TCA->CCA;	S->P; NS
731 ATT->ACT;	I->T; NS
760 GTT->TTT;	V->F; NS
834 TGT->TGC;	C->C; S
861 AAA->AAG;	K->K; S
931 GGA->AGA;	G->R; NS
932 GGA->GTA;	G->V; NS
995 ACT->ATT;	T->I; NS
105 CCT->CCG;	P->P; S
1026 AGA->AGG;	R->R; S
1031 AAA->AGA;	K->R; NS
1033 ATT->GTT;	I->V; NS
1049 GCT->GTT;	A->V; NS
1058 TCT->TTT;	S->F; NS
1079 TTT->TCT;	F->S; NS
1098 TGC->TGT;	C->C; S
1151 GCA->GTA;	A->V; NS
1206 ACT->ACC;	T->T; S
1276 AGG->GGG; R->G; NS
1316 TAT->CAT;	Y->H; NS
1319 AAT->GAT;	N->D; NS
1321 AAT->AAA;	N->K; NS
1325 TAT->TGT;	Y->C; NS
1325 TAT->TCT;	Y->S; NS
1331 AGA->AAA;	R->K; NS
1345 AGG->CGG;	R->R; NS
1383 TCC->TCT;	S->S; S
1387 GAT->AAT;	D->N; NS
1389 GAT->GAC;	D->D; S
1414 CTT->TTT;	L->F; NS
1415 CTT->CCT;	L->P; NS
1436 AAT->AGT;	N->S; NS
1439 GAT->GGT;	D->G; NS
1460 ACT->AGT;	T->S; NS
1524 GCC->GCT;	A->A; S
1683 TCC->TCT;	S->S; S
1722 TCA->TCG;	S->S; S
1726 TGC->CGC;	C->R; NS
1729 GCT->TCT;	A->S; NS
1752 ATT->ATC;	I->I; S
1780 GTT->TTT;	V->F; NS
1788 GTT->GTC;	V->V; S
1799 GAT->GGT;	D->G; NS
1813 GAT->AAT;	D->N; NS
1822 ACA->GCA;	T->A; NS
1868 TCT->TTT;	S->F; NS
1883 GTA->GCA;	V->A; NS
1921 CAT->TAT;	H->Y; NS
1954 ATT->GTT;	I->V; NS
1977 AGT->AGC;	S->S; S
1997 TTA->TCA;	L->S; NS
2003 AGT->AAT;	S->N; NS
2027 GCT->GTT;	A->V; NS
2070 TCT->TCC;	S->S; S
2113 ACT->GCT;	T->A; NS
2140GCT->ACT;	A->T; NS
2244 GCA->GCG;	A->A; S
2301 GTC->GTT;	V->V; S
2332 TAT->GAT;	Y->D; NS
2339 GGT->GAT;	G->D; NS
2361 ATA->ATG;	I->M; NS
2373 CCT->CCC;	P->P; S
2380 CCA->TCA;	P->S; NS
2384 ACT->ATT;	T->I; NS
2388 AAG->AAA;	K->K; S
2411 CTC->CCC;	L->P; NS
2431 GCT->TCT;	A->S; NS
2546 GAT->GTT;	D->V; NS
2568 ACT->ACG;	T->T; S
2579 GTT->CTT;	V->L; NS
2581 AGT->CGT;	S->R; NS
2588 ACT->ATT;	T->I; NS
2591 GCC->GTC;	A->V; NS
2605 ACA->GCA;	T->A; NS
2748 ATT->ATC;	I->I; S
2758 CTT->TTT;	L->F; NS
2775 ACT->ACC;	T->T; S
2838 AAA->AAG;	K->K; S
2849 TCT->TTT;	S->F; NS
2877 CTA->CTC;	L->L; S
2884 ATC->GTC;	I->V; NS
2996 GAA->GGA;	E->G; NS
2997 GAA->GAG;	E->E; NS
3002 AGG->ATG;	R->M; NS
3045 GTT->GTC;	V->V; S
3068 GAC->GGC;	D->G; NS
3072 TTT->TTC;	F->F; S
3087 TAC->TAT;	Y->Y; S
3204 AAA->AAG;	K->K; S
3249 TCT->TCC;	S->S; S
3321 AAT->AAA;	N->K; NS
3381 CTT->CTC;	L->L; S
3382 GAC->AAC;	D->N; NS
3395 GAA->GGA;	E->G; NS
3419 AAT->ATT;	N->I; NS
3442 CTT->TTT;	L->F; NS
3466 GCT->ACT;	A->T; NS
3469 TCT->CCT;	S->P; NS
3487 AAA->GAA;	K->E; NS
3505 AAT->GAT;	N->D; NS
3511 GTC->ATC;	V->I; NS
3546 CTT->CTA;	L->L; S
3547 CAA->AAA;	Q->K; NS
3548 CAA->CGA;	Q->R; NS
3621 ATT->ATG;	I->M; NS
3623 GCC->GTC;	A->V; NS
3655 ATG->GTG;	M->V; NS
3667 TGC->AGC;	C->S; NS
3669 TGC->TGT;	C->C; S
3739 CTC->TTC;	L->F; NS
