# Supplementary material for: The 29-nucleotide deletion in SARS-CoV: truncated versions of ORF8 are under purifying selection
Source: BMC Genomics. 2023 Jul 10;24:387. doi: 10.1186/s12864-023-09482-3 (PMC10332002; doi:10.1186/s12864-023-09482-3)
Supplement: Supplementary file 6 — Additional file 1: Alignments of all studied SARS-CoV genes (ZIP file). [file 12864_2023_9482_MOESM6_ESM.zip › N_aln.txt]

Query        1      ATGTCTGATAATGGACCCCAATCAAACCAACGTAGTGCCCCCCGCATTACATTTGGTGGA  60
MT308984.1   28123  ............................................................  28182
MK062184.1   28267  ............................................................  28326
MK062183.1   28267  ............................................................  28326
MK062182.1   28120  ............................................................  28179
MK062181.1   28120  ............................................................  28179
MK062180.1   28120  ............................................................  28179
MK062179.1   28120  ............................................................  28179
JX163928.1   28080  ............................................................  28139
JX163927.1   28080  ............................................................  28139
JX163926.1   28080  ............................................................  28139
JX163925.1   28080  ............................................................  28139
JX163924.1   28080  ............................................................  28139
JX163923.1   28080  ............................................................  28139
JN854286.1   28120  ............................................................  28179
JQ316196.1   28120  ............................................................  28179
JF292915.1   28080  ............................................................  28139
JF292909.1   28080  ............................................................  28139
JF292906.1   28080  ............................................................  28139
JF292905.1   28080  ............................................................  28139
JF292903.1   28080  ............................................................  28139
HQ890541.1   28080  ............................................................  28139
HQ890538.1   28080  ............................................................  28139
HQ890535.1   28080  ............................................................  28139
HQ890532.1   28080  ............................................................  28139
HQ890531.1   28080  ............................................................  28139
HQ890529.1   28080  ............................................................  28139
HQ890526.1   28080  ............................................................  28139
GU553365.1   28078  ............................................................  28137
GU553363.1   28078  ............................................................  28137
FJ882962.1   28114  ............................................................  28173
FJ882961.1   28113  ............................................................  28172
FJ882960.1   28080  ............................................................  28139
FJ882958.1   28113  ............................................................  28172
FJ882957.1   28113  ............................................................  28172
FJ882955.1   28080  ............................................................  28139
FJ882954.1   28070  ............................................................  28129
FJ882953.1   28082  ............................................................  28141
FJ882952.1   28113  ............................................................  28172
FJ882951.1   28114  ............................................................  28173
FJ882949.1   28081  ............................................................  28140
FJ882948.1   28113  ............................................................  28172
FJ882947.1   28050  ............................................................  28109
FJ882945.1   28113  ............................................................  28172
FJ882944.1   28062  ............................................................  28121
FJ882943.1   28113  ............................................................  28172
FJ882942.1   28114  ............................................................  28173
FJ882940.1   28080  ............................................................  28139
FJ882939.1   28080  ............................................................  28139
FJ882938.1   28100  ............................................................  28159
FJ882937.1   28082  ............................................................  28141
FJ882936.1   28080  ............................................................  28139
FJ882935.1   28081  ............................................................  28140
FJ882934.1   28080  ............................................................  28139
FJ882933.1   28082  ............................................................  28141
FJ882932.1   28080  ............................................................  28139
FJ882931.1   28080  ............................................................  28139
FJ882930.1   28100  ............................................................  28159
FJ882928.1   28100  ............................................................  28159
FJ882927.1   28100  ............................................................  28159
FJ882926.1   28088  ............................................................  28147
FJ882963.1   28101  ............................................................  28160
EU371559.1   28120  ............................................................  28179
DQ898174.1   28120  ............................................................  28179
DQ640652.1   28126  ............................................................  28185
AY864806.1   28120  ............................................................  28179
AY864805.1   28120  ............................................................  28179
DQ497008.1   28120  ............................................................  28179
AY278741.1   28120  ............................................................  28179
AY714217.1   28120  ............................................................  28179
AY559097.1   28103  ............................................................  28162
AY559096.1   28112  ............................................................  28171
AY559095.1   28110  ............................................................  28169
AY559094.1   27969  ............................................................  28028
AY559093.1   28104  ............................................................  28163
AY559087.1   28104  ............................................................  28163
AY559086.1   28055  ............................................................  28114
AY559085.1   28104  ............................................................  28163
AY559084.1   28104  ............................................................  28163
AY559083.1   28154  ............................................................  28213
AY559082.1   28062  ............................................................  28121
AY559081.1   28108  ............................................................  28167
AY595412.1   28104  ............................................................  28163
DQ182595.1   28104  ............................................................  28163
NC_004718.3  28120  ............................................................  28179
AY323977.2   28120  ............................................................  28179
AY291451.1   28120  ............................................................  28179
AY502932.1   28120  ............................................................  28179
AY502931.1   28120  ............................................................  28179
AY502930.1   28120  ............................................................  28179
AY502929.1   28120  ............................................................  28179
AY502928.1   28120  ............................................................  28179
AY502927.1   28120  ............................................................  28179
AY502926.1   28120  ............................................................  28179
AY502923.1   28120  ............................................................  28179
AY290752.2   1208   ............................................................  1267
AY395004.1   28073  ............................................................  28132
AY395002.1   27719  ............................................................  27778
AY395000.1   27719  ............................................................  27778
AY394999.1   27719  ............................................................  27778
AY394998.1   28105  ............................................................  28164
AY394995.1   28134  ............................................................  28193
AY394994.1   28134  ............................................................  28193
AY394993.1   28105  ............................................................  28164
AY394992.1   28105  ............................................................  28164
AY394991.1   28105  ............................................................  28164
AY394990.1   28105  ............................................................  28164
AY394989.1   28105  ............................................................  28164
AY394987.1   28078  ............................................................  28137
AY394986.1   28098  ............................................................  28157
AY394985.1   27899  ............................................................  27958
AY394983.1   28068  ............................................................  28127
AY394980.1   28074  ............................................................  28133
AY394978.1   28009  ............................................................  28068
AY394977.1   28069  ............................................................  28128
AY463060.1   27462  ............................................................  27521
AY463059.1   28041  ............................................................  28100
AY345988.1   28105  ............................................................  28164
AY345986.1   28105  ............................................................  28164
AY357076.1   28103  ............................................................  28162
AY357075.1   28104  ............................................................  28163
AY350750.1   28107  ............................................................  28166
AY304495.1   28105  ............................................................  28164
AY304494.1   9395   ............................................................  9454
AY304493.1   9395   ............................................................  9454
AY304492.1   11856  ............................................................  11915
AY304488.1   28134  ............................................................  28193
AY304487.1   6984   ............................................................  7043
AY304486.1   28134  ............................................................  28193
AY427439.1   28104  ............................................................  28163
AY360146.1   1      ............................................................  60
AY278491.2   28120  ............................................................  28179
AY278489.2   28133  ............................................................  28192
AY362699.1   28120  ............................................................  28179
AY283794.1   28104  ............................................................  28163
AY283795.1   28098  ............................................................  28157
AY283796.1   28104  ............................................................  28163
AY283797.1   28099  ............................................................  28158
AY278554.2   28105  ............................................................  28164
AY321118.1   28118  ............................................................  28177
AY279354.2   28104  ............................................................  28163
AY278487.3   28120  ............................................................  28179
AY278488.2   28101  ............................................................  28160
AP006561.1   28120  ............................................................  28179
AP006560.1   28120  ............................................................  28179
AP006558.1   28118  ............................................................  28177
AP006557.1   28120  ............................................................  28179
AY348314.1   28051  ............................................................  28110
AY338175.1   28051  ............................................................  28110
AY338174.1   28051  ............................................................  28110
AY485278.1   28118  ............................................................  28177
AY485277.1   28117  ............................................................  28176
AH013709.2   25766  ............................................................  25825
AH013708.2   24412  ............................................................  24471
JF292922.1   28080  ............................................................  28139
FJ882959.1   28114  ............................................................  28173
FJ882950.1   28080  ............................................................  28139
FJ882941.1   28099  ............................................................  28158
FJ882929.1   28099  ............................................................  28158
EU371563.1   27991  ..........................................................A.  28050
EU371562.1   27991  ..........................................................A.  28050
EU371561.1   27991  ..........................................................A.  28050
EU371560.1   28120  ..........................................................A.  28179
AB257344.1   28034  ............................................................  28093
AY559092.1   28105  ............................................................  28164
AY559091.1   28104  ............................................................  28163
AY559090.1   28116  ............................................................  28175
AY559088.1   28106  ............................................................  28165
AY536760.3   81     ............................................................  140
AY291315.1   28120  ............................................................  28179
AY502924.1   28118  ............................................................  28177
AY390556.1   28149  ............................................................  28208
AY394982.1   28015  ............................................................  28074
AY394981.1   28095  ............................................................  28154
AY310120.1   28120  ............................................................  28179
AY282752.2   28105  ............................................................  28164
AY461660.1   28105  ............................................................  28164
AY304491.1   9391   ............................................................  9450
AY304490.1   11856  ............................................................  11915
AY304489.1   6990   ............................................................  7049
AY283798.2   28104  ............................................................  28163
AY307165.1   1      ............................................................  60
AY278490.3   28116  ............................................................  28175
AY394850.2   28118  ......................................T.....................  28177
AP006559.1   28120  ............................................................  28179
AY313906.1   28131  ............................................................  28190
FJ882956.1   28080  ............................................................  28139
AY559089.1   28108  ............................................................  28167
JX162087.1   28100  ............................................................  28159
EU371564.1   27901  ..........................................................A.  27960
AY365036.1   1      ............................................................  60
AY395003.1   28016  ............................................................  28075
AY394996.1   28052  ............................................................  28111
AY772062.1   27853  ............................................................  27912
AY572035.1   28101  ............................................................  28160
AY654624.1   28119  ............................................................  28178
AY545919.1   28127  ............................................................  28186
AY545915.1   28117  ............................................................  28176
AY351680.1   28142  ............................................................  28201
AH012999.2   17980  ............................................................  18039
KF514407.1   28100  ............................................................  28159
AY613947.1   28099  ............................................................  28158
AY297028.1   28112  ............................................................  28171

Query        61     CCCACAGATTCAACTGACAATAACCAGAATGGAGGACGCAATGGGGCAAGGCCAAAACAG  120
MT308984.1   28183  ............................................................  28242
MK062184.1   28327  ............................................................  28386
MK062183.1   28327  ............................................................  28386
MK062182.1   28180  ............................................................  28239
MK062181.1   28180  ............................................................  28239
MK062180.1   28180  ............................................................  28239
MK062179.1   28180  ............................................................  28239
JX163928.1   28140  ............................................................  28199
JX163927.1   28140  ............................................................  28199
JX163926.1   28140  ............................................................  28199
JX163925.1   28140  ............................................................  28199
JX163924.1   28140  ............................................................  28199
JX163923.1   28140  ............................................................  28199
JN854286.1   28180  ............................................................  28239
JQ316196.1   28180  ............................................................  28239
JF292915.1   28140  ............................................................  28199
JF292909.1   28140  ............................................................  28199
JF292906.1   28140  ............................................................  28199
JF292905.1   28140  ............................................................  28199
JF292903.1   28140  ............................................................  28199
HQ890541.1   28140  ............................................................  28199
HQ890538.1   28140  ............................................................  28199
HQ890535.1   28140  ............................................................  28199
HQ890532.1   28140  ............................................................  28199
HQ890531.1   28140  ............................................................  28199
HQ890529.1   28140  ............................................................  28199
HQ890526.1   28140  ............................................................  28199
GU553365.1   28138  ............................................................  28197
GU553363.1   28138  ............................................................  28197
FJ882962.1   28174  ............................................................  28233
FJ882961.1   28173  ............................................................  28232
FJ882960.1   28140  ............................................................  28199
FJ882958.1   28173  ............................................................  28232
FJ882957.1   28173  ............................................................  28232
FJ882955.1   28140  ............................................................  28199
FJ882954.1   28130  ............................................................  28189
FJ882953.1   28142  ............................................................  28201
FJ882952.1   28173  ............................................................  28232
FJ882951.1   28174  ............................................................  28233
FJ882949.1   28141  ............................................................  28200
FJ882948.1   28173  ............................................................  28232
FJ882947.1   28110  ............................................................  28169
FJ882945.1   28173  ............................................................  28232
FJ882944.1   28122  ............................................................  28181
FJ882943.1   28173  ............................................................  28232
FJ882942.1   28174  ............................................................  28233
FJ882940.1   28140  ............................................................  28199
FJ882939.1   28140  ............................................................  28199
FJ882938.1   28160  ............................................................  28219
FJ882937.1   28142  ............................................................  28201
FJ882936.1   28140  ............................................................  28199
FJ882935.1   28141  ............................................................  28200
FJ882934.1   28140  ............................................................  28199
FJ882933.1   28142  ............................................................  28201
FJ882932.1   28140  ............................................................  28199
FJ882931.1   28140  ............................................................  28199
FJ882930.1   28160  ............................................................  28219
FJ882928.1   28160  ............................................................  28219
FJ882927.1   28160  ............................................................  28219
FJ882926.1   28148  ............................................................  28207
FJ882963.1   28161  ............................................................  28220
EU371559.1   28180  ............................................................  28239
DQ898174.1   28180  ............................................................  28239
DQ640652.1   28186  ............................................................  28245
AY864806.1   28180  ............................................................  28239
AY864805.1   28180  ............................................................  28239
DQ497008.1   28180  ............................................................  28239
AY278741.1   28180  ............................................................  28239
AY714217.1   28180  ............................................................  28239
AY559097.1   28163  ............................................................  28222
AY559096.1   28172  ............................................................  28231
AY559095.1   28170  ............................................................  28229
AY559094.1   28029  ............................................................  28088
AY559093.1   28164  ............................................................  28223
AY559087.1   28164  ............................................................  28223
AY559086.1   28115  ............................................................  28174
AY559085.1   28164  ............................................................  28223
AY559084.1   28164  ............................................................  28223
AY559083.1   28214  ............................................................  28273
AY559082.1   28122  ............................................................  28181
AY559081.1   28168  ............................................................  28227
AY595412.1   28164  ............................................................  28223
DQ182595.1   28164  ............................................................  28223
NC_004718.3  28180  ............................................................  28239
AY323977.2   28180  ............................................................  28239
AY291451.1   28180  ............................................................  28239
AY502932.1   28180  ............................................................  28239
AY502931.1   28180  ............................................................  28239
AY502930.1   28180  ............................................................  28239
AY502929.1   28180  ............................................................  28239
AY502928.1   28180  ............................................................  28239
AY502927.1   28180  ............................................................  28239
AY502926.1   28180  ............................................................  28239
AY502923.1   28180  ............................................................  28239
AY290752.2   1268   ............................................................  1327
AY395004.1   28133  ............................................................  28192
AY395002.1   27779  ............................................................  27838
AY395000.1   27779  ............................................................  27838
AY394999.1   27779  ............................................................  27838
AY394998.1   28165  ............................................................  28224
AY394995.1   28194  ............................................................  28253
AY394994.1   28194  ............................................................  28253
AY394993.1   28165  ............................................................  28224
AY394992.1   28165  ............................................................  28224
AY394991.1   28165  ............................................................  28224
AY394990.1   28165  ............................................................  28224
AY394989.1   28165  ............................................................  28224
AY394987.1   28138  ............................................................  28197
AY394986.1   28158  ............................................................  28217
AY394985.1   27959  ............................................................  28018
AY394983.1   28128  ............................................................  28187
AY394980.1   28134  ............................................................  28193
AY394978.1   28069  ............................................................  28128
AY394977.1   28129  ............................................................  28188
AY463060.1   27522  ............................................................  27581
AY463059.1   28101  ............................................................  28160
AY345988.1   28165  ............................................................  28224
AY345986.1   28165  ............................................................  28224
AY357076.1   28163  ............................................................  28222
AY357075.1   28164  ............................................................  28223
AY350750.1   28167  ............................................................  28226
AY304495.1   28165  ............................................................  28224
AY304494.1   9455   ............................................................  9514
AY304493.1   9455   ............................................................  9514
AY304492.1   11916  ............................................................  11975
AY304488.1   28194  ............................................................  28253
AY304487.1   7044   ............................................................  7103
AY304486.1   28194  ............................................................  28253
AY427439.1   28164  ............................................................  28223
AY360146.1   61     ............................................................  120
AY278491.2   28180  ............................................................  28239
AY278489.2   28193  ............................................................  28252
AY362699.1   28180  ............................................................  28239
AY283794.1   28164  ............................................................  28223
AY283795.1   28158  ............................................................  28217
AY283796.1   28164  ............................................................  28223
AY283797.1   28159  ............................................................  28218
AY278554.2   28165  ............................................................  28224
AY321118.1   28178  ............................................................  28237
AY279354.2   28164  ............................................................  28223
AY278487.3   28180  ............................................................  28239
AY278488.2   28161  ............................................................  28220
AP006561.1   28180  ............................................................  28239
AP006560.1   28180  ............................................................  28239
AP006558.1   28178  ............................................................  28237
AP006557.1   28180  ............................................................  28239
AY348314.1   28111  ............................................................  28170
AY338175.1   28111  ............................................................  28170
AY338174.1   28111  ............................................................  28170
AY485278.1   28178  ............................................................  28237
AY485277.1   28177  ............................................................  28236
AH013709.2   25826  ............................................................  25885
AH013708.2   24472  ............................................................  24531
JF292922.1   28140  ............................................................  28199
FJ882959.1   28174  ............................................................  28233
FJ882950.1   28140  ............................................................  28199
FJ882941.1   28159  ............................................................  28218
FJ882929.1   28159  ............................................................  28218
EU371563.1   28051  ............................................................  28110
EU371562.1   28051  ............................................................  28110
EU371561.1   28051  ............................................................  28110
EU371560.1   28180  ............................................................  28239
AB257344.1   28094  ............................................................  28153
AY559092.1   28165  ............................................................  28224
AY559091.1   28164  ............................................................  28223
AY559090.1   28176  ............................................................  28235
AY559088.1   28166  ............................................................  28225
AY536760.3   141    ............................................................  200
AY291315.1   28180  ............................................................  28239
AY502924.1   28178  ............................................................  28237
AY390556.1   28209  ............................................................  28268
AY394982.1   28075  .............T..............................................  28134
AY394981.1   28155  ............................................................  28214
AY310120.1   28180  ............................................................  28239
AY282752.2   28165  ............................................................  28224
AY461660.1   28165  ............................................................  28224
AY304491.1   9451   ............................................................  9510
AY304490.1   11916  ............................................................  11975
AY304489.1   7050   ............................................................  7109
AY283798.2   28164  ............................................................  28223
AY307165.1   61     ............................................................  120
AY278490.3   28176  ............................................................  28235
AY394850.2   28178  ............................................................  28237
AP006559.1   28180  ............................................................  28239
AY313906.1   28191  ............................................................  28250
FJ882956.1   28140  ............................................................  28199
AY559089.1   28168  ............................................................  28227
JX162087.1   28160  ............................................................  28219
EU371564.1   27961  ............................................................  28020
AY365036.1   61     ............................................................  120
AY395003.1   28076  .............T..............................................  28135
AY394996.1   28112  .............T..............................................  28171
AY772062.1   27913  ............................................................  27972
AY572035.1   28161  ....................C.......................................  28220
AY654624.1   28179  ............................................................  28238
AY545919.1   28187  ....................C.......................................  28246
AY545915.1   28177  ....................C.......................................  28236
AY351680.1   28202  ............................................................  28261
AH012999.2   18040  ............................................................  18099
KF514407.1   28160  ............................................................  28219
AY613947.1   28159  ............................................................  28218
AY297028.1   28172  ............................................................  28231

Query        121    CGCCGACCCCAAGGTTTACCCAATAATACTGCGTCTTGGTTCACAGCTCTCACTCAGCAT  180
MT308984.1   28243  ............................................................  28302
MK062184.1   28387  ............................................................  28446
MK062183.1   28387  ............................................................  28446
MK062182.1   28240  ............................................................  28299
MK062181.1   28240  ............................................................  28299
MK062180.1   28240  ............................................................  28299
MK062179.1   28240  ............................................................  28299
JX163928.1   28200  ............................................................  28259
JX163927.1   28200  ............................................................  28259
JX163926.1   28200  ............................................................  28259
JX163925.1   28200  ............................................................  28259
JX163924.1   28200  ............................................................  28259
JX163923.1   28200  ............................................................  28259
JN854286.1   28240  ............................................................  28299
JQ316196.1   28240  ............................................................  28299
JF292915.1   28200  ............................................................  28259
JF292909.1   28200  ............................................................  28259
JF292906.1   28200  ............................................................  28259
JF292905.1   28200  ............................................................  28259
JF292903.1   28200  ............................................................  28259
HQ890541.1   28200  ............................................................  28259
HQ890538.1   28200  ............................................................  28259
HQ890535.1   28200  ............................................................  28259
HQ890532.1   28200  ............................................................  28259
HQ890531.1   28200  ............................................................  28259
HQ890529.1   28200  ............................................................  28259
HQ890526.1   28200  ............................................................  28259
GU553365.1   28198  ............................................................  28257
GU553363.1   28198  ............................................................  28257
FJ882962.1   28234  ............................................................  28293
FJ882961.1   28233  ............................................................  28292
FJ882960.1   28200  ............................................................  28259
FJ882958.1   28233  ............................................................  28292
FJ882957.1   28233  ............................................................  28292
FJ882955.1   28200  ............................................................  28259
FJ882954.1   28190  ............................................................  28249
FJ882953.1   28202  ............................................................  28261
FJ882952.1   28233  ............................................................  28292
FJ882951.1   28234  ............................................................  28293
FJ882949.1   28201  ............................................................  28260
FJ882948.1   28233  ............................................................  28292
FJ882947.1   28170  ............................................................  28229
FJ882945.1   28233  ............................................................  28292
FJ882944.1   28182  ............................................................  28241
FJ882943.1   28233  ............................................................  28292
FJ882942.1   28234  ............................................................  28293
FJ882940.1   28200  ............................................................  28259
FJ882939.1   28200  ............................................................  28259
FJ882938.1   28220  ............................................................  28279
FJ882937.1   28202  ............................................................  28261
FJ882936.1   28200  ............................................................  28259
FJ882935.1   28201  ............................................................  28260
FJ882934.1   28200  ............................................................  28259
FJ882933.1   28202  ............................................................  28261
FJ882932.1   28200  ............................................................  28259
FJ882931.1   28200  ............................................................  28259
FJ882930.1   28220  ............................................................  28279
FJ882928.1   28220  ............................................................  28279
FJ882927.1   28220  ............................................................  28279
FJ882926.1   28208  ............................................................  28267
FJ882963.1   28221  ............................................................  28280
EU371559.1   28240  ............................................................  28299
DQ898174.1   28240  ............................................................  28299
DQ640652.1   28246  ............................................................  28305
AY864806.1   28240  ............................................................  28299
AY864805.1   28240  ............................................................  28299
DQ497008.1   28240  ............................................................  28299
AY278741.1   28240  ............................................................  28299
AY714217.1   28240  ............................................................  28299
AY559097.1   28223  ............................................................  28282
AY559096.1   28232  ............................................................  28291
AY559095.1   28230  ............................................................  28289
AY559094.1   28089  ............................................................  28148
AY559093.1   28224  ............................................................  28283
AY559087.1   28224  ............................................................  28283
AY559086.1   28175  ............................................................  28234
AY559085.1   28224  ............................................................  28283
AY559084.1   28224  ............................................................  28283
AY559083.1   28274  ............................................................  28333
AY559082.1   28182  ............................................................  28241
AY559081.1   28228  ............................................................  28287
AY595412.1   28224  ............................................................  28283
DQ182595.1   28224  ............................................................  28283
NC_004718.3  28240  ............................................................  28299
AY323977.2   28240  ............................................................  28299
AY291451.1   28240  ............................................................  28299
AY502932.1   28240  ............................................................  28299
AY502931.1   28240  ............................................................  28299
AY502930.1   28240  ............................................................  28299
AY502929.1   28240  ............................................................  28299
AY502928.1   28240  ............................................................  28299
AY502927.1   28240  ............................................................  28299
AY502926.1   28240  ............................................................  28299
AY502923.1   28240  ............................................................  28299
AY290752.2   1328   ............................................................  1387
AY395004.1   28193  ............................................................  28252
AY395002.1   27839  ............................................................  27898
AY395000.1   27839  ............................................................  27898
AY394999.1   27839  ............................................................  27898
AY394998.1   28225  ............................................................  28284
AY394995.1   28254  ............................................................  28313
AY394994.1   28254  ............................................................  28313
AY394993.1   28225  ............................................................  28284
AY394992.1   28225  ............................................................  28284
AY394991.1   28225  ............................................................  28284
AY394990.1   28225  ............................................................  28284
AY394989.1   28225  ............................................................  28284
AY394987.1   28198  ............................................................  28257
AY394986.1   28218  ............................................................  28277
AY394985.1   28019  ............................................................  28078
AY394983.1   28188  ............................................................  28247
AY394980.1   28194  ............................................................  28253
AY394978.1   28129  ............................................................  28188
AY394977.1   28189  ............................................................  28248
AY463060.1   27582  ............................................................  27641
AY463059.1   28161  ............................................................  28220
AY345988.1   28225  ............................................................  28284
AY345986.1   28225  ............................................................  28284
AY357076.1   28223  ............................................................  28282
AY357075.1   28224  ............................................................  28283
AY350750.1   28227  ............................................................  28286
AY304495.1   28225  ............................................................  28284
AY304494.1   9515   ............................................................  9574
AY304493.1   9515   ............................................................  9574
AY304492.1   11976  ............................................................  12035
AY304488.1   28254  ............................................................  28313
AY304487.1   7104   ............................................................  7163
AY304486.1   28254  ............................................................  28313
AY427439.1   28224  ............................................................  28283
AY360146.1   121    ............................................................  180
AY278491.2   28240  ............................................................  28299
AY278489.2   28253  ............................................................  28312
AY362699.1   28240  ............................................................  28299
AY283794.1   28224  ............................................................  28283
AY283795.1   28218  ............................................................  28277
AY283796.1   28224  ............................................................  28283
AY283797.1   28219  ............................................................  28278
AY278554.2   28225  ............................................................  28284
AY321118.1   28238  ............................................................  28297
AY279354.2   28224  ............................................................  28283
AY278487.3   28240  ............................................................  28299
AY278488.2   28221  ............................................................  28280
AP006561.1   28240  ............................................................  28299
AP006560.1   28240  ............................................................  28299
AP006558.1   28238  ............................................................  28297
AP006557.1   28240  ............................................................  28299
AY348314.1   28171  ............................................................  28230
AY338175.1   28171  ............................................................  28230
AY338174.1   28171  ............................................................  28230
AY485278.1   28238  ............................................................  28297
AY485277.1   28237  ............................................................  28296
AH013709.2   25886  ............................T...............................  25945
AH013708.2   24532  ............................T...............................  24591
JF292922.1   28200  ............................................................  28259
FJ882959.1   28234  ............................................................  28293
FJ882950.1   28200  ............................................................  28259
FJ882941.1   28219  ............................................................  28278
FJ882929.1   28219  ............................................................  28278
EU371563.1   28111  ............................................................  28170
EU371562.1   28111  ............................................................  28170
EU371561.1   28111  ............................................................  28170
EU371560.1   28240  ............................................................  28299
AB257344.1   28154  ............................T...............................  28213
AY559092.1   28225  ............................T...............................  28284
AY559091.1   28224  ............................T...............................  28283
AY559090.1   28236  ............................T...............................  28295
AY559088.1   28226  ............................T...............................  28285
AY536760.3   201    ............................................................  260
AY291315.1   28240  ............................T...............................  28299
AY502924.1   28238  ............................................................  28297
AY390556.1   28269  ............................................................  28328
AY394982.1   28135  ............................................................  28194
AY394981.1   28215  ............................................................  28274
AY310120.1   28240  ............................T...............................  28299
AY282752.2   28225  ............................................................  28284
AY461660.1   28225  ............................T...............................  28284
AY304491.1   9511   ............................................................  9570
AY304490.1   11976  ............................................................  12035
AY304489.1   7110   ............................................................  7169
AY283798.2   28224  ............................T...............................  28283
AY307165.1   121    ............................T...............................  180
AY278490.3   28236  ............................................................  28295
AY394850.2   28238  ............................................................  28297
AP006559.1   28240  ............................................................  28299
AY313906.1   28251  ............................................................  28310
FJ882956.1   28200  ............................................................  28259
AY559089.1   28228  ............................T...............................  28287
JX162087.1   28220  ............................................................  28279
EU371564.1   28021  ............................................................  28080
AY365036.1   121    ............................................................  180
AY395003.1   28136  ............................................................  28195
AY394996.1   28172  ............................................................  28231
AY772062.1   27973  ............................................................  28032
AY572035.1   28221  ............................................................  28280
AY654624.1   28239  ............................................................  28298
AY545919.1   28247  ............................................................  28306
AY545915.1   28237  ............................................................  28296
AY351680.1   28262  ............................................................  28321
AH012999.2   18100  ............................................................  18159
KF514407.1   28220  ............................................................  28279
AY613947.1   28219  ............................................................  28278
AY297028.1   28232  ............................................................  28291

Query        181    GGCAAGGAGGAACTTAGATTCCCTCGAGGCCAGGGCGTTCCAATCAACACCAATAGTGGT  240
MT308984.1   28303  ............................................................  28362
MK062184.1   28447  ............................................................  28506
MK062183.1   28447  ............................................................  28506
MK062182.1   28300  ............................................................  28359
MK062181.1   28300  ............................................................  28359
MK062180.1   28300  ............................................................  28359
MK062179.1   28300  ............................................................  28359
JX163928.1   28260  ............................................................  28319
JX163927.1   28260  ............................................................  28319
JX163926.1   28260  ............................................................  28319
JX163925.1   28260  ............................................................  28319
JX163924.1   28260  ............................................................  28319
JX163923.1   28260  ............................................................  28319
JN854286.1   28300  ............................................................  28359
JQ316196.1   28300  ............................................................  28359
JF292915.1   28260  ............................................................  28319
JF292909.1   28260  ............................................................  28319
JF292906.1   28260  ............................................................  28319
JF292905.1   28260  ............................................................  28319
JF292903.1   28260  ............................................................  28319
HQ890541.1   28260  ............................................................  28319
HQ890538.1   28260  ............................................................  28319
HQ890535.1   28260  ............................................................  28319
HQ890532.1   28260  ............................................................  28319
HQ890531.1   28260  ............................................................  28319
HQ890529.1   28260  ............................................................  28319
HQ890526.1   28260  ............................................................  28319
GU553365.1   28258  ............................................................  28317
GU553363.1   28258  ............................................................  28317
FJ882962.1   28294  ............................................................  28353
FJ882961.1   28293  ............................................................  28352
FJ882960.1   28260  ............................................................  28319
FJ882958.1   28293  ............................................................  28352
FJ882957.1   28293  ............................................................  28352
FJ882955.1   28260  ............................................................  28319
FJ882954.1   28250  ............................................................  28309
FJ882953.1   28262  ............................................................  28321
FJ882952.1   28293  ............................................................  28352
FJ882951.1   28294  ............................................................  28353
FJ882949.1   28261  ............................................................  28320
FJ882948.1   28293  ............................................................  28352
FJ882947.1   28230  ............................................................  28289
FJ882945.1   28293  ............................................................  28352
FJ882944.1   28242  ............................................................  28301
FJ882943.1   28293  ............................................................  28352
FJ882942.1   28294  ............................................................  28353
FJ882940.1   28260  ............................................................  28319
FJ882939.1   28260  ............................................................  28319
FJ882938.1   28280  ............................................................  28339
FJ882937.1   28262  ............................................................  28321
FJ882936.1   28260  ............................................................  28319
FJ882935.1   28261  ............................................................  28320
FJ882934.1   28260  ............................................................  28319
FJ882933.1   28262  ............................................................  28321
FJ882932.1   28260  ............................................................  28319
FJ882931.1   28260  ............................................................  28319
FJ882930.1   28280  ............................................................  28339
FJ882928.1   28280  ............................................................  28339
FJ882927.1   28280  ............................................................  28339
FJ882926.1   28268  ............................................................  28327
FJ882963.1   28281  ............................................................  28340
EU371559.1   28300  ............................................................  28359
DQ898174.1   28300  ............................................................  28359
DQ640652.1   28306  ............................................................  28365
AY864806.1   28300  ............................................................  28359
AY864805.1   28300  ............................................................  28359
DQ497008.1   28300  ............................................................  28359
AY278741.1   28300  ............................................................  28359
AY714217.1   28300  ............................................................  28359
AY559097.1   28283  ............................................................  28342
AY559096.1   28292  ............................................................  28351
AY559095.1   28290  ............................................................  28349
AY559094.1   28149  ............................................................  28208
AY559093.1   28284  ............................................................  28343
AY559087.1   28284  ............................................................  28343
AY559086.1   28235  ............................................................  28294
AY559085.1   28284  ............................................................  28343
AY559084.1   28284  ............................................................  28343
AY559083.1   28334  ............................................................  28393
AY559082.1   28242  ............................................................  28301
AY559081.1   28288  ............................................................  28347
AY595412.1   28284  ............................................................  28343
DQ182595.1   28284  ............................................................  28343
NC_004718.3  28300  ............................................................  28359
AY323977.2   28300  ............................................................  28359
AY291451.1   28300  ............................................................  28359
AY502932.1   28300  ............................................................  28359
AY502931.1   28300  ............................................................  28359
AY502930.1   28300  ............................................................  28359
AY502929.1   28300  ............................................................  28359
AY502928.1   28300  ............................................................  28359
AY502927.1   28300  ............................................................  28359
AY502926.1   28300  ............................................................  28359
AY502923.1   28300  ............................................................  28359
AY290752.2   1388   ............................................................  1447
AY395004.1   28253  ............................................................  28312
AY395002.1   27899  ............................................................  27958
AY395000.1   27899  ............................................................  27958
AY394999.1   27899  ............................................................  27958
AY394998.1   28285  ............................................................  28344
AY394995.1   28314  ............................................................  28373
AY394994.1   28314  ............................................................  28373
AY394993.1   28285  ............................................................  28344
AY394992.1   28285  ............................................................  28344
AY394991.1   28285  ............................................................  28344
AY394990.1   28285  ............................................................  28344
AY394989.1   28285  ............................................................  28344
AY394987.1   28258  ............................................................  28317
AY394986.1   28278  ............................................................  28337
AY394985.1   28079  ............................................................  28138
AY394983.1   28248  ............................................................  28307
AY394980.1   28254  ............................................................  28313
AY394978.1   28189  ............................................................  28248
AY394977.1   28249  ............................................................  28308
AY463060.1   27642  ............................................................  27701
AY463059.1   28221  ............................................................  28280
AY345988.1   28285  ............................................................  28344
AY345986.1   28285  ............................................................  28344
AY357076.1   28283  ............................................................  28342
AY357075.1   28284  ............................................................  28343
AY350750.1   28287  ............................................................  28346
AY304495.1   28285  ............................................................  28344
AY304494.1   9575   ............................................................  9634
AY304493.1   9575   ............................................................  9634
AY304492.1   12036  ............................................................  12095
AY304488.1   28314  ............................................................  28373
AY304487.1   7164   ............................................................  7223
AY304486.1   28314  ............................................................  28373
AY427439.1   28284  ............................................................  28343
AY360146.1   181    ............................................................  240
AY278491.2   28300  ............................................................  28359
AY278489.2   28313  ............................................................  28372
AY362699.1   28300  ............................................................  28359
AY283794.1   28284  ............................................................  28343
AY283795.1   28278  ............................................................  28337
AY283796.1   28284  ............................................................  28343
AY283797.1   28279  ............................................................  28338
AY278554.2   28285  ............................................................  28344
AY321118.1   28298  ............................................................  28357
AY279354.2   28284  ............................................................  28343
AY278487.3   28300  ............................................................  28359
AY278488.2   28281  ............................................................  28340
AP006561.1   28300  ............................................................  28359
AP006560.1   28300  ............................................................  28359
AP006558.1   28298  ............................................................  28357
AP006557.1   28300  ............................................................  28359
AY348314.1   28231  ............................................................  28290
AY338175.1   28231  ............................................................  28290
AY338174.1   28231  ............................................................  28290
AY485278.1   28298  ............................................................  28357
AY485277.1   28297  ............................................................  28356
AH013709.2   25946  ............................................................  26005
AH013708.2   24592  ............................................................  24651
JF292922.1   28260  ............................................................  28319
FJ882959.1   28294  ............................................................  28353
FJ882950.1   28260  ............................................................  28319
FJ882941.1   28279  ............................................................  28338
FJ882929.1   28279  ............................................................  28338
EU371563.1   28171  ............................................................  28230
EU371562.1   28171  ............................................................  28230
EU371561.1   28171  ............................................................  28230
EU371560.1   28300  ............................................................  28359
AB257344.1   28214  ............................................................  28273
AY559092.1   28285  ............................................................  28344
AY559091.1   28284  ............................................................  28343
AY559090.1   28296  ............................................................  28355
AY559088.1   28286  ............................................................  28345
AY536760.3   261    ............................................................  320
AY291315.1   28300  ............................................................  28359
AY502924.1   28298  ............................................................  28357
AY390556.1   28329  ............................................................  28388
AY394982.1   28195  ............................................................  28254
AY394981.1   28275  ............................................................  28334
AY310120.1   28300  ............................................................  28359
AY282752.2   28285  ............................................................  28344
AY461660.1   28285  ............................................................  28344
AY304491.1   9571   ............................................................  9630
AY304490.1   12036  ............................................................  12095
AY304489.1   7170   ............................................................  7229
AY283798.2   28284  ............................................................  28343
AY307165.1   181    ............................................................  240
AY278490.3   28296  ............................................................  28355
AY394850.2   28298  ............................................................  28357
AP006559.1   28300  ..T.........................................................  28359
AY313906.1   28311  ............................................................  28370
FJ882956.1   28260  ............................................................  28319
AY559089.1   28288  ............................................................  28347
JX162087.1   28280  ............................................................  28339
EU371564.1   28081  ............................................................  28140
AY365036.1   181    ............................................................  240
AY395003.1   28196  ............................................................  28255
AY394996.1   28232  ............................................................  28291
AY772062.1   28033  ............................................................  28092
AY572035.1   28281  ............................................................  28340
AY654624.1   28299  ............................................................  28358
AY545919.1   28307  ............................................................  28366
AY545915.1   28297  ............................................................  28356
AY351680.1   28322  ............................................................  28381
AH012999.2   18160  ............................................................  18219
KF514407.1   28280  .......................C....................................  28339
AY613947.1   28279  ............................................................  28338
AY297028.1   28292  ............................................................  28351

Query        241    CCAGATGACCAAATTGGCTACTACCGAAGAGCTACCCGACGAGTTCGTGGTGGTGACGGC  300
MT308984.1   28363  ............................................................  28422
MK062184.1   28507  ............................................................  28566
MK062183.1   28507  ............................................................  28566
MK062182.1   28360  ............................................................  28419
MK062181.1   28360  ............................................................  28419
MK062180.1   28360  ............................................................  28419
MK062179.1   28360  ............................................................  28419
JX163928.1   28320  ............................................................  28379
JX163927.1   28320  ............................................................  28379
JX163926.1   28320  ............................................................  28379
JX163925.1   28320  ............................................................  28379
JX163924.1   28320  ............................................................  28379
JX163923.1   28320  ............................................................  28379
JN854286.1   28360  ............................................................  28419
JQ316196.1   28360  ............................................................  28419
JF292915.1   28320  ............................................................  28379
JF292909.1   28320  ............................................................  28379
JF292906.1   28320  ............................................................  28379
JF292905.1   28320  ............................................................  28379
JF292903.1   28320  ............................................................  28379
HQ890541.1   28320  ............................................................  28379
HQ890538.1   28320  ............................................................  28379
HQ890535.1   28320  ............................................................  28379
HQ890532.1   28320  ............................................................  28379
HQ890531.1   28320  ............................................................  28379
HQ890529.1   28320  ............................................................  28379
HQ890526.1   28320  ............................................................  28379
GU553365.1   28318  ............................................................  28377
GU553363.1   28318  ............................................................  28377
FJ882962.1   28354  ............................................................  28413
FJ882961.1   28353  ............................................................  28412
FJ882960.1   28320  ............................................................  28379
FJ882958.1   28353  ............................................................  28412
FJ882957.1   28353  ............................................................  28412
FJ882955.1   28320  ............................................................  28379
FJ882954.1   28310  ............................................................  28369
FJ882953.1   28322  ............................................................  28381
FJ882952.1   28353  ............................................................  28412
FJ882951.1   28354  ............................................................  28413
FJ882949.1   28321  ............................................................  28380
FJ882948.1   28353  ............................................................  28412
FJ882947.1   28290  ............................................................  28349
FJ882945.1   28353  ............................................................  28412
FJ882944.1   28302  ............................................................  28361
FJ882943.1   28353  ............................................................  28412
FJ882942.1   28354  ............................................................  28413
FJ882940.1   28320  ............................................................  28379
FJ882939.1   28320  ............................................................  28379
FJ882938.1   28340  ............................................................  28399
FJ882937.1   28322  ............................................................  28381
FJ882936.1   28320  ............................................................  28379
FJ882935.1   28321  ............................................................  28380
FJ882934.1   28320  ............................................................  28379
FJ882933.1   28322  ............................................................  28381
FJ882932.1   28320  ............................................................  28379
FJ882931.1   28320  ............................................................  28379
FJ882930.1   28340  ............................................................  28399
FJ882928.1   28340  ............................................................  28399
FJ882927.1   28340  ............................................................  28399
FJ882926.1   28328  ............................................................  28387
FJ882963.1   28341  ............................................................  28400
EU371559.1   28360  ............................................................  28419
DQ898174.1   28360  ............................................................  28419
DQ640652.1   28366  ............................................................  28425
AY864806.1   28360  ............................................................  28419
AY864805.1   28360  ............................................................  28419
DQ497008.1   28360  ............................................................  28419
AY278741.1   28360  ............................................................  28419
AY714217.1   28360  ............................................................  28419
AY559097.1   28343  ............................................................  28402
AY559096.1   28352  ............................................................  28411
AY559095.1   28350  ............................................................  28409
AY559094.1   28209  ............................................................  28268
AY559093.1   28344  ............................................................  28403
AY559087.1   28344  ............................................................  28403
AY559086.1   28295  ............................................................  28354
AY559085.1   28344  ............................................................  28403
AY559084.1   28344  ............................................................  28403
AY559083.1   28394  ............................................................  28453
AY559082.1   28302  ............................................................  28361
AY559081.1   28348  ............................................................  28407
AY595412.1   28344  ............................................................  28403
DQ182595.1   28344  ............................................................  28403
NC_004718.3  28360  ............................................................  28419
AY323977.2   28360  ............................................................  28419
AY291451.1   28360  ............................................................  28419
AY502932.1   28360  ............................................................  28419
AY502931.1   28360  ............................................................  28419
AY502930.1   28360  ............................................................  28419
AY502929.1   28360  ............................................................  28419
AY502928.1   28360  ............................................................  28419
AY502927.1   28360  ............................................................  28419
AY502926.1   28360  ............................................................  28419
AY502923.1   28360  ............................................................  28419
AY290752.2   1448   ............................................................  1507
AY395004.1   28313  ............................................................  28372
AY395002.1   27959  ............................................................  28018
AY395000.1   27959  ............................................................  28018
AY394999.1   27959  ............................................................  28018
AY394998.1   28345  ............................................................  28404
AY394995.1   28374  ............................................................  28433
AY394994.1   28374  ............................................................  28433
AY394993.1   28345  ............................................................  28404
AY394992.1   28345  ............................................................  28404
AY394991.1   28345  ............................................................  28404
AY394990.1   28345  ............................................................  28404
AY394989.1   28345  ............................................................  28404
AY394987.1   28318  ............................................................  28377
AY394986.1   28338  ............................................................  28397
AY394985.1   28139  ............................................................  28198
AY394983.1   28308  ............................................................  28367
AY394980.1   28314  ............................................................  28373
AY394978.1   28249  ............................................................  28308
AY394977.1   28309  ............................................................  28368
AY463060.1   27702  ............................................................  27761
AY463059.1   28281  ............................................................  28340
AY345988.1   28345  ............................................................  28404
AY345986.1   28345  ............................................................  28404
AY357076.1   28343  ............................................................  28402
AY357075.1   28344  ............................................................  28403
AY350750.1   28347  ............................................................  28406
AY304495.1   28345  ............................................................  28404
AY304494.1   9635   ............................................................  9694
AY304493.1   9635   ............................................................  9694
AY304492.1   12096  ............................................................  12155
AY304488.1   28374  ............................................................  28433
AY304487.1   7224   ............................................................  7283
AY304486.1   28374  ............................................................  28433
AY427439.1   28344  ............................................................  28403
AY360146.1   241    ............................................................  300
AY278491.2   28360  ............................................................  28419
AY278489.2   28373  ............................................................  28432
AY362699.1   28360  ............................................................  28419
AY283794.1   28344  ............................................................  28403
AY283795.1   28338  ............................................................  28397
AY283796.1   28344  ............................................................  28403
AY283797.1   28339  ............................................................  28398
AY278554.2   28345  ............................................................  28404
AY321118.1   28358  ............................................................  28417
AY279354.2   28344  ............................................................  28403
AY278487.3   28360  ............................................................  28419
AY278488.2   28341  ............................................................  28400
AP006561.1   28360  ............................................................  28419
AP006560.1   28360  ............................................................  28419
AP006558.1   28358  ............................................................  28417
AP006557.1   28360  ............................................................  28419
AY348314.1   28291  ............................................................  28350
AY338175.1   28291  ............................................................  28350
AY338174.1   28291  ............................................................  28350
AY485278.1   28358  ............................................................  28417
AY485277.1   28357  ............................................................  28416
AH013709.2   26006  ............................................................  26065
AH013708.2   24652  ............................................................  24711
JF292922.1   28320  ............................................................  28379
FJ882959.1   28354  ............................................................  28413
FJ882950.1   28320  ............................................................  28379
FJ882941.1   28339  ............................................................  28398
FJ882929.1   28339  ............................................................  28398
EU371563.1   28231  ............................................................  28290
EU371562.1   28231  ............................................................  28290
EU371561.1   28231  ............................................................  28290
EU371560.1   28360  ............................................................  28419
AB257344.1   28274  ............................................................  28333
AY559092.1   28345  ............................................................  28404
AY559091.1   28344  ............................................................  28403
AY559090.1   28356  ............................................................  28415
AY559088.1   28346  ............................................................  28405
AY536760.3   321    ............................................................  380
AY291315.1   28360  ............................................................  28419
AY502924.1   28358  ............................................................  28417
AY390556.1   28389  ............................................................  28448
AY394982.1   28255  ............................................................  28314
AY394981.1   28335  ............................................................  28394
AY310120.1   28360  ............................................................  28419
AY282752.2   28345  ............................................................  28404
AY461660.1   28345  ............................................................  28404
AY304491.1   9631   ............................................................  9690
AY304490.1   12096  ............................................................  12155
AY304489.1   7230   ............................................................  7289
AY283798.2   28344  ............................................................  28403
AY307165.1   241    ............................................................  300
AY278490.3   28356  ............................................................  28415
AY394850.2   28358  ............................................................  28417
AP006559.1   28360  ............................................................  28419
AY313906.1   28371  ............................................................  28430
FJ882956.1   28320  ............................................................  28379
AY559089.1   28348  ............................................................  28407
JX162087.1   28340  ............................................................  28399
EU371564.1   28141  ............................................................  28200
AY365036.1   241    ...........................................C................  300
AY395003.1   28256  ............................................................  28315
AY394996.1   28292  ............................................................  28351
AY772062.1   28093  ............................................................  28152
AY572035.1   28341  ............................................................  28400
AY654624.1   28359  ...................T........................................  28418
AY545919.1   28367  ............................................................  28426
AY545915.1   28357  ............................................................  28416
AY351680.1   28382  ............................................................  28441
AH012999.2   18220  ............................................................  18279
KF514407.1   28340  ............................................................  28399
AY613947.1   28339  ............................................................  28398
AY297028.1   28352  ............................................................  28411

Query        301    AAAATGAAAGAGCTCAGCCCCAGATGGTACTTCTATTACCTAGGAACTGGCCCAGAAGCT  360
MT308984.1   28423  ............................................................  28482
MK062184.1   28567  ............................................................  28626
MK062183.1   28567  ............................................................  28626
MK062182.1   28420  ............................................................  28479
MK062181.1   28420  ............................................................  28479
MK062180.1   28420  ............................................................  28479
MK062179.1   28420  ............................................................  28479
JX163928.1   28380  ............................................................  28439
JX163927.1   28380  ............................................................  28439
JX163926.1   28380  ............................................................  28439
JX163925.1   28380  ............................................................  28439
JX163924.1   28380  ............................................................  28439
JX163923.1   28380  ............................................................  28439
JN854286.1   28420  ............................................................  28479
JQ316196.1   28420  ............................................................  28479
JF292915.1   28380  ............................................................  28439
JF292909.1   28380  ............................................................  28439
JF292906.1   28380  ............................................................  28439
JF292905.1   28380  ............................................................  28439
JF292903.1   28380  ............................................................  28439
HQ890541.1   28380  ............................................................  28439
HQ890538.1   28380  ............................................................  28439
HQ890535.1   28380  ............................................................  28439
HQ890532.1   28380  ............................................................  28439
HQ890531.1   28380  ............................................................  28439
HQ890529.1   28380  ............................................................  28439
HQ890526.1   28380  ............................................................  28439
GU553365.1   28378  ............................................................  28437
GU553363.1   28378  ............................................................  28437
FJ882962.1   28414  ............................................................  28473
FJ882961.1   28413  ............................................................  28472
FJ882960.1   28380  ............................................................  28439
FJ882958.1   28413  ............................................................  28472
FJ882957.1   28413  ............................................................  28472
FJ882955.1   28380  ............................................................  28439
FJ882954.1   28370  ............................................................  28429
FJ882953.1   28382  ............................................................  28441
FJ882952.1   28413  ............................................................  28472
FJ882951.1   28414  ............................................................  28473
FJ882949.1   28381  ............................................................  28440
FJ882948.1   28413  ............................................................  28472
FJ882947.1   28350  ............................................................  28409
FJ882945.1   28413  ............................................................  28472
FJ882944.1   28362  ............................................................  28421
FJ882943.1   28413  ............................................................  28472
FJ882942.1   28414  ............................................................  28473
FJ882940.1   28380  ............................................................  28439
FJ882939.1   28380  ............................................................  28439
FJ882938.1   28400  ............................................................  28459
FJ882937.1   28382  ............................................................  28441
FJ882936.1   28380  ............................................................  28439
FJ882935.1   28381  ............................................................  28440
FJ882934.1   28380  ............................................................  28439
FJ882933.1   28382  ............................................................  28441
FJ882932.1   28380  ............................................................  28439
FJ882931.1   28380  ............................................................  28439
FJ882930.1   28400  ............................................................  28459
FJ882928.1   28400  ............................................................  28459
FJ882927.1   28400  ............................................................  28459
FJ882926.1   28388  ............................................................  28447
FJ882963.1   28401  ............................................................  28460
EU371559.1   28420  ............................................................  28479
DQ898174.1   28420  ............................................................  28479
DQ640652.1   28426  ............................................................  28485
AY864806.1   28420  ............................................................  28479
AY864805.1   28420  ............................................................  28479
DQ497008.1   28420  ............................................................  28479
AY278741.1   28420  ............................................................  28479
AY714217.1   28420  ............................................................  28479
AY559097.1   28403  ............................................................  28462
AY559096.1   28412  ............................................................  28471
AY559095.1   28410  ............................................................  28469
AY559094.1   28269  ............................................................  28328
AY559093.1   28404  ............................................................  28463
AY559087.1   28404  ............................................................  28463
AY559086.1   28355  ............................................................  28414
AY559085.1   28404  ............................................................  28463
AY559084.1   28404  ............................................................  28463
AY559083.1   28454  ............................................................  28513
AY559082.1   28362  ............................................................  28421
AY559081.1   28408  ............................................................  28467
AY595412.1   28404  ............................................................  28463
DQ182595.1   28404  ............................................................  28463
NC_004718.3  28420  ............................................................  28479
AY323977.2   28420  ............................................................  28479
AY291451.1   28420  ............................................................  28479
AY502932.1   28420  ............................................................  28479
AY502931.1   28420  ............................................................  28479
AY502930.1   28420  ............................................................  28479
AY502929.1   28420  ............................................................  28479
AY502928.1   28420  ............................................................  28479
AY502927.1   28420  ............................................................  28479
AY502926.1   28420  ............................................................  28479
AY502923.1   28420  ............................................................  28479
AY290752.2   1508   ............................................................  1567
AY395004.1   28373  ............................................................  28432
AY395002.1   28019  ............................................................  28078
AY395000.1   28019  ............................................................  28078
AY394999.1   28019  ............................................................  28078
AY394998.1   28405  ............................................................  28464
AY394995.1   28434  ............................................................  28493
AY394994.1   28434  ............................................................  28493
AY394993.1   28405  ............................................................  28464
AY394992.1   28405  ............................................................  28464
AY394991.1   28405  ............................................................  28464
AY394990.1   28405  ............................................................  28464
AY394989.1   28405  ............................................................  28464
AY394987.1   28378  ............................................................  28437
AY394986.1   28398  ............................................................  28457
AY394985.1   28199  ............................................................  28258
AY394983.1   28368  ............................................................  28427
AY394980.1   28374  ............................................................  28433
AY394978.1   28309  ............................................................  28368
AY394977.1   28369  ............................................................  28428
AY463060.1   27762  ............................................................  27821
AY463059.1   28341  ............................................................  28400
AY345988.1   28405  ............................................................  28464
AY345986.1   28405  ............................................................  28464
AY357076.1   28403  ............................................................  28462
AY357075.1   28404  ............................................................  28463
AY350750.1   28407  ............................................................  28466
AY304495.1   28405  ............................................................  28464
AY304494.1   9695   ............................................................  9754
AY304493.1   9695   ............................................................  9754
AY304492.1   12156  ............................................................  12215
AY304488.1   28434  ............................................................  28493
AY304487.1   7284   ............................................................  7343
AY304486.1   28434  ............................................................  28493
AY427439.1   28404  ............................................................  28463
AY360146.1   301    ............................................................  360
AY278491.2   28420  ............................................................  28479
AY278489.2   28433  ............................................................  28492
AY362699.1   28420  ............................................................  28479
AY283794.1   28404  ............................................................  28463
AY283795.1   28398  ............................................................  28457
AY283796.1   28404  ............................................................  28463
AY283797.1   28399  ............................................................  28458
AY278554.2   28405  ............................................................  28464
AY321118.1   28418  ............................................................  28477
AY279354.2   28404  ............................................................  28463
AY278487.3   28420  ............................................................  28479
AY278488.2   28401  ............................................................  28460
AP006561.1   28420  ............................................................  28479
AP006560.1   28420  ............................................................  28479
AP006558.1   28418  ............................................................  28477
AP006557.1   28420  ............................................................  28479
AY348314.1   28351  ............................................................  28410
AY338175.1   28351  ............................................................  28410
AY338174.1   28351  ............................................................  28410
AY485278.1   28418  ............................................................  28477
AY485277.1   28417  ............................................................  28476
AH013709.2   26066  ............................................................  26125
AH013708.2   24712  ............................................................  24771
JF292922.1   28380  ............................................................  28439
FJ882959.1   28414  ............................................................  28473
FJ882950.1   28380  ............................................................  28439
FJ882941.1   28399  ............................................................  28458
FJ882929.1   28399  ............................................................  28458
EU371563.1   28291  ............................................................  28350
EU371562.1   28291  ............................................................  28350
EU371561.1   28291  ............................................................  28350
EU371560.1   28420  ............................................................  28479
AB257344.1   28334  ............................................................  28393
AY559092.1   28405  ............................................................  28464
AY559091.1   28404  ............................................................  28463
AY559090.1   28416  ............................................................  28475
AY559088.1   28406  ............................................................  28465
AY536760.3   381    ............................................................  440
AY291315.1   28420  ............................................................  28479
AY502924.1   28418  ............................................................  28477
AY390556.1   28449  ............................................................  28508
AY394982.1   28315  ............................................................  28374
AY394981.1   28395  ............................................................  28454
AY310120.1   28420  ............................................................  28479
AY282752.2   28405  ............................................................  28464
AY461660.1   28405  ............................................................  28464
AY304491.1   9691   ............................................................  9750
AY304490.1   12156  ............................................................  12215
AY304489.1   7290   ............................................................  7349
AY283798.2   28404  ............................................................  28463
AY307165.1   301    ............................................................  360
AY278490.3   28416  ............................................................  28475
AY394850.2   28418  ............................................................  28477
AP006559.1   28420  ............................................................  28479
AY313906.1   28431  ............................................................  28490
FJ882956.1   28380  ............................................................  28439
AY559089.1   28408  ............................................................  28467
JX162087.1   28400  ............................................................  28459
EU371564.1   28201  ............................................................  28260
AY365036.1   301    ............................................................  360
AY395003.1   28316  ............................................................  28375
AY394996.1   28352  ............................................................  28411
AY772062.1   28153  ............................................................  28212
AY572035.1   28401  ............................................................  28460
AY654624.1   28419  ............................................................  28478
AY545919.1   28427  ............................................................  28486
AY545915.1   28417  ............................................................  28476
AY351680.1   28442  ............................................................  28501
AH012999.2   18280  ............................................................  18339
KF514407.1   28400  ............................................................  28459
AY613947.1   28399  ............................................................  28458
AY297028.1   28412  .....................................................-......  28470

Query        361    TCACTTCCCTACGGCGCTAACAAAGAAGGCATCGTATGGGTTGCAACTGAGGGAGCCTTG  420
MT308984.1   28483  ............................................................  28542
MK062184.1   28627  ............................................................  28686
MK062183.1   28627  ............................................................  28686
MK062182.1   28480  ............................................................  28539
MK062181.1   28480  ............................................................  28539
MK062180.1   28480  ............................................................  28539
MK062179.1   28480  ............................................................  28539
JX163928.1   28440  ............................................................  28499
JX163927.1   28440  ............................................................  28499
JX163926.1   28440  ............................................................  28499
JX163925.1   28440  ............................................................  28499
JX163924.1   28440  ............................................................  28499
JX163923.1   28440  ............................................................  28499
JN854286.1   28480  ............................................................  28539
JQ316196.1   28480  ............................................................  28539
JF292915.1   28440  ............................................................  28499
JF292909.1   28440  ............................................................  28499
JF292906.1   28440  ............................................................  28499
JF292905.1   28440  ............................................................  28499
JF292903.1   28440  ............................................................  28499
HQ890541.1   28440  ............................................................  28499
HQ890538.1   28440  ............................................................  28499
HQ890535.1   28440  ............................................................  28499
HQ890532.1   28440  ............................................................  28499
HQ890531.1   28440  ............................................................  28499
HQ890529.1   28440  ............................................................  28499
HQ890526.1   28440  ............................................................  28499
GU553365.1   28438  ............................................................  28497
GU553363.1   28438  ............................................................  28497
FJ882962.1   28474  ............................................................  28533
FJ882961.1   28473  ............................................................  28532
FJ882960.1   28440  ............................................................  28499
FJ882958.1   28473  ............................................................  28532
FJ882957.1   28473  ............................................................  28532
FJ882955.1   28440  ............................................................  28499
FJ882954.1   28430  ............................................................  28489
FJ882953.1   28442  ............................................................  28501
FJ882952.1   28473  ............................................................  28532
FJ882951.1   28474  ............................................................  28533
FJ882949.1   28441  ............................................................  28500
FJ882948.1   28473  ............................................................  28532
FJ882947.1   28410  ............................................................  28469
FJ882945.1   28473  ............................................................  28532
FJ882944.1   28422  ............................................................  28481
FJ882943.1   28473  ............................................................  28532
FJ882942.1   28474  ............................................................  28533
FJ882940.1   28440  ............................................................  28499
FJ882939.1   28440  ............................................................  28499
FJ882938.1   28460  ............................................................  28519
FJ882937.1   28442  ............................................................  28501
FJ882936.1   28440  ............................................................  28499
FJ882935.1   28441  ............................................................  28500
FJ882934.1   28440  ............................................................  28499
FJ882933.1   28442  ............................................................  28501
FJ882932.1   28440  ............................................................  28499
FJ882931.1   28440  ............................................................  28499
FJ882930.1   28460  ............................................................  28519
FJ882928.1   28460  ............................................................  28519
FJ882927.1   28460  ............................................................  28519
FJ882926.1   28448  ............................................................  28507
FJ882963.1   28461  ............................................................  28520
EU371559.1   28480  ............................................................  28539
DQ898174.1   28480  ............................................................  28539
DQ640652.1   28486  ............................................................  28545
AY864806.1   28480  ............................................................  28539
AY864805.1   28480  ............................................................  28539
DQ497008.1   28480  ............................................................  28539
AY278741.1   28480  ............................................................  28539
AY714217.1   28480  ............................................................  28539
AY559097.1   28463  ............................................................  28522
AY559096.1   28472  ............................................................  28531
AY559095.1   28470  ............................................................  28529
AY559094.1   28329  ............................................................  28388
AY559093.1   28464  ............................................................  28523
AY559087.1   28464  ............................................................  28523
AY559086.1   28415  ............................................................  28474
AY559085.1   28464  ............................................................  28523
AY559084.1   28464  ............................................................  28523
AY559083.1   28514  ............................................................  28573
AY559082.1   28422  ............................................................  28481
AY559081.1   28468  ............................................................  28527
AY595412.1   28464  ............................................................  28523
DQ182595.1   28464  ............................................................  28523
NC_004718.3  28480  ............................................................  28539
AY323977.2   28480  ............................................................  28539
AY291451.1   28480  ............................................................  28539
AY502932.1   28480  ............................................................  28539
AY502931.1   28480  ............................................................  28539
AY502930.1   28480  ............................................................  28539
AY502929.1   28480  ............................................................  28539
AY502928.1   28480  ............................................................  28539
AY502927.1   28480  ............................................................  28539
AY502926.1   28480  ............................................................  28539
AY502923.1   28480  ............................................................  28539
AY290752.2   1568   ............................................................  1627
AY395004.1   28433  ............................................................  28492
AY395002.1   28079  ............................................................  28138
AY395000.1   28079  ............................................................  28138
AY394999.1   28079  ............................................................  28138
AY394998.1   28465  ............................................................  28524
AY394995.1   28494  ............................................................  28553
AY394994.1   28494  ............................................................  28553
AY394993.1   28465  ............................................................  28524
AY394992.1   28465  ............................................................  28524
AY394991.1   28465  ............................................................  28524
AY394990.1   28465  ............................................................  28524
AY394989.1   28465  ............................................................  28524
AY394987.1   28438  ............................................................  28497
AY394986.1   28458  ............................................................  28517
AY394985.1   28259  ............................................................  28318
AY394983.1   28428  ............................................................  28487
AY394980.1   28434  ............................................................  28493
AY394978.1   28369  ............................................................  28428
AY394977.1   28429  ............................................................  28488
AY463060.1   27822  ............................................................  27881
AY463059.1   28401  ............................................................  28460
AY345988.1   28465  ............................................................  28524
AY345986.1   28465  ............................................................  28524
AY357076.1   28463  ............................................................  28522
AY357075.1   28464  ............................................................  28523
AY350750.1   28467  ............................................................  28526
AY304495.1   28465  ............................................................  28524
AY304494.1   9755   ............................................................  9814
AY304493.1   9755   ............................................................  9814
AY304492.1   12216  ............................................................  12275
AY304488.1   28494  ............................................................  28553
AY304487.1   7344   ............................................................  7403
AY304486.1   28494  ............................................................  28553
AY427439.1   28464  ............................................................  28523
AY360146.1   361    ............................................................  420
AY278491.2   28480  ............................................................  28539
AY278489.2   28493  ............................................................  28552
AY362699.1   28480  ............................................................  28539
AY283794.1   28464  ............................................................  28523
AY283795.1   28458  ............................................................  28517
AY283796.1   28464  ............................................................  28523
AY283797.1   28459  ............................................................  28518
AY278554.2   28465  ............................................................  28524
AY321118.1   28478  ............................................................  28537
AY279354.2   28464  ............................................................  28523
AY278487.3   28480  ............................................................  28539
AY278488.2   28461  ............................................................  28520
AP006561.1   28480  ............................................................  28539
AP006560.1   28480  ............................................................  28539
AP006558.1   28478  ............................................................  28537
AP006557.1   28480  ............................................................  28539
AY348314.1   28411  ............................................................  28470
AY338175.1   28411  ............................................................  28470
AY338174.1   28411  ............................................................  28470
AY485278.1   28478  ............................................................  28537
AY485277.1   28477  ............................................................  28536
AH013709.2   26126  ............................................................  26185
AH013708.2   24772  ............................................................  24831
JF292922.1   28440  ............................................................  28499
FJ882959.1   28474  ............................................................  28533
FJ882950.1   28440  ............................................................  28499
FJ882941.1   28459  ............................................................  28518
FJ882929.1   28459  ............................................................  28518
EU371563.1   28351  ............................................................  28410
EU371562.1   28351  ............................................................  28410
EU371561.1   28351  ............................................................  28410
EU371560.1   28480  ............................................................  28539
AB257344.1   28394  ............................................................  28453
AY559092.1   28465  ............................................................  28524
AY559091.1   28464  ............................................................  28523
AY559090.1   28476  ............................................................  28535
AY559088.1   28466  ............................................................  28525
AY536760.3   441    ............................................................  500
AY291315.1   28480  ............................................................  28539
AY502924.1   28478  .................................A..........................  28537
AY390556.1   28509  ............................................................  28568
AY394982.1   28375  ............................................................  28434
AY394981.1   28455  ............................................................  28514
AY310120.1   28480  ............................................................  28539
AY282752.2   28465  ............................................................  28524
AY461660.1   28465  ............................................................  28524
AY304491.1   9751   ............................................................  9810
AY304490.1   12216  ............................................................  12275
AY304489.1   7350   ............................................................  7409
AY283798.2   28464  ............................................................  28523
AY307165.1   361    ............................................................  420
AY278490.3   28476  ............................................................  28535
AY394850.2   28478  ............................................................  28537
AP006559.1   28480  ............................................................  28539
AY313906.1   28491  ............................................................  28550
FJ882956.1   28440  ............................................................  28499
AY559089.1   28468  ............................................................  28527
JX162087.1   28460  ............................................................  28519
EU371564.1   28261  ............................................................  28320
AY365036.1   361    ............................................................  420
AY395003.1   28376  ............................................................  28435
AY394996.1   28412  ............................................................  28471
AY772062.1   28213  ............................................................  28272
AY572035.1   28461  ............................................................  28520
AY654624.1   28479  ..............T.............................................  28538
AY545919.1   28487  ............................................................  28546
AY545915.1   28477  ............................................................  28536
AY351680.1   28502  ............................................................  28561
AH012999.2   18340  ............................................................  18399
KF514407.1   28460  ............................................................  28519
AY613947.1   28459  ............................................................  28518
AY297028.1   28471  ..........................................................GA  28530

Query        421    AATACACCCAAAGACCACATTGGCACCCGCAATCCTAATAACAATGCTGCCACCGTGCTA  480
MT308984.1   28543  ............................................................  28602
MK062184.1   28687  ............................................................  28746
MK062183.1   28687  ............................................................  28746
MK062182.1   28540  ............................................................  28599
MK062181.1   28540  ............................................................  28599
MK062180.1   28540  ............................................................  28599
MK062179.1   28540  ............................................................  28599
JX163928.1   28500  ............................................................  28559
JX163927.1   28500  ............................................................  28559
JX163926.1   28500  ............................................................  28559
JX163925.1   28500  ............................................................  28559
JX163924.1   28500  ............................................................  28559
JX163923.1   28500  ............................................................  28559
JN854286.1   28540  ............................................................  28599
JQ316196.1   28540  ............................................................  28599
JF292915.1   28500  ............................................................  28559
JF292909.1   28500  ............................................................  28559
JF292906.1   28500  ............................................................  28559
JF292905.1   28500  ............................................................  28559
JF292903.1   28500  ............................................................  28559
HQ890541.1   28500  ............................................................  28559
HQ890538.1   28500  ............................................................  28559
HQ890535.1   28500  ............................................................  28559
HQ890532.1   28500  ............................................................  28559
HQ890531.1   28500  ............................................................  28559
HQ890529.1   28500  ............................................................  28559
HQ890526.1   28500  ............................................................  28559
GU553365.1   28498  ............................................................  28557
GU553363.1   28498  ............................................................  28557
FJ882962.1   28534  ............................................................  28593
FJ882961.1   28533  ............................................................  28592
FJ882960.1   28500  ............................................................  28559
FJ882958.1   28533  ............................................................  28592
FJ882957.1   28533  ............................................................  28592
FJ882955.1   28500  ............................................................  28559
FJ882954.1   28490  ............................................................  28549
FJ882953.1   28502  ............................................................  28561
FJ882952.1   28533  ............................................................  28592
FJ882951.1   28534  ............................................................  28593
FJ882949.1   28501  ............................................................  28560
FJ882948.1   28533  ............................................................  28592
FJ882947.1   28470  ............................................................  28529
FJ882945.1   28533  ............................................................  28592
FJ882944.1   28482  ............................................................  28541
FJ882943.1   28533  ............................................................  28592
FJ882942.1   28534  ............................................................  28593
FJ882940.1   28500  ............................................................  28559
FJ882939.1   28500  ............................................................  28559
FJ882938.1   28520  ............................................................  28579
FJ882937.1   28502  ............................................................  28561
FJ882936.1   28500  ............................................................  28559
FJ882935.1   28501  ............................................................  28560
FJ882934.1   28500  ............................................................  28559
FJ882933.1   28502  ............................................................  28561
FJ882932.1   28500  ............................................................  28559
FJ882931.1   28500  ............................................................  28559
FJ882930.1   28520  ............................................................  28579
FJ882928.1   28520  ............................................................  28579
FJ882927.1   28520  ............................................................  28579
FJ882926.1   28508  ............................................................  28567
FJ882963.1   28521  ............................................................  28580
EU371559.1   28540  ............................................................  28599
DQ898174.1   28540  ............................................................  28599
DQ640652.1   28546  ............................................................  28605
AY864806.1   28540  ............................................................  28599
AY864805.1   28540  ............................................................  28599
DQ497008.1   28540  ............................................................  28599
AY278741.1   28540  ............................................................  28599
AY714217.1   28540  ............................................................  28599
AY559097.1   28523  ............................................................  28582
AY559096.1   28532  ............................................................  28591
AY559095.1   28530  ............................................................  28589
AY559094.1   28389  ............................................................  28448
AY559093.1   28524  ............................................................  28583
AY559087.1   28524  ............................................................  28583
AY559086.1   28475  ............................................................  28534
AY559085.1   28524  ............................................................  28583
AY559084.1   28524  ............................................................  28583
AY559083.1   28574  ............................................................  28633
AY559082.1   28482  ............................................................  28541
AY559081.1   28528  ............................................................  28587
AY595412.1   28524  ............................................................  28583
DQ182595.1   28524  ............................................................  28583
NC_004718.3  28540  ............................................................  28599
AY323977.2   28540  ............................................................  28599
AY291451.1   28540  ............................................................  28599
AY502932.1   28540  ............................................................  28599
AY502931.1   28540  ............................................................  28599
AY502930.1   28540  ............................................................  28599
AY502929.1   28540  ............................................................  28599
AY502928.1   28540  ............................................................  28599
AY502927.1   28540  ............................................................  28599
AY502926.1   28540  ............................................................  28599
AY502923.1   28540  ............................................................  28599
AY290752.2   1628   ............................................................  1687
AY395004.1   28493  ............................................................  28552
AY395002.1   28139  ............................................................  28198
AY395000.1   28139  ............................................................  28198
AY394999.1   28139  ............................................................  28198
AY394998.1   28525  ............................................................  28584
AY394995.1   28554  ............................................................  28613
AY394994.1   28554  ............................................................  28613
AY394993.1   28525  ............................................................  28584
AY394992.1   28525  ............................................................  28584
AY394991.1   28525  ............................................................  28584
AY394990.1   28525  ............................................................  28584
AY394989.1   28525  ............................................................  28584
AY394987.1   28498  ............................................................  28557
AY394986.1   28518  ............................................................  28577
AY394985.1   28319  ............................................................  28378
AY394983.1   28488  ............................................................  28547
AY394980.1   28494  ............................................................  28553
AY394978.1   28429  ............................................................  28488
AY394977.1   28489  ............................................................  28548
AY463060.1   27882  ............................................................  27941
AY463059.1   28461  ............................................................  28520
AY345988.1   28525  ............................................................  28584
AY345986.1   28525  ............................................................  28584
AY357076.1   28523  ............................................................  28582
AY357075.1   28524  ............................................................  28583
AY350750.1   28527  ............................................................  28586
AY304495.1   28525  ............................................................  28584
AY304494.1   9815   ............................................................  9874
AY304493.1   9815   ............................................................  9874
AY304492.1   12276  ............................................................  12335
AY304488.1   28554  ............................................................  28613
AY304487.1   7404   ............................................................  7463
AY304486.1   28554  ............................................................  28613
AY427439.1   28524  ............................................................  28583
AY360146.1   421    ............................................................  480
AY278491.2   28540  ............................................................  28599
AY278489.2   28553  ............................................................  28612
AY362699.1   28540  ............................................................  28599
AY283794.1   28524  ............................................................  28583
AY283795.1   28518  ............................................................  28577
AY283796.1   28524  ............................................................  28583
AY283797.1   28519  ............................................................  28578
AY278554.2   28525  ............................................................  28584
AY321118.1   28538  ............................................................  28597
AY279354.2   28524  ............................................................  28583
AY278487.3   28540  ............................................................  28599
AY278488.2   28521  ............................................................  28580
AP006561.1   28540  ............................................................  28599
AP006560.1   28540  ............................................................  28599
AP006558.1   28538  ............................................................  28597
AP006557.1   28540  ............................................................  28599
AY348314.1   28471  ............................................................  28530
AY338175.1   28471  ............................................................  28530
AY338174.1   28471  ............................................................  28530
AY485278.1   28538  ............................................................  28597
AY485277.1   28537  ............................................................  28596
AH013709.2   26186  ............................................................  26245
AH013708.2   24832  ............................................................  24891
JF292922.1   28500  ............................................................  28559
FJ882959.1   28534  ............................................................  28593
FJ882950.1   28500  ............................................................  28559
FJ882941.1   28519  ............................................................  28578
FJ882929.1   28519  ............................................................  28578
EU371563.1   28411  ............................................................  28470
EU371562.1   28411  ............................................................  28470
EU371561.1   28411  ............................................................  28470
EU371560.1   28540  ............................................................  28599
AB257344.1   28454  ............................................................  28513
AY559092.1   28525  ............................................................  28584
AY559091.1   28524  ............................................................  28583
AY559090.1   28536  ............................................................  28595
AY559088.1   28526  ............................................................  28585
AY536760.3   501    ............................................................  560
AY291315.1   28540  ............................................................  28599
AY502924.1   28538  ............................................................  28597
AY390556.1   28569  ............................................................  28628
AY394982.1   28435  ............................................................  28494
AY394981.1   28515  ............................................................  28574
AY310120.1   28540  ............................................................  28599
AY282752.2   28525  ............................................................  28584
AY461660.1   28525  ............................................................  28584
AY304491.1   9811   ............................................................  9870
AY304490.1   12276  ............................................................  12335
AY304489.1   7410   ............................................................  7469
AY283798.2   28524  ............................................................  28583
AY307165.1   421    ............................................................  480
AY278490.3   28536  .......................................T....................  28595
AY394850.2   28538  ............................................................  28597
AP006559.1   28540  ............................................................  28599
AY313906.1   28551  ............................................................  28610
FJ882956.1   28500  .................T..........................................  28559
AY559089.1   28528  ............................................................  28587
JX162087.1   28520  ................................C...........................  28579
EU371564.1   28321  ............................................................  28380
AY365036.1   421    ............................................................  480
AY395003.1   28436  ............................................................  28495
AY394996.1   28472  ............................................................  28531
AY772062.1   28273  ............................................................  28332
AY572035.1   28521  ............................................................  28580
AY654624.1   28539  ............................................................  28598
AY545919.1   28547  ............................................................  28606
AY545915.1   28537  ............................................................  28596
AY351680.1   28562  ............................................................  28621
AH012999.2   18400  ............................................................  18459
KF514407.1   28520  ................................C...........................  28579
AY613947.1   28519  ............................................................  28578
AY297028.1   28531  ............................................................  28590

Query        481    CAACTTCCTCAAGGAACAACATTGCCAAAAGGCTTCTACGCAGAGGGAAGCAGAGGCGGC  540
MT308984.1   28603  ............................................................  28662
MK062184.1   28747  ............................................................  28806
MK062183.1   28747  ............................................................  28806
MK062182.1   28600  ............................................................  28659
MK062181.1   28600  ............................................................  28659
MK062180.1   28600  ............................................................  28659
MK062179.1   28600  ............................................................  28659
JX163928.1   28560  ............................................................  28619
JX163927.1   28560  ............................................................  28619
JX163926.1   28560  ............................................................  28619
JX163925.1   28560  ............................................................  28619
JX163924.1   28560  ............................................................  28619
JX163923.1   28560  ............................................................  28619
JN854286.1   28600  ............................................................  28659
JQ316196.1   28600  ............................................................  28659
JF292915.1   28560  ............................................................  28619
JF292909.1   28560  ............................................................  28619
JF292906.1   28560  ............................................................  28619
JF292905.1   28560  ............................................................  28619
JF292903.1   28560  ............................................................  28619
HQ890541.1   28560  ............................................................  28619
HQ890538.1   28560  ............................................................  28619
HQ890535.1   28560  ............................................................  28619
HQ890532.1   28560  ............................................................  28619
HQ890531.1   28560  ............................................................  28619
HQ890529.1   28560  ............................................................  28619
HQ890526.1   28560  ............................................................  28619
GU553365.1   28558  ............................................................  28617
GU553363.1   28558  ............................................................  28617
FJ882962.1   28594  ............................................................  28653
FJ882961.1   28593  ............................................................  28652
FJ882960.1   28560  ............................................................  28619
FJ882958.1   28593  ............................................................  28652
FJ882957.1   28593  ............................................................  28652
FJ882955.1   28560  ............................................................  28619
FJ882954.1   28550  ............................................................  28609
FJ882953.1   28562  ............................................................  28621
FJ882952.1   28593  ............................................................  28652
FJ882951.1   28594  ............................................................  28653
FJ882949.1   28561  ............................................................  28620
FJ882948.1   28593  ............................................................  28652
FJ882947.1   28530  ............................................................  28589
FJ882945.1   28593  ............................................................  28652
FJ882944.1   28542  ............................................................  28601
FJ882943.1   28593  ............................................................  28652
FJ882942.1   28594  ............................................................  28653
FJ882940.1   28560  ............................................................  28619
FJ882939.1   28560  ............................................................  28619
FJ882938.1   28580  ............................................................  28639
FJ882937.1   28562  ............................................................  28621
FJ882936.1   28560  ............................................................  28619
FJ882935.1   28561  ............................................................  28620
FJ882934.1   28560  ............................................................  28619
FJ882933.1   28562  ............................................................  28621
FJ882932.1   28560  ............................................................  28619
FJ882931.1   28560  ............................................................  28619
FJ882930.1   28580  ............................................................  28639
FJ882928.1   28580  ............................................................  28639
FJ882927.1   28580  ............................................................  28639
FJ882926.1   28568  ............................................................  28627
FJ882963.1   28581  ............................................................  28640
EU371559.1   28600  ............................................................  28659
DQ898174.1   28600  ............................................................  28659
DQ640652.1   28606  ............................................................  28665
AY864806.1   28600  ............................................................  28659
AY864805.1   28600  ............................................................  28659
DQ497008.1   28600  ............................................................  28659
AY278741.1   28600  ............................................................  28659
AY714217.1   28600  ............................................................  28659
AY559097.1   28583  ............................................................  28642
AY559096.1   28592  ............................................................  28651
AY559095.1   28590  ............................................................  28649
AY559094.1   28449  ............................................................  28508
AY559093.1   28584  ............................................................  28643
AY559087.1   28584  ............................................................  28643
AY559086.1   28535  ............................................................  28594
AY559085.1   28584  ............................................................  28643
AY559084.1   28584  ............................................................  28643
AY559083.1   28634  ............................................................  28693
AY559082.1   28542  ............................................................  28601
AY559081.1   28588  ............................................................  28647
AY595412.1   28584  ............................................................  28643
DQ182595.1   28584  ............................................................  28643
NC_004718.3  28600  ............................................................  28659
AY323977.2   28600  ............................................................  28659
AY291451.1   28600  ............................................................  28659
AY502932.1   28600  ............................................................  28659
AY502931.1   28600  ............................................................  28659
AY502930.1   28600  ............................................................  28659
AY502929.1   28600  ............................................................  28659
AY502928.1   28600  ............................................................  28659
AY502927.1   28600  ............................................................  28659
AY502926.1   28600  ............................................................  28659
AY502923.1   28600  ............................................................  28659
AY290752.2   1688   ............................................................  1747
AY395004.1   28553  ............................................................  28612
AY395002.1   28199  ............................................................  28258
AY395000.1   28199  ............................................................  28258
AY394999.1   28199  ............................................................  28258
AY394998.1   28585  ............................................................  28644
AY394995.1   28614  ............................................................  28673
AY394994.1   28614  ............................................................  28673
AY394993.1   28585  ............................................................  28644
AY394992.1   28585  ............................................................  28644
AY394991.1   28585  ............................................................  28644
AY394990.1   28585  ............................................................  28644
AY394989.1   28585  ............................................................  28644
AY394987.1   28558  ............................................................  28617
AY394986.1   28578  ............................................................  28637
AY394985.1   28379  ............................................................  28438
AY394983.1   28548  ............................................................  28607
AY394980.1   28554  ............................................................  28613
AY394978.1   28489  ............................................................  28548
AY394977.1   28549  ............................................................  28608
AY463060.1   27942  ............................................................  28001
AY463059.1   28521  ............................................................  28580
AY345988.1   28585  ............................................................  28644
AY345986.1   28585  ............................................................  28644
AY357076.1   28583  ............................................................  28642
AY357075.1   28584  ............................................................  28643
AY350750.1   28587  ............................................................  28646
AY304495.1   28585  ............................................................  28644
AY304494.1   9875   ............................................................  9934
AY304493.1   9875   ............................................................  9934
AY304492.1   12336  ............................................................  12395
AY304488.1   28614  ............................................................  28673
AY304487.1   7464   ............................................................  7523
AY304486.1   28614  ............................................................  28673
AY427439.1   28584  ............................................................  28643
AY360146.1   481    ............................................................  540
AY278491.2   28600  ............................................................  28659
AY278489.2   28613  ............................................................  28672
AY362699.1   28600  ............................................................  28659
AY283794.1   28584  ............................................................  28643
AY283795.1   28578  ............................................................  28637
AY283796.1   28584  ............................................................  28643
AY283797.1   28579  ............................................................  28638
AY278554.2   28585  ............................................................  28644
AY321118.1   28598  ............................................................  28657
AY279354.2   28584  ............................................................  28643
AY278487.3   28600  ............................................................  28659
AY278488.2   28581  ............................................................  28640
AP006561.1   28600  ............................................................  28659
AP006560.1   28600  ............................................................  28659
AP006558.1   28598  ............................................................  28657
AP006557.1   28600  ............................................................  28659
AY348314.1   28531  ............................................................  28590
AY338175.1   28531  ............................................................  28590
AY338174.1   28531  ............................................................  28590
AY485278.1   28598  ............................................................  28657
AY485277.1   28597  ............................................................  28656
AH013709.2   26246  ............................................................  26305
AH013708.2   24892  ............................................................  24951
JF292922.1   28560  ............................................................  28619
FJ882959.1   28594  ............................................................  28653
FJ882950.1   28560  ............................................................  28619
FJ882941.1   28579  ............................................................  28638
FJ882929.1   28579  ............................................................  28638
EU371563.1   28471  ............................................................  28530
EU371562.1   28471  ............................................................  28530
EU371561.1   28471  ............................................................  28530
EU371560.1   28600  ............................................................  28659
AB257344.1   28514  ............................................................  28573
AY559092.1   28585  ............................................................  28644
AY559091.1   28584  ............................................................  28643
AY559090.1   28596  ............................................................  28655
AY559088.1   28586  ............................................................  28645
AY536760.3   561    ............................................................  620
AY291315.1   28600  ............................................................  28659
AY502924.1   28598  ............................................................  28657
AY390556.1   28629  ............................................................  28688
AY394982.1   28495  ............................................................  28554
AY394981.1   28575  ............................................................  28634
AY310120.1   28600  ............................................................  28659
AY282752.2   28585  ............................................................  28644
AY461660.1   28585  ............................................................  28644
AY304491.1   9871   ............................................................  9930
AY304490.1   12336  ............................................................  12395
AY304489.1   7470   ............................................................  7529
AY283798.2   28584  ............................................................  28643
AY307165.1   481    ............................................................  540
AY278490.3   28596  ............................................................  28655
AY394850.2   28598  ............................................................  28657
AP006559.1   28600  ............................................................  28659
AY313906.1   28611  ............................................................  28670
FJ882956.1   28560  ............................................................  28619
AY559089.1   28588  ............................................................  28647
JX162087.1   28580  ............................................................  28639
EU371564.1   28381  ..............C.............................................  28440
AY365036.1   481    ............................................................  540
AY395003.1   28496  ............................................................  28555
AY394996.1   28532  ............................................................  28591
AY772062.1   28333  ............................................................  28392
AY572035.1   28581  ............................................................  28640
AY654624.1   28599  ............................................................  28658
AY545919.1   28607  ............................................................  28666
AY545915.1   28597  ............................................................  28656
AY351680.1   28622  ............................................................  28681
AH012999.2   18460  ............................................................  18519
KF514407.1   28580  ............................................................  28639
AY613947.1   28579  ............................................................  28638
AY297028.1   28591  ............................................................  28650

Query        541    AGTCAAGCCTCTTCTCGCTCCTCATCACGTAGTCGCGGTAATTCAAGAAATTCAACTCCT  600
MT308984.1   28663  ............................................................  28722
MK062184.1   28807  ............................................................  28866
MK062183.1   28807  ............................................................  28866
MK062182.1   28660  ............................................................  28719
MK062181.1   28660  ............................................................  28719
MK062180.1   28660  ............................................................  28719
MK062179.1   28660  ............................................................  28719
JX163928.1   28620  ............................................................  28679
JX163927.1   28620  ............................................................  28679
JX163926.1   28620  ............................................................  28679
JX163925.1   28620  ............................................................  28679
JX163924.1   28620  ............................................................  28679
JX163923.1   28620  ............................................................  28679
JN854286.1   28660  ............................................................  28719
JQ316196.1   28660  ............................................................  28719
JF292915.1   28620  ............................................................  28679
JF292909.1   28620  ............................................................  28679
JF292906.1   28620  ............................................................  28679
JF292905.1   28620  ............................................................  28679
JF292903.1   28620  ............................................................  28679
HQ890541.1   28620  ............................................................  28679
HQ890538.1   28620  ............................................................  28679
HQ890535.1   28620  ............................................................  28679
HQ890532.1   28620  ............................................................  28679
HQ890531.1   28620  ............................................................  28679
HQ890529.1   28620  ............................................................  28679
HQ890526.1   28620  ............................................................  28679
GU553365.1   28618  ............................................................  28677
GU553363.1   28618  ............................................................  28677
FJ882962.1   28654  ............................................................  28713
FJ882961.1   28653  ............................................................  28712
FJ882960.1   28620  ............................................................  28679
FJ882958.1   28653  ............................................................  28712
FJ882957.1   28653  ............................................................  28712
FJ882955.1   28620  ............................................................  28679
FJ882954.1   28610  ............................................................  28669
FJ882953.1   28622  ............................................................  28681
FJ882952.1   28653  ............................................................  28712
FJ882951.1   28654  ............................................................  28713
FJ882949.1   28621  ............................................................  28680
FJ882948.1   28653  ............................................................  28712
FJ882947.1   28590  ............................................................  28649
FJ882945.1   28653  ............................................................  28712
FJ882944.1   28602  ............................................................  28661
FJ882943.1   28653  ............................................................  28712
FJ882942.1   28654  ............................................................  28713
FJ882940.1   28620  ............................................................  28679
FJ882939.1   28620  ............................................................  28679
FJ882938.1   28640  ............................................................  28699
FJ882937.1   28622  ............................................................  28681
FJ882936.1   28620  ............................................................  28679
FJ882935.1   28621  ............................................................  28680
FJ882934.1   28620  ............................................................  28679
FJ882933.1   28622  ............................................................  28681
FJ882932.1   28620  ............................................................  28679
FJ882931.1   28620  ............................................................  28679
FJ882930.1   28640  ............................................................  28699
FJ882928.1   28640  ............................................................  28699
FJ882927.1   28640  ............................................................  28699
FJ882926.1   28628  ............................................................  28687
FJ882963.1   28641  ............................................................  28700
EU371559.1   28660  ............................................................  28719
DQ898174.1   28660  ............................................................  28719
DQ640652.1   28666  ............................................................  28725
AY864806.1   28660  ............................................................  28719
AY864805.1   28660  ............................................................  28719
DQ497008.1   28660  ............................................................  28719
AY278741.1   28660  ............................................................  28719
AY714217.1   28660  ............................................................  28719
AY559097.1   28643  ............................................................  28702
AY559096.1   28652  ............................................................  28711
AY559095.1   28650  ............................................................  28709
AY559094.1   28509  ............................................................  28568
AY559093.1   28644  ............................................................  28703
AY559087.1   28644  ............................................................  28703
AY559086.1   28595  ............................................................  28654
AY559085.1   28644  ............................................................  28703
AY559084.1   28644  ............................................................  28703
AY559083.1   28694  ............................................................  28753
AY559082.1   28602  ............................................................  28661
AY559081.1   28648  ............................................................  28707
AY595412.1   28644  ............................................................  28703
DQ182595.1   28644  ............................................................  28703
NC_004718.3  28660  ............................................................  28719
AY323977.2   28660  ............................................................  28719
AY291451.1   28660  ............................................................  28719
AY502932.1   28660  ............................................................  28719
AY502931.1   28660  ............................................................  28719
AY502930.1   28660  ............................................................  28719
AY502929.1   28660  ............................................................  28719
AY502928.1   28660  ............................................................  28719
AY502927.1   28660  ............................................................  28719
AY502926.1   28660  ............................................................  28719
AY502923.1   28660  ............................................................  28719
AY290752.2   1748   ............................................................  1807
AY395004.1   28613  ............................................................  28672
AY395002.1   28259  ............................................................  28318
AY395000.1   28259  ............................................................  28318
AY394999.1   28259  ............................................................  28318
AY394998.1   28645  ............................................................  28704
AY394995.1   28674  ............................................................  28733
AY394994.1   28674  ............................................................  28733
AY394993.1   28645  ............................................................  28704
AY394992.1   28645  ............................................................  28704
AY394991.1   28645  ............................................................  28704
AY394990.1   28645  ............................................................  28704
AY394989.1   28645  ............................................................  28704
AY394987.1   28618  ............................................................  28677
AY394986.1   28638  ............................................................  28697
AY394985.1   28439  ............................................................  28498
AY394983.1   28608  ............................................................  28667
AY394980.1   28614  ............................................................  28673
AY394978.1   28549  ............................................................  28608
AY394977.1   28609  ............................................................  28668
AY463060.1   28002  ............................................................  28061
AY463059.1   28581  ............................................................  28640
AY345988.1   28645  ............................................................  28704
AY345986.1   28645  ............................................................  28704
AY357076.1   28643  ............................................................  28702
AY357075.1   28644  ............................................................  28703
AY350750.1   28647  ............................................................  28706
AY304495.1   28645  ............................................................  28704
AY304494.1   9935   ............................................................  9994
AY304493.1   9935   ............................................................  9994
AY304492.1   12396  ............................................................  12455
AY304488.1   28674  ............................................................  28733
AY304487.1   7524   ............................................................  7583
AY304486.1   28674  ............................................................  28733
AY427439.1   28644  ............................................................  28703
AY360146.1   541    ............................................................  600
AY278491.2   28660  ............................................................  28719
AY278489.2   28673  ............................................................  28732
AY362699.1   28660  ............................................................  28719
AY283794.1   28644  ............................................................  28703
AY283795.1   28638  ............................................................  28697
AY283796.1   28644  ............................................................  28703
AY283797.1   28639  ............................................................  28698
AY278554.2   28645  ............................................................  28704
AY321118.1   28658  ............................................................  28717
AY279354.2   28644  ............................................................  28703
AY278487.3   28660  ............................................................  28719
AY278488.2   28641  ............................................................  28700
AP006561.1   28660  ............................................................  28719
AP006560.1   28660  ............................................................  28719
AP006558.1   28658  ............................................................  28717
AP006557.1   28660  ............................................................  28719
AY348314.1   28591  ............................................................  28650
AY338175.1   28591  ............................................................  28650
AY338174.1   28591  ............................................................  28650
AY485278.1   28658  ............................................................  28717
AY485277.1   28657  ............................................................  28716
AH013709.2   26306  ............................................................  26365
AH013708.2   24952  ............................................................  25011
JF292922.1   28620  ............................................................  28679
FJ882959.1   28654  ............................................................  28713
FJ882950.1   28620  ............................................................  28679
FJ882941.1   28639  ............................................................  28698
FJ882929.1   28639  ............................................................  28698
EU371563.1   28531  ............................................................  28590
EU371562.1   28531  ............................................................  28590
EU371561.1   28531  ............................................................  28590
EU371560.1   28660  ............................................................  28719
AB257344.1   28574  ............................................................  28633
AY559092.1   28645  ............................................................  28704
AY559091.1   28644  ............................................................  28703
AY559090.1   28656  ............................................................  28715
AY559088.1   28646  ............................................................  28705
AY536760.3   621    ............................................................  680
AY291315.1   28660  ............................................................  28719
AY502924.1   28658  ............................................................  28717
AY390556.1   28689  ............................................................  28748
AY394982.1   28555  ............................................................  28614
AY394981.1   28635  ............................................................  28694
AY310120.1   28660  ............................................................  28719
AY282752.2   28645  ....................................T.......................  28704
AY461660.1   28645  ............................................................  28704
AY304491.1   9931   ............................................................  9990
AY304490.1   12396  ............................................................  12455
AY304489.1   7530   ............................................................  7589
AY283798.2   28644  ............................................................  28703
AY307165.1   541    ............................................................  600
AY278490.3   28656  ............................................................  28715
AY394850.2   28658  ............................................................  28717
AP006559.1   28660  ............................................................  28719
AY313906.1   28671  ............................................................  28730
FJ882956.1   28620  ............................................................  28679
AY559089.1   28648  ............................................................  28707
JX162087.1   28640  ............................................................  28699
EU371564.1   28441  ............................................................  28500
AY365036.1   541    ............................................................  600
AY395003.1   28556  ............................................................  28615
AY394996.1   28592  ............................................................  28651
AY772062.1   28393  .............................................G..............  28452
AY572035.1   28641  ............................................................  28700
AY654624.1   28659  ............................................................  28718
AY545919.1   28667  ............................................................  28726
AY545915.1   28657  ............................................................  28716
AY351680.1   28682  .................................................-...-......  28739
AH012999.2   18520  ............................................................  18579
KF514407.1   28640  ............................................................  28699
AY613947.1   28639  ............................................................  28698
AY297028.1   28651  ............................................................  28710

Query        601    GGCAGCAGTAGGGGAAATTCTCCTGCTCGAATGGCTAGCGGAGGTGGTGAAACTGCCCTC  660
MT308984.1   28723  ............................................................  28782
MK062184.1   28867  ............................................................  28926
MK062183.1   28867  ............................................................  28926
MK062182.1   28720  ............................................................  28779
MK062181.1   28720  ............................................................  28779
MK062180.1   28720  ............................................................  28779
MK062179.1   28720  ............................................................  28779
JX163928.1   28680  ............................................................  28739
JX163927.1   28680  ............................................................  28739
JX163926.1   28680  ............................................................  28739
JX163925.1   28680  ............................................................  28739
JX163924.1   28680  ............................................................  28739
JX163923.1   28680  ............................................................  28739
JN854286.1   28720  ............................................................  28779
JQ316196.1   28720  ............................................................  28779
JF292915.1   28680  ............................................................  28739
JF292909.1   28680  ............................................................  28739
JF292906.1   28680  ............................................................  28739
JF292905.1   28680  ............................................................  28739
JF292903.1   28680  ............................................................  28739
HQ890541.1   28680  ............................................................  28739
HQ890538.1   28680  ............................................................  28739
HQ890535.1   28680  ............................................................  28739
HQ890532.1   28680  ............................................................  28739
HQ890531.1   28680  ............................................................  28739
HQ890529.1   28680  ............................................................  28739
HQ890526.1   28680  ............................................................  28739
GU553365.1   28678  ............................................................  28737
GU553363.1   28678  ............................................................  28737
FJ882962.1   28714  ............................................................  28773
FJ882961.1   28713  ............................................................  28772
FJ882960.1   28680  ............................................................  28739
FJ882958.1   28713  ............................................................  28772
FJ882957.1   28713  ............................................................  28772
FJ882955.1   28680  ............................................................  28739
FJ882954.1   28670  ............................................................  28729
FJ882953.1   28682  ............................................................  28741
FJ882952.1   28713  ............................................................  28772
FJ882951.1   28714  ............................................................  28773
FJ882949.1   28681  ............................................................  28740
FJ882948.1   28713  ............................................................  28772
FJ882947.1   28650  ............................................................  28709
FJ882945.1   28713  ............................................................  28772
FJ882944.1   28662  ............................................................  28721
FJ882943.1   28713  ............................................................  28772
FJ882942.1   28714  ............................................................  28773
FJ882940.1   28680  ............................................................  28739
FJ882939.1   28680  ............................................................  28739
FJ882938.1   28700  ............................................................  28759
FJ882937.1   28682  ............................................................  28741
FJ882936.1   28680  ............................................................  28739
FJ882935.1   28681  ............................................................  28740
FJ882934.1   28680  ............................................................  28739
FJ882933.1   28682  ............................................................  28741
FJ882932.1   28680  ............................................................  28739
FJ882931.1   28680  ............................................................  28739
FJ882930.1   28700  ............................................................  28759
FJ882928.1   28700  ............................................................  28759
FJ882927.1   28700  ............................................................  28759
FJ882926.1   28688  ............................................................  28747
FJ882963.1   28701  ............................................................  28760
EU371559.1   28720  ............................................................  28779
DQ898174.1   28720  ............................................................  28779
DQ640652.1   28726  ............................................................  28785
AY864806.1   28720  ............................................................  28779
AY864805.1   28720  ............................................................  28779
DQ497008.1   28720  ............................................................  28779
AY278741.1   28720  ............................................................  28779
AY714217.1   28720  ............................................................  28779
AY559097.1   28703  ............................................................  28762
AY559096.1   28712  ............................................................  28771
AY559095.1   28710  ............................................................  28769
AY559094.1   28569  ............................................................  28628
AY559093.1   28704  ............................................................  28763
AY559087.1   28704  ............................................................  28763
AY559086.1   28655  ............................................................  28714
AY559085.1   28704  ............................................................  28763
AY559084.1   28704  ............................................................  28763
AY559083.1   28754  ............................................................  28813
AY559082.1   28662  ............................................................  28721
AY559081.1   28708  ............................................................  28767
AY595412.1   28704  ............................................................  28763
DQ182595.1   28704  ............................................................  28763
NC_004718.3  28720  ............................................................  28779
AY323977.2   28720  ............................................................  28779
AY291451.1   28720  ............................................................  28779
AY502932.1   28720  ............................................................  28779
AY502931.1   28720  ............................................................  28779
AY502930.1   28720  ............................................................  28779
AY502929.1   28720  ............................................................  28779
AY502928.1   28720  ............................................................  28779
AY502927.1   28720  ............................................................  28779
AY502926.1   28720  ............................................................  28779
AY502923.1   28720  ............................................................  28779
AY290752.2   1808   ............................................................  1867
AY395004.1   28673  ............................................................  28732
AY395002.1   28319  ............................................................  28378
AY395000.1   28319  ............................................................  28378
AY394999.1   28319  ............................................................  28378
AY394998.1   28705  ............................................................  28764
AY394995.1   28734  ............................................................  28793
AY394994.1   28734  ............................................................  28793
AY394993.1   28705  ............................................................  28764
AY394992.1   28705  ............................................................  28764
AY394991.1   28705  ............................................................  28764
AY394990.1   28705  ............................................................  28764
AY394989.1   28705  ............................................................  28764
AY394987.1   28678  ............................................................  28737
AY394986.1   28698  ............................................................  28757
AY394985.1   28499  ............................................................  28558
AY394983.1   28668  ............................................................  28727
AY394980.1   28674  ............................................................  28733
AY394978.1   28609  ............................................................  28668
AY394977.1   28669  ............................................................  28728
AY463060.1   28062  ............................................................  28121
AY463059.1   28641  ............................................................  28700
AY345988.1   28705  ............................................................  28764
AY345986.1   28705  ............................................................  28764
AY357076.1   28703  ............................................................  28762
AY357075.1   28704  ............................................................  28763
AY350750.1   28707  ............................................................  28766
AY304495.1   28705  ............................................................  28764
AY304494.1   9995   ............................................................  10054
AY304493.1   9995   ............................................................  10054
AY304492.1   12456  ............................................................  12515
AY304488.1   28734  ............................................................  28793
AY304487.1   7584   ............................................................  7643
AY304486.1   28734  ............................................................  28793
AY427439.1   28704  ............................................................  28763
AY360146.1   601    ............................................................  660
AY278491.2   28720  ............................................................  28779
AY278489.2   28733  ............................................................  28792
AY362699.1   28720  ............................................................  28779
AY283794.1   28704  ............................................................  28763
AY283795.1   28698  ............................................................  28757
AY283796.1   28704  ............................................................  28763
AY283797.1   28699  ............................................................  28758
AY278554.2   28705  ............................................................  28764
AY321118.1   28718  ............................................................  28777
AY279354.2   28704  ............................................................  28763
AY278487.3   28720  ............................................................  28779
AY278488.2   28701  ............................................................  28760
AP006561.1   28720  ............................................................  28779
AP006560.1   28720  ............................................................  28779
AP006558.1   28718  ............................................................  28777
AP006557.1   28720  ............................................................  28779
AY348314.1   28651  ............................................................  28710
AY338175.1   28651  ............................................................  28710
AY338174.1   28651  ............................................................  28710
AY485278.1   28718  ............................................................  28777
AY485277.1   28717  ............................................................  28776
AH013709.2   26366  ............................................................  26425
AH013708.2   25012  ............................................................  25071
JF292922.1   28680  ............................................................  28739
FJ882959.1   28714  ............................................................  28773
FJ882950.1   28680  ............................................................  28739
FJ882941.1   28699  ................T...........................................  28758
FJ882929.1   28699  ............................................................  28758
EU371563.1   28591  ............................................................  28650
EU371562.1   28591  ............................................................  28650
EU371561.1   28591  ............................................................  28650
EU371560.1   28720  ............................................................  28779
AB257344.1   28634  ............................................................  28693
AY559092.1   28705  ............................................................  28764
AY559091.1   28704  ............................................................  28763
AY559090.1   28716  ............................................................  28775
AY559088.1   28706  ............................................................  28765
AY536760.3   681    ............................................................  740
AY291315.1   28720  ............................................................  28779
AY502924.1   28718  ............................................................  28777
AY390556.1   28749  ............................................................  28808
AY394982.1   28615  ............................................................  28674
AY394981.1   28695  ............................................................  28754
AY310120.1   28720  ............................................................  28779
AY282752.2   28705  ............................................................  28764
AY461660.1   28705  ............................................................  28764
AY304491.1   9991   ............................................................  10050
AY304490.1   12456  ............................................................  12515
AY304489.1   7590   ............................................................  7649
AY283798.2   28704  ............................................................  28763
AY307165.1   601    ............................................................  660
AY278490.3   28716  ............................................................  28775
AY394850.2   28718  ............................................................  28777
AP006559.1   28720  ............................................................  28779
AY313906.1   28731  ............................................................  28790
FJ882956.1   28680  ............................................................  28739
AY559089.1   28708  ............................................................  28767
JX162087.1   28700  ............................................................  28759
EU371564.1   28501  ............................................................  28560
AY365036.1   601    ............................................................  660
AY395003.1   28616  ............................................................  28675
AY394996.1   28652  ............................................................  28711
AY772062.1   28453  ................................................A...........  28512
AY572035.1   28701  ............................................................  28760
AY654624.1   28719  ............................................................  28778
AY545919.1   28727  ............................................................  28786
AY545915.1   28717  ............................................................  28776
AY351680.1   28740  ............................................................  28799
AH012999.2   18580  ............................................................  18639
KF514407.1   28700  ............................................................  28759
AY613947.1   28699  ............................................................  28758
AY297028.1   28711  ............................................................  28770

Query        661    GCGCTATTGCTGCTAGACAGATTGAACCAGCTTGAGAGCAAAGTTTCTGGTAAAGGCCAA  720
MT308984.1   28783  ............................................................  28842
MK062184.1   28927  ............................................................  28986
MK062183.1   28927  ............................................................  28986
MK062182.1   28780  ............................................................  28839
MK062181.1   28780  ............................................................  28839
MK062180.1   28780  ............................................................  28839
MK062179.1   28780  ............................................................  28839
JX163928.1   28740  ............................................................  28799
JX163927.1   28740  ............................................................  28799
JX163926.1   28740  ............................................................  28799
JX163925.1   28740  ............................................................  28799
JX163924.1   28740  ............................................................  28799
JX163923.1   28740  ............................................................  28799
JN854286.1   28780  ............................................................  28839
JQ316196.1   28780  ............................................................  28839
JF292915.1   28740  ............................................................  28799
JF292909.1   28740  ............................................................  28799
JF292906.1   28740  ............................................................  28799
JF292905.1   28740  ............................................................  28799
JF292903.1   28740  ............................................................  28799
HQ890541.1   28740  ............................................................  28799
HQ890538.1   28740  ............................................................  28799
HQ890535.1   28740  ............................................................  28799
HQ890532.1   28740  ............................................................  28799
HQ890531.1   28740  ............................................................  28799
HQ890529.1   28740  ............................................................  28799
HQ890526.1   28740  ............................................................  28799
GU553365.1   28738  ............................................................  28797
GU553363.1   28738  ............................................................  28797
FJ882962.1   28774  ............................................................  28833
FJ882961.1   28773  ............................................................  28832
FJ882960.1   28740  ............................................................  28799
FJ882958.1   28773  ............................................................  28832
FJ882957.1   28773  ............................................................  28832
FJ882955.1   28740  ............................................................  28799
FJ882954.1   28730  ............................................................  28789
FJ882953.1   28742  ............................................................  28801
FJ882952.1   28773  ............................................................  28832
FJ882951.1   28774  ............................................................  28833
FJ882949.1   28741  ............................................................  28800
FJ882948.1   28773  ............................................................  28832
FJ882947.1   28710  ............................................................  28769
FJ882945.1   28773  ............................................................  28832
FJ882944.1   28722  ............................................................  28781
FJ882943.1   28773  ............................................................  28832
FJ882942.1   28774  ............................................................  28833
FJ882940.1   28740  ............................................................  28799
FJ882939.1   28740  ............................................................  28799
FJ882938.1   28760  ............................................................  28819
FJ882937.1   28742  ............................................................  28801
FJ882936.1   28740  ............................................................  28799
FJ882935.1   28741  ............................................................  28800
FJ882934.1   28740  ............................................................  28799
FJ882933.1   28742  ............................................................  28801
FJ882932.1   28740  ............................................................  28799
FJ882931.1   28740  ............................................................  28799
FJ882930.1   28760  ............................................................  28819
FJ882928.1   28760  ............................................................  28819
FJ882927.1   28760  ............................................................  28819
FJ882926.1   28748  ............................................................  28807
FJ882963.1   28761  ............................................................  28820
EU371559.1   28780  ............................................................  28839
DQ898174.1   28780  ............................................................  28839
DQ640652.1   28786  ............................................................  28845
AY864806.1   28780  ............................................................  28839
AY864805.1   28780  ............................................................  28839
DQ497008.1   28780  ............................................................  28839
AY278741.1   28780  ............................................................  28839
AY714217.1   28780  ............................................................  28839
AY559097.1   28763  ............................................................  28822
AY559096.1   28772  ............................................................  28831
AY559095.1   28770  ............................................................  28829
AY559094.1   28629  ............................................................  28688
AY559093.1   28764  ............................................................  28823
AY559087.1   28764  ............................................................  28823
AY559086.1   28715  ............................................................  28774
AY559085.1   28764  ............................................................  28823
AY559084.1   28764  ............................................................  28823
AY559083.1   28814  ............................................................  28873
AY559082.1   28722  ............................................................  28781
AY559081.1   28768  ............................................................  28827
AY595412.1   28764  ............................................................  28823
DQ182595.1   28764  ............................................................  28823
NC_004718.3  28780  ............................................................  28839
AY323977.2   28780  ............................................................  28839
AY291451.1   28780  ............................................................  28839
AY502932.1   28780  ............................................................  28839
AY502931.1   28780  ............................................................  28839
AY502930.1   28780  ............................................................  28839
AY502929.1   28780  ............................................................  28839
AY502928.1   28780  ............................................................  28839
AY502927.1   28780  ............................................................  28839
AY502926.1   28780  ............................................................  28839
AY502923.1   28780  ............................................................  28839
AY290752.2   1868   ............................................................  1927
AY395004.1   28733  ............................................................  28792
AY395002.1   28379  ............................................................  28438
AY395000.1   28379  ............................................................  28438
AY394999.1   28379  ............................................................  28438
AY394998.1   28765  ............................................................  28824
AY394995.1   28794  ............................................................  28853
AY394994.1   28794  ............................................................  28853
AY394993.1   28765  ............................................................  28824
AY394992.1   28765  ............................................................  28824
AY394991.1   28765  ............................................................  28824
AY394990.1   28765  ............................................................  28824
AY394989.1   28765  ............................................................  28824
AY394987.1   28738  ............................................................  28797
AY394986.1   28758  ............................................................  28817
AY394985.1   28559  ............................................................  28618
AY394983.1   28728  ............................................................  28787
AY394980.1   28734  ............................................................  28793
AY394978.1   28669  ............................................................  28728
AY394977.1   28729  ............................................................  28788
AY463060.1   28122  ............................................................  28181
AY463059.1   28701  ............................................................  28760
AY345988.1   28765  ............................................................  28824
AY345986.1   28765  ............................................................  28824
AY357076.1   28763  ............................................................  28822
AY357075.1   28764  ............................................................  28823
AY350750.1   28767  ............................................................  28826
AY304495.1   28765  ............................................................  28824
AY304494.1   10055  ............................................................  10114
AY304493.1   10055  ............................................................  10114
AY304492.1   12516  ............................................................  12575
AY304488.1   28794  ............................................................  28853
AY304487.1   7644   ............................................................  7703
AY304486.1   28794  ............................................................  28853
AY427439.1   28764  ............................................................  28823
AY360146.1   661    ............................................................  720
AY278491.2   28780  ............................................................  28839
AY278489.2   28793  ............................................................  28852
AY362699.1   28780  ............................................................  28839
AY283794.1   28764  ............................................................  28823
AY283795.1   28758  ............................................................  28817
AY283796.1   28764  ............................................................  28823
AY283797.1   28759  ............................................................  28818
AY278554.2   28765  ............................................................  28824
AY321118.1   28778  ............................................................  28837
AY279354.2   28764  ............................................................  28823
AY278487.3   28780  ............................................................  28839
AY278488.2   28761  ............................................................  28820
AP006561.1   28780  ............................................................  28839
AP006560.1   28780  ............................................................  28839
AP006558.1   28778  ............................................................  28837
AP006557.1   28780  ............................................................  28839
AY348314.1   28711  ............................................................  28770
AY338175.1   28711  ............................................................  28770
AY338174.1   28711  ............................................................  28770
AY485278.1   28778  ............................................................  28837
AY485277.1   28777  ............................................................  28836
AH013709.2   26426  ............................................................  26485
AH013708.2   25072  ............................................................  25131
JF292922.1   28740  ............................................................  28799
FJ882959.1   28774  ............................................................  28833
FJ882950.1   28740  ............................................................  28799
FJ882941.1   28759  ............................................................  28818
FJ882929.1   28759  ............................................................  28818
EU371563.1   28651  ............................................................  28710
EU371562.1   28651  ............................................................  28710
EU371561.1   28651  ............................................................  28710
EU371560.1   28780  ............................................................  28839
AB257344.1   28694  ............................................................  28753
AY559092.1   28765  ............................................................  28824
AY559091.1   28764  ............................................................  28823
AY559090.1   28776  ............................................................  28835
AY559088.1   28766  ............................................................  28825
AY536760.3   741    ............................................................  800
AY291315.1   28780  ............................................................  28839
AY502924.1   28778  ............................................................  28837
AY390556.1   28809  ............................................................  28868
AY394982.1   28675  ............................................................  28734
AY394981.1   28755  ............................................................  28814
AY310120.1   28780  ............................................................  28839
AY282752.2   28765  ............................................................  28824
AY461660.1   28765  ............................................................  28824
AY304491.1   10051  ............................................................  10110
AY304490.1   12516  ............................................................  12575
AY304489.1   7650   ............................................................  7709
AY283798.2   28764  ............................................................  28823
AY307165.1   661    ............................................................  720
AY278490.3   28776  ............................................................  28835
AY394850.2   28778  ............................................................  28837
AP006559.1   28780  ............................................................  28839
AY313906.1   28791  ............................................................  28850
FJ882956.1   28740  ............................................................  28799
AY559089.1   28768  ............................................................  28827
JX162087.1   28760  ............................................................  28819
EU371564.1   28561  ............................................................  28620
AY365036.1   661    ............................G...............................  720
AY395003.1   28676  ............................................................  28735
AY394996.1   28712  ............................................................  28771
AY772062.1   28513  ............................................................  28572
AY572035.1   28761  ............................................................  28820
AY654624.1   28779  ............................................................  28838
AY545919.1   28787  ............................................................  28846
AY545915.1   28777  ............................................................  28836
AY351680.1   28800  ............................................................  28859
AH012999.2   18640  ............................................................  18699
KF514407.1   28760  ............................................................  28819
AY613947.1   28759  ............................................................  28818
AY297028.1   28771  ............................................................  28830

Query        721    CAACAACAAGGCCAAACTGTCACTAAGAAATCTGCTGCTGAGGCATCTAAAAAGCCTCGC  780
MT308984.1   28843  ............................................................  28902
MK062184.1   28987  ............................................................  29046
MK062183.1   28987  ............................................................  29046
MK062182.1   28840  ............................................................  28899
MK062181.1   28840  ............................................................  28899
MK062180.1   28840  ............................................................  28899
MK062179.1   28840  ............................................................  28899
JX163928.1   28800  ............................................................  28859
JX163927.1   28800  ............................................................  28859
JX163926.1   28800  ............................................................  28859
JX163925.1   28800  ............................................................  28859
JX163924.1   28800  ............................................................  28859
JX163923.1   28800  ............................................................  28859
JN854286.1   28840  ............................................................  28899
JQ316196.1   28840  ............................................................  28899
JF292915.1   28800  ............................................................  28859
JF292909.1   28800  ............................................................  28859
JF292906.1   28800  ............................................................  28859
JF292905.1   28800  ............................................................  28859
JF292903.1   28800  ............................................................  28859
HQ890541.1   28800  ............................................................  28859
HQ890538.1   28800  ............................................................  28859
HQ890535.1   28800  ............................................................  28859
HQ890532.1   28800  ............................................................  28859
HQ890531.1   28800  ............................................................  28859
HQ890529.1   28800  ............................................................  28859
HQ890526.1   28800  ............................................................  28859
GU553365.1   28798  ............................................................  28857
GU553363.1   28798  ............................................................  28857
FJ882962.1   28834  ............................................................  28893
FJ882961.1   28833  ............................................................  28892
FJ882960.1   28800  ............................................................  28859
FJ882958.1   28833  ............................................................  28892
FJ882957.1   28833  ............................................................  28892
FJ882955.1   28800  ............................................................  28859
FJ882954.1   28790  ............................................................  28849
FJ882953.1   28802  ............................................................  28861
FJ882952.1   28833  ............................................................  28892
FJ882951.1   28834  ............................................................  28893
FJ882949.1   28801  ............................................................  28860
FJ882948.1   28833  ............................................................  28892
FJ882947.1   28770  ............................................................  28829
FJ882945.1   28833  ............................................................  28892
FJ882944.1   28782  ............................................................  28841
FJ882943.1   28833  ............................................................  28892
FJ882942.1   28834  ............................................................  28893
FJ882940.1   28800  ............................................................  28859
FJ882939.1   28800  ............................................................  28859
FJ882938.1   28820  ............................................................  28879
FJ882937.1   28802  ............................................................  28861
FJ882936.1   28800  ............................................................  28859
FJ882935.1   28801  ............................................................  28860
FJ882934.1   28800  ............................................................  28859
FJ882933.1   28802  ............................................................  28861
FJ882932.1   28800  ............................................................  28859
FJ882931.1   28800  ............................................................  28859
FJ882930.1   28820  ............................................................  28879
FJ882928.1   28820  ............................................................  28879
FJ882927.1   28820  ............................................................  28879
FJ882926.1   28808  ............................................................  28867
FJ882963.1   28821  ............................................................  28880
EU371559.1   28840  ............................................................  28899
DQ898174.1   28840  ............................................................  28899
DQ640652.1   28846  ............................................................  28905
AY864806.1   28840  ............................................................  28899
AY864805.1   28840  ............................................................  28899
DQ497008.1   28840  ............................................................  28899
AY278741.1   28840  ............................................................  28899
AY714217.1   28840  ............................................................  28899
AY559097.1   28823  ............................................................  28882
AY559096.1   28832  ............................................................  28891
AY559095.1   28830  ............................................................  28889
AY559094.1   28689  ............................................................  28748
AY559093.1   28824  ............................................................  28883
AY559087.1   28824  ............................................................  28883
AY559086.1   28775  ............................................................  28834
AY559085.1   28824  ............................................................  28883
AY559084.1   28824  ............................................................  28883
AY559083.1   28874  ............................................................  28933
AY559082.1   28782  ............................................................  28841
AY559081.1   28828  ............................................................  28887
AY595412.1   28824  ............................................................  28883
DQ182595.1   28824  ............................................................  28883
NC_004718.3  28840  ............................................................  28899
AY323977.2   28840  ............................................................  28899
AY291451.1   28840  ............................................................  28899
AY502932.1   28840  ............................................................  28899
AY502931.1   28840  ............................................................  28899
AY502930.1   28840  ............................................................  28899
AY502929.1   28840  ............................................................  28899
AY502928.1   28840  ............................................................  28899
AY502927.1   28840  ............................................................  28899
AY502926.1   28840  ............................................................  28899
AY502923.1   28840  ............................................................  28899
AY290752.2   1928   ............................................................  1987
AY395004.1   28793  ............................................................  28852
AY395002.1   28439  ............................................................  28498
AY395000.1   28439  ............................................................  28498
AY394999.1   28439  ............................................................  28498
AY394998.1   28825  ............................................................  28884
AY394995.1   28854  ............................................................  28913
AY394994.1   28854  ............................................................  28913
AY394993.1   28825  ............................................................  28884
AY394992.1   28825  ............................................................  28884
AY394991.1   28825  ............................................................  28884
AY394990.1   28825  ............................................................  28884
AY394989.1   28825  ............................................................  28884
AY394987.1   28798  ............................................................  28857
AY394986.1   28818  ............................................................  28877
AY394985.1   28619  ............................................................  28678
AY394983.1   28788  ............................................................  28847
AY394980.1   28794  ............................................................  28853
AY394978.1   28729  ............................................................  28788
AY394977.1   28789  ............................................................  28848
AY463060.1   28182  ............................................................  28241
AY463059.1   28761  ............................................................  28820
AY345988.1   28825  ............................................................  28884
AY345986.1   28825  ............................................................  28884
AY357076.1   28823  ............................................................  28882
AY357075.1   28824  ............................................................  28883
AY350750.1   28827  ............................................................  28886
AY304495.1   28825  ............................................................  28884
AY304494.1   10115  ............................................................  10174
AY304493.1   10115  ............................................................  10174
AY304492.1   12576  ............................................................  12635
AY304488.1   28854  ............................................................  28913
AY304487.1   7704   ............................................................  7763
AY304486.1   28854  ............................................................  28913
AY427439.1   28824  ............................................................  28883
AY360146.1   721    ............................................................  780
AY278491.2   28840  ............................................................  28899
AY278489.2   28853  ............................................................  28912
AY362699.1   28840  ............................................................  28899
AY283794.1   28824  ............................................................  28883
AY283795.1   28818  ............................................................  28877
AY283796.1   28824  ............................................................  28883
AY283797.1   28819  ............................................................  28878
AY278554.2   28825  ............................................................  28884
AY321118.1   28838  ............................................................  28897
AY279354.2   28824  ............................................................  28883
AY278487.3   28840  ............................................................  28899
AY278488.2   28821  ............................................................  28880
AP006561.1   28840  ............................................................  28899
AP006560.1   28840  ............................................................  28899
AP006558.1   28838  ............................................................  28897
AP006557.1   28840  ............................................................  28899
AY348314.1   28771  ............................................................  28830
AY338175.1   28771  ............................................................  28830
AY338174.1   28771  ............................................................  28830
AY485278.1   28838  ............................................................  28897
AY485277.1   28837  ............................................................  28896
AH013709.2   26486  ............................................................  26545
AH013708.2   25132  ............................................................  25191
JF292922.1   28800  ............................................................  28859
FJ882959.1   28834  ............................................................  28893
FJ882950.1   28800  ............................................................  28859
FJ882941.1   28819  ............................................................  28878
FJ882929.1   28819  ............................................................  28878
EU371563.1   28711  ............................................................  28770
EU371562.1   28711  ............................................................  28770
EU371561.1   28711  ............................................................  28770
EU371560.1   28840  ............................................................  28899
AB257344.1   28754  ............................................................  28813
AY559092.1   28825  ............................................................  28884
AY559091.1   28824  ............................................................  28883
AY559090.1   28836  ............................................................  28895
AY559088.1   28826  ............................................................  28885
AY536760.3   801    ............................................................  860
AY291315.1   28840  ............................................................  28899
AY502924.1   28838  ............................................................  28897
AY390556.1   28869  ............................................................  28928
AY394982.1   28735  ............................................................  28794
AY394981.1   28815  ............................................................  28874
AY310120.1   28840  ............................................................  28899
AY282752.2   28825  ............................................................  28884
AY461660.1   28825  ............................................................  28884
AY304491.1   10111  ............................................................  10170
AY304490.1   12576  ............................................................  12635
AY304489.1   7710   ............................................................  7769
AY283798.2   28824  ............................................................  28883
AY307165.1   721    ............................................................  780
AY278490.3   28836  ............................................................  28895
AY394850.2   28838  ............................................................  28897
AP006559.1   28840  ............................................................  28899
AY313906.1   28851  ............................................................  28910
FJ882956.1   28800  ............................................................  28859
AY559089.1   28828  ............................................................  28887
JX162087.1   28820  ............................................................  28879
EU371564.1   28621  ............................................................  28680
AY365036.1   721    ............................................................  780
AY395003.1   28736  ............................................................  28795
AY394996.1   28772  ............................................................  28831
AY772062.1   28573  ............................................................  28632
AY572035.1   28821  ............................................................  28880
AY654624.1   28839  ............................................................  28898
AY545919.1   28847  ............................................................  28906
AY545915.1   28837  ............................................................  28896
AY351680.1   28860  ............................................................  28919
AH012999.2   18700  ............................................................  18759
KF514407.1   28820  ............................................................  28879
AY613947.1   28819  ............................................................  28878
AY297028.1   28831  ............................................................  28890

Query        781    CAAAAACGTACTGCCACAAAACAGTACAACGTCACTCAAGCATTTGGGAGACGTGGTCCA  840
MT308984.1   28903  ............................................................  28962
MK062184.1   29047  ............................................................  29106
MK062183.1   29047  ............................................................  29106
MK062182.1   28900  ............................................................  28959
MK062181.1   28900  ............................................................  28959
MK062180.1   28900  ............................................................  28959
MK062179.1   28900  ............................................................  28959
JX163928.1   28860  ............................................................  28919
JX163927.1   28860  ............................................................  28919
JX163926.1   28860  ............................................................  28919
JX163925.1   28860  ............................................................  28919
JX163924.1   28860  ............................................................  28919
JX163923.1   28860  ............................................................  28919
JN854286.1   28900  ............................................................  28959
JQ316196.1   28900  ............................................................  28959
JF292915.1   28860  ............................................................  28919
JF292909.1   28860  ............................................................  28919
JF292906.1   28860  ............................................................  28919
JF292905.1   28860  ............................................................  28919
JF292903.1   28860  ............................................................  28919
HQ890541.1   28860  ............................................................  28919
HQ890538.1   28860  ............................................................  28919
HQ890535.1   28860  ............................................................  28919
HQ890532.1   28860  ............................................................  28919
HQ890531.1   28860  ............................................................  28919
HQ890529.1   28860  ............................................................  28919
HQ890526.1   28860  ............................................................  28919
GU553365.1   28858  ............................................................  28917
GU553363.1   28858  ............................................................  28917
FJ882962.1   28894  ............................................................  28953
FJ882961.1   28893  ............................................................  28952
FJ882960.1   28860  ............................................................  28919
FJ882958.1   28893  ............................................................  28952
FJ882957.1   28893  ............................................................  28952
FJ882955.1   28860  ............................................................  28919
FJ882954.1   28850  ............................................................  28909
FJ882953.1   28862  ............................................................  28921
FJ882952.1   28893  ............................................................  28952
FJ882951.1   28894  ............................................................  28953
FJ882949.1   28861  ............................................................  28920
FJ882948.1   28893  ............................................................  28952
FJ882947.1   28830  ............................................................  28889
FJ882945.1   28893  ............................................................  28952
FJ882944.1   28842  ............................................................  28901
FJ882943.1   28893  ............................................................  28952
FJ882942.1   28894  ............................................................  28953
FJ882940.1   28860  ............................................................  28919
FJ882939.1   28860  ............................................................  28919
FJ882938.1   28880  ............................................................  28939
FJ882937.1   28862  ............................................................  28921
FJ882936.1   28860  ............................................................  28919
FJ882935.1   28861  ............................................................  28920
FJ882934.1   28860  ............................................................  28919
FJ882933.1   28862  ............................................................  28921
FJ882932.1   28860  ............................................................  28919
FJ882931.1   28860  ............................................................  28919
FJ882930.1   28880  ............................................................  28939
FJ882928.1   28880  ............................................................  28939
FJ882927.1   28880  ............................................................  28939
FJ882926.1   28868  ............................................................  28927
FJ882963.1   28881  ............................................................  28940
EU371559.1   28900  ............................................................  28959
DQ898174.1   28900  ............................................................  28959
DQ640652.1   28906  ............................................................  28965
AY864806.1   28900  ............................................................  28959
AY864805.1   28900  ............................................................  28959
DQ497008.1   28900  ............................................................  28959
AY278741.1   28900  ............................................................  28959
AY714217.1   28900  ............................................................  28959
AY559097.1   28883  ............................................................  28942
AY559096.1   28892  ............................................................  28951
AY559095.1   28890  ............................................................  28949
AY559094.1   28749  ............................................................  28808
AY559093.1   28884  ............................................................  28943
AY559087.1   28884  ............................................................  28943
AY559086.1   28835  ............................................................  28894
AY559085.1   28884  ............................................................  28943
AY559084.1   28884  ............................................................  28943
AY559083.1   28934  ............................................................  28993
AY559082.1   28842  ............................................................  28901
AY559081.1   28888  ............................................................  28947
AY595412.1   28884  ............................................................  28943
DQ182595.1   28884  ............................................................  28943
NC_004718.3  28900  ............................................................  28959
AY323977.2   28900  ............................................................  28959
AY291451.1   28900  ............................................................  28959
AY502932.1   28900  ............................................................  28959
AY502931.1   28900  ............................................................  28959
AY502930.1   28900  ............................................................  28959
AY502929.1   28900  ............................................................  28959
AY502928.1   28900  ............................................................  28959
AY502927.1   28900  ............................................................  28959
AY502926.1   28900  ............................................................  28959
AY502923.1   28900  ............................................................  28959
AY290752.2   1988   ............................................................  2047
AY395004.1   28853  ............................................................  28912
AY395002.1   28499  ............................................................  28558
AY395000.1   28499  ............................................................  28558
AY394999.1   28499  ............................................................  28558
AY394998.1   28885  ............................................................  28944
AY394995.1   28914  ............................................................  28973
AY394994.1   28914  ............................................................  28973
AY394993.1   28885  ............................................................  28944
AY394992.1   28885  ............................................................  28944
AY394991.1   28885  ............................................................  28944
AY394990.1   28885  ............................................................  28944
AY394989.1   28885  ............................................................  28944
AY394987.1   28858  ............................................................  28917
AY394986.1   28878  ............................................................  28937
AY394985.1   28679  ............................................................  28738
AY394983.1   28848  ............................................................  28907
AY394980.1   28854  ............................................................  28913
AY394978.1   28789  ............................................................  28848
AY394977.1   28849  ............................................................  28908
AY463060.1   28242  ............................................................  28301
AY463059.1   28821  ............................................................  28880
AY345988.1   28885  ............................................................  28944
AY345986.1   28885  ............................................................  28944
AY357076.1   28883  ............................................................  28942
AY357075.1   28884  ............................................................  28943
AY350750.1   28887  ............................................................  28946
AY304495.1   28885  ............................................................  28944
AY304494.1   10175  ............................................................  10234
AY304493.1   10175  ............................................................  10234
AY304492.1   12636  ............................................................  12695
AY304488.1   28914  ............................................................  28973
AY304487.1   7764   ............................................................  7823
AY304486.1   28914  ............................................................  28973
AY427439.1   28884  ............................................................  28943
AY360146.1   781    ............................................................  840
AY278491.2   28900  ............................................................  28959
AY278489.2   28913  ............................................................  28972
AY362699.1   28900  ............................................................  28959
AY283794.1   28884  ............................................................  28943
AY283795.1   28878  ............................................................  28937
AY283796.1   28884  ............................................................  28943
AY283797.1   28879  ............................................................  28938
AY278554.2   28885  ............................................................  28944
AY321118.1   28898  ............................................................  28957
AY279354.2   28884  ............................................................  28943
AY278487.3   28900  ............................................................  28959
AY278488.2   28881  ............................................................  28940
AP006561.1   28900  ............................................................  28959
AP006560.1   28900  ............................................................  28959
AP006558.1   28898  ............................................................  28957
AP006557.1   28900  ............................................................  28959
AY348314.1   28831  ............................................................  28890
AY338175.1   28831  ............................................................  28890
AY338174.1   28831  ............................................................  28890
AY485278.1   28898  ............................................................  28957
AY485277.1   28897  ............................................................  28956
AH013709.2   26546  ............................................................  26605
AH013708.2   25192  ............................................................  25251
JF292922.1   28860  ............................................................  28919
FJ882959.1   28894  ............................................................  28953
FJ882950.1   28860  ............................................................  28919
FJ882941.1   28879  ............................................................  28938
FJ882929.1   28879  ............................................................  28938
EU371563.1   28771  ............................................................  28830
EU371562.1   28771  ............................................................  28830
EU371561.1   28771  ............................................................  28830
EU371560.1   28900  ............................................................  28959
AB257344.1   28814  ............................................................  28873
AY559092.1   28885  ............................................................  28944
AY559091.1   28884  ............................................................  28943
AY559090.1   28896  ............................................................  28955
AY559088.1   28886  ............................................................  28945
AY536760.3   861    ............................................................  920
AY291315.1   28900  ............................................................  28959
AY502924.1   28898  ............................................................  28957
AY390556.1   28929  ............................................................  28988
AY394982.1   28795  ............................................................  28854
AY394981.1   28875  ............................................................  28934
AY310120.1   28900  ............................................................  28959
AY282752.2   28885  ............................................................  28944
AY461660.1   28885  ............................................................  28944
AY304491.1   10171  ............................................................  10230
AY304490.1   12636  ............................................................  12695
AY304489.1   7770   ............................................................  7829
AY283798.2   28884  ............................................................  28943
AY307165.1   781    ............................................................  840
AY278490.3   28896  ............................................................  28955
AY394850.2   28898  ............................................................  28957
AP006559.1   28900  ............................................................  28959
AY313906.1   28911  ............................................................  28970
FJ882956.1   28860  ............................................................  28919
AY559089.1   28888  ............................................................  28947
JX162087.1   28880  ............................................................  28939
EU371564.1   28681  ............................................................  28740
AY365036.1   781    ............................................................  840
AY395003.1   28796  ............................................................  28855
AY394996.1   28832  ............................................................  28891
AY772062.1   28633  ............................................................  28692
AY572035.1   28881  ............................................................  28940
AY654624.1   28899  ............................................................  28958
AY545919.1   28907  ............................................................  28966
AY545915.1   28897  ............................................................  28956
AY351680.1   28920  ............................................................  28979
AH012999.2   18760  ...........A................................................  18819
KF514407.1   28880  ............................................................  28939
AY613947.1   28879  ..................................................G.........  28938
AY297028.1   28891  ............................................................  28950

Query        841    GAACAAACCCAAGGAAATTTCGGGGACCAAGACCTAATCAGACAAGGAACTGATTACAAA  900
MT308984.1   28963  ............................................................  29022
MK062184.1   29107  ............................................................  29166
MK062183.1   29107  ............................................................  29166
MK062182.1   28960  ............................................................  29019
MK062181.1   28960  ............................................................  29019
MK062180.1   28960  ............................................................  29019
MK062179.1   28960  ............................................................  29019
JX163928.1   28920  ............................................................  28979
JX163927.1   28920  ............................................................  28979
JX163926.1   28920  ............................................................  28979
JX163925.1   28920  ............................................................  28979
JX163924.1   28920  ............................................................  28979
JX163923.1   28920  ............................................................  28979
JN854286.1   28960  ............................................................  29019
JQ316196.1   28960  ............................................................  29019
JF292915.1   28920  ............................................................  28979
JF292909.1   28920  ............................................................  28979
JF292906.1   28920  ............................................................  28979
JF292905.1   28920  ............................................................  28979
JF292903.1   28920  ............................................................  28979
HQ890541.1   28920  ............................................................  28979
HQ890538.1   28920  ............................................................  28979
HQ890535.1   28920  ............................................................  28979
HQ890532.1   28920  ............................................................  28979
HQ890531.1   28920  ............................................................  28979
HQ890529.1   28920  ............................................................  28979
HQ890526.1   28920  ............................................................  28979
GU553365.1   28918  ............................................................  28977
GU553363.1   28918  ............................................................  28977
FJ882962.1   28954  ............................................................  29013
FJ882961.1   28953  ............................................................  29012
FJ882960.1   28920  ............................................................  28979
FJ882958.1   28953  ............................................................  29012
FJ882957.1   28953  ............................................................  29012
FJ882955.1   28920  ............................................................  28979
FJ882954.1   28910  ............................................................  28969
FJ882953.1   28922  ............................................................  28981
FJ882952.1   28953  ............................................................  29012
FJ882951.1   28954  ............................................................  29013
FJ882949.1   28921  ............................................................  28980
FJ882948.1   28953  ............................................................  29012
FJ882947.1   28890  ............................................................  28949
FJ882945.1   28953  ............................................................  29012
FJ882944.1   28902  ............................................................  28961
FJ882943.1   28953  ............................................................  29012
FJ882942.1   28954  ............................................................  29013
FJ882940.1   28920  ............................................................  28979
FJ882939.1   28920  ............................................................  28979
FJ882938.1   28940  ............................................................  28999
FJ882937.1   28922  ............................................................  28981
FJ882936.1   28920  ............................................................  28979
FJ882935.1   28921  ............................................................  28980
FJ882934.1   28920  ............................................................  28979
FJ882933.1   28922  ............................................................  28981
FJ882932.1   28920  ............................................................  28979
FJ882931.1   28920  ............................................................  28979
FJ882930.1   28940  ............................................................  28999
FJ882928.1   28940  ............................................................  28999
FJ882927.1   28940  ............................................................  28999
FJ882926.1   28928  ............................................................  28987
FJ882963.1   28941  ............................................................  29000
EU371559.1   28960  ............................................................  29019
DQ898174.1   28960  ............................................................  29019
DQ640652.1   28966  ............................................................  29025
AY864806.1   28960  ............................................................  29019
AY864805.1   28960  ............................................................  29019
DQ497008.1   28960  ............................................................  29019
AY278741.1   28960  ............................................................  29019
AY714217.1   28960  ............................................................  29019
AY559097.1   28943  ............................................................  29002
AY559096.1   28952  ............................................................  29011
AY559095.1   28950  ............................................................  29009
AY559094.1   28809  ............................................................  28868
AY559093.1   28944  ............................................................  29003
AY559087.1   28944  ............................................................  29003
AY559086.1   28895  ............................................................  28954
AY559085.1   28944  ............................................................  29003
AY559084.1   28944  ............................................................  29003
AY559083.1   28994  ............................................................  29053
AY559082.1   28902  ............................................................  28961
AY559081.1   28948  ............................................................  29007
AY595412.1   28944  ............................................................  29003
DQ182595.1   28944  ............................................................  29003
NC_004718.3  28960  ............................................................  29019
AY323977.2   28960  ............................................................  29019
AY291451.1   28960  ............................................................  29019
AY502932.1   28960  ............................................................  29019
AY502931.1   28960  ............................................................  29019
AY502930.1   28960  ............................................................  29019
AY502929.1   28960  ............................................................  29019
AY502928.1   28960  ............................................................  29019
AY502927.1   28960  ............................................................  29019
AY502926.1   28960  ............................................................  29019
AY502923.1   28960  ............................................................  29019
AY290752.2   2048   ............................................................  2107
AY395004.1   28913  ............................................................  28972
AY395002.1   28559  ............................................................  28618
AY395000.1   28559  ............................................................  28618
AY394999.1   28559  ............................................................  28618
AY394998.1   28945  ............................................................  29004
AY394995.1   28974  ............................................................  29033
AY394994.1   28974  ............................................................  29033
AY394993.1   28945  ............................................................  29004
AY394992.1   28945  ............................................................  29004
AY394991.1   28945  ............................................................  29004
AY394990.1   28945  ............................................................  29004
AY394989.1   28945  ............................................................  29004
AY394987.1   28918  ............................................................  28977
AY394986.1   28938  ............................................................  28997
AY394985.1   28739  ............................................................  28798
AY394983.1   28908  ............................................................  28967
AY394980.1   28914  ............................................................  28973
AY394978.1   28849  ............................................................  28908
AY394977.1   28909  ............................................................  28968
AY463060.1   28302  ............................................................  28361
AY463059.1   28881  ............................................................  28940
AY345988.1   28945  ............................................................  29004
AY345986.1   28945  ............................................................  29004
AY357076.1   28943  ............................................................  29002
AY357075.1   28944  ............................................................  29003
AY350750.1   28947  ............................................................  29006
AY304495.1   28945  ............................................................  29004
AY304494.1   10235  ............................................................  10294
AY304493.1   10235  ............................................................  10294
AY304492.1   12696  ............................................................  12755
AY304488.1   28974  ............................................................  29033
AY304487.1   7824   ............................................................  7883
AY304486.1   28974  ............................................................  29033
AY427439.1   28944  ............................................................  29003
AY360146.1   841    ............................................................  900
AY278491.2   28960  ............................................................  29019
AY278489.2   28973  ............................................................  29032
AY362699.1   28960  ............................................................  29019
AY283794.1   28944  ............................................................  29003
AY283795.1   28938  ............................................................  28997
AY283796.1   28944  ............................................................  29003
AY283797.1   28939  ............................................................  28998
AY278554.2   28945  ............................................................  29004
AY321118.1   28958  ............................................................  29017
AY279354.2   28944  ............................................................  29003
AY278487.3   28960  ............................................................  29019
AY278488.2   28941  ............................................................  29000
AP006561.1   28960  ............................................................  29019
AP006560.1   28960  ............................................................  29019
AP006558.1   28958  ............................................................  29017
AP006557.1   28960  ............................................................  29019
AY348314.1   28891  ............................................................  28950
AY338175.1   28891  ............................................................  28950
AY338174.1   28891  ............................................................  28950
AY485278.1   28958  ............................................................  29017
AY485277.1   28957  ............................................................  29016
AH013709.2   26606  ............................................................  26665
AH013708.2   25252  ............................................................  25311
JF292922.1   28920  ............................................................  28979
FJ882959.1   28954  ............................................................  29013
FJ882950.1   28920  ............................................................  28979
FJ882941.1   28939  ............................................................  28998
FJ882929.1   28939  ............................................................  28998
EU371563.1   28831  ............................................................  28890
EU371562.1   28831  ............................................................  28890
EU371561.1   28831  ............................................................  28890
EU371560.1   28960  ............................................................  29019
AB257344.1   28874  ............................................................  28933
AY559092.1   28945  ............................................................  29004
AY559091.1   28944  ............................................................  29003
AY559090.1   28956  ............................................................  29015
AY559088.1   28946  ............................................................  29005
AY536760.3   921    ............................................................  980
AY291315.1   28960  ............................................................  29019
AY502924.1   28958  ............................................................  29017
AY390556.1   28989  ............................................................  29048
AY394982.1   28855  ............................................................  28914
AY394981.1   28935  ............................................................  28994
AY310120.1   28960  ............................................................  29019
AY282752.2   28945  ............................................................  29004
AY461660.1   28945  ............................................................  29004
AY304491.1   10231  ............................................................  10290
AY304490.1   12696  ............................................................  12755
AY304489.1   7830   ............................................................  7889
AY283798.2   28944  ............................................................  29003
AY307165.1   841    ............................................................  900
AY278490.3   28956  ............................................................  29015
AY394850.2   28958  ............................................................  29017
AP006559.1   28960  ............................................................  29019
AY313906.1   28971  ............................................................  29030
FJ882956.1   28920  .................................................Y..........  28979
AY559089.1   28948  ..............................S.............................  29007
JX162087.1   28940  ............................................................  28999
EU371564.1   28741  ............................................................  28800
AY365036.1   841    ............................................................  900
AY395003.1   28856  ............................................................  28915
AY394996.1   28892  ............................................................  28951
AY772062.1   28693  ............................................................  28752
AY572035.1   28941  ............................................................  29000
AY654624.1   28959  ............................................................  29018
AY545919.1   28967  ............................................................  29026
AY545915.1   28957  ............................................................  29016
AY351680.1   28980  ............................................................  29039
AH012999.2   18820  ............................................................  18879
KF514407.1   28940  ............................................................  28999
AY613947.1   28939  .................................................T..........  28998
AY297028.1   28951  ............................................................  29010

Query        901    CATTGGCCGCAAATTGCACAATTTGCTCCAAGTGCCTCTGCATTCTTTGGAATGTCACGC  960
MT308984.1   29023  ............................................................  29082
MK062184.1   29167  ............................................................  29226
MK062183.1   29167  ............................................................  29226
MK062182.1   29020  ............................................................  29079
MK062181.1   29020  ............................................................  29079
MK062180.1   29020  ............................................................  29079
MK062179.1   29020  ............................................................  29079
JX163928.1   28980  ............................................................  29039
JX163927.1   28980  ............................................................  29039
JX163926.1   28980  ............................................................  29039
JX163925.1   28980  ............................................................  29039
JX163924.1   28980  ............................................................  29039
JX163923.1   28980  ............................................................  29039
JN854286.1   29020  ............................................................  29079
JQ316196.1   29020  ............................................................  29079
JF292915.1   28980  ............................................................  29039
JF292909.1   28980  ............................................................  29039
JF292906.1   28980  ............................................................  29039
JF292905.1   28980  ............................................................  29039
JF292903.1   28980  ............................................................  29039
HQ890541.1   28980  ............................................................  29039
HQ890538.1   28980  ............................................................  29039
HQ890535.1   28980  ............................................................  29039
HQ890532.1   28980  ............................................................  29039
HQ890531.1   28980  ............................................................  29039
HQ890529.1   28980  ............................................................  29039
HQ890526.1   28980  ............................................................  29039
GU553365.1   28978  ............................................................  29037
GU553363.1   28978  ............................................................  29037
FJ882962.1   29014  ............................................................  29073
FJ882961.1   29013  ............................................................  29072
FJ882960.1   28980  ............................................................  29039
FJ882958.1   29013  ............................................................  29072
FJ882957.1   29013  ............................................................  29072
FJ882955.1   28980  ............................................................  29039
FJ882954.1   28970  ............................................................  29029
FJ882953.1   28982  ............................................................  29041
FJ882952.1   29013  ............................................................  29072
FJ882951.1   29014  ............................................................  29073
FJ882949.1   28981  ............................................................  29040
FJ882948.1   29013  ............................................................  29072
FJ882947.1   28950  ............................................................  29009
FJ882945.1   29013  ............................................................  29072
FJ882944.1   28962  ............................................................  29021
FJ882943.1   29013  ............................................................  29072
FJ882942.1   29014  ............................................................  29073
FJ882940.1   28980  ............................................................  29039
FJ882939.1   28980  ............................................................  29039
FJ882938.1   29000  ............................................................  29059
FJ882937.1   28982  ............................................................  29041
FJ882936.1   28980  ............................................................  29039
FJ882935.1   28981  ............................................................  29040
FJ882934.1   28980  ............................................................  29039
FJ882933.1   28982  ............................................................  29041
FJ882932.1   28980  ............................................................  29039
FJ882931.1   28980  ............................................................  29039
FJ882930.1   29000  ............................................................  29059
FJ882928.1   29000  ............................................................  29059
FJ882927.1   29000  ............................................................  29059
FJ882926.1   28988  ............................................................  29047
FJ882963.1   29001  ............................................................  29060
EU371559.1   29020  ............................................................  29079
DQ898174.1   29020  ............................................................  29079
DQ640652.1   29026  ............................................................  29085
AY864806.1   29020  ............................................................  29079
AY864805.1   29020  ............................................................  29079
DQ497008.1   29020  ............................................................  29079
AY278741.1   29020  ............................................................  29079
AY714217.1   29020  ............................................................  29079
AY559097.1   29003  ............................................................  29062
AY559096.1   29012  ............................................................  29071
AY559095.1   29010  ............................................................  29069
AY559094.1   28869  ............................................................  28928
AY559093.1   29004  ............................................................  29063
AY559087.1   29004  ............................................................  29063
AY559086.1   28955  ............................................................  29014
AY559085.1   29004  ............................................................  29063
AY559084.1   29004  ............................................................  29063
AY559083.1   29054  ............................................................  29113
AY559082.1   28962  ............................................................  29021
AY559081.1   29008  ............................................................  29067
AY595412.1   29004  ............................................................  29063
DQ182595.1   29004  ............................................................  29063
NC_004718.3  29020  ............................................................  29079
AY323977.2   29020  ............................................................  29079
AY291451.1   29020  ............................................................  29079
AY502932.1   29020  ............................................................  29079
AY502931.1   29020  ............................................................  29079
AY502930.1   29020  ............................................................  29079
AY502929.1   29020  ............................................................  29079
AY502928.1   29020  ............................................................  29079
AY502927.1   29020  ............................................................  29079
AY502926.1   29020  ............................................................  29079
AY502923.1   29020  ............................................................  29079
AY290752.2   2108   ............................................................  2167
AY395004.1   28973  ............................................................  29032
AY395002.1   28619  ............................................................  28678
AY395000.1   28619  ............................................................  28678
AY394999.1   28619  ............................................................  28678
AY394998.1   29005  ............................................................  29064
AY394995.1   29034  ............................................................  29093
AY394994.1   29034  ............................................................  29093
AY394993.1   29005  ............................................................  29064
AY394992.1   29005  ............................................................  29064
AY394991.1   29005  ............................................................  29064
AY394990.1   29005  ............................................................  29064
AY394989.1   29005  ............................................................  29064
AY394987.1   28978  ............................................................  29037
AY394986.1   28998  ............................................................  29057
AY394985.1   28799  ............................................................  28858
AY394983.1   28968  ............................................................  29027
AY394980.1   28974  ............................................................  29033
AY394978.1   28909  ............................................................  28968
AY394977.1   28969  ............................................................  29028
AY463060.1   28362  ............................................................  28421
AY463059.1   28941  ............................................................  29000
AY345988.1   29005  ............................................................  29064
AY345986.1   29005  ............................................................  29064
AY357076.1   29003  ............................................................  29062
AY357075.1   29004  ............................................................  29063
AY350750.1   29007  ............................................................  29066
AY304495.1   29005  ............................................................  29064
AY304494.1   10295  ............................................................  10354
AY304493.1   10295  ............................................................  10354
AY304492.1   12756  ............................................................  12815
AY304488.1   29034  ............................................................  29093
AY304487.1   7884   ............................................................  7943
AY304486.1   29034  ............................................................  29093
AY427439.1   29004  ............................................................  29063
AY360146.1   901    ............................................................  960
AY278491.2   29020  ............................................................  29079
AY278489.2   29033  ............................................................  29092
AY362699.1   29020  ............................................................  29079
AY283794.1   29004  ............................................................  29063
AY283795.1   28998  ............................................................  29057
AY283796.1   29004  ............................................................  29063
AY283797.1   28999  ............................................................  29058
AY278554.2   29005  ............................................................  29064
AY321118.1   29018  ............................................................  29077
AY279354.2   29004  ............................................................  29063
AY278487.3   29020  ............................................................  29079
AY278488.2   29001  ............................................................  29060
AP006561.1   29020  ............................................................  29079
AP006560.1   29020  ............................................................  29079
AP006558.1   29018  ............................................................  29077
AP006557.1   29020  ............................................................  29079
AY348314.1   28951  ............................................................  29010
AY338175.1   28951  ............................................................  29010
AY338174.1   28951  ............................................................  29010
AY485278.1   29018  ............................................................  29077
AY485277.1   29017  ............................................................  29076
AH013709.2   26666  ............................................................  26725
AH013708.2   25312  ............................................................  25371
JF292922.1   28980  ............................................................  29039
FJ882959.1   29014  ............................................................  29073
FJ882950.1   28980  ............................................................  29039
FJ882941.1   28999  ............................................................  29058
FJ882929.1   28999  ............................................................  29058
EU371563.1   28891  ............................................................  28950
EU371562.1   28891  ............................................................  28950
EU371561.1   28891  ............................................................  28950
EU371560.1   29020  ............................................................  29079
AB257344.1   28934  ............................................................  28993
AY559092.1   29005  ............................................................  29064
AY559091.1   29004  ............................................................  29063
AY559090.1   29016  ............................................................  29075
AY559088.1   29006  ............................................................  29065
AY536760.3   981    ............................................................  1040
AY291315.1   29020  ............................................................  29079
AY502924.1   29018  ............................................................  29077
AY390556.1   29049  ............................................................  29108
AY394982.1   28915  ............................................................  28974
AY394981.1   28995  ............................................................  29054
AY310120.1   29020  ............................................................  29079
AY282752.2   29005  ............................................................  29064
AY461660.1   29005  ............................................................  29064
AY304491.1   10291  ............................................................  10350
AY304490.1   12756  ............................................................  12815
AY304489.1   7890   ............................................................  7949
AY283798.2   29004  ............................................................  29063
AY307165.1   901    ............................................................  960
AY278490.3   29016  ............................................................  29075
AY394850.2   29018  ............................................................  29077
AP006559.1   29020  ............................................................  29079
AY313906.1   29031  ............................................................  29090
FJ882956.1   28980  ............................................................  29039
AY559089.1   29008  ............................................................  29067
JX162087.1   29000  ............................................................  29059
EU371564.1   28801  ............................................................  28860
AY365036.1   901    ............................................................  960
AY395003.1   28916  ............................................................  28975
AY394996.1   28952  ............................................................  29011
AY772062.1   28753  ............................................................  28812
AY572035.1   29001  ..G.........................................................  29060
AY654624.1   29019  ............................................................  29078
AY545919.1   29027  ..G.........................................................  29086
AY545915.1   29017  ..G.........................................................  29076
AY351680.1   29040  ............................................................  29099
AH012999.2   18880  ............................................................  18939
KF514407.1   29000  ............................................................  29059
AY613947.1   28999  ..G.........................................................  29058
AY297028.1   29011  ............................................................  29070

Query        961    ATTGGCATGGAAGTCACACCTTCGGGAACATGGCTGACTTATCATGGAGCCATTAAATTG  1020
MT308984.1   29083  ............................................................  29142
MK062184.1   29227  ............................................................  29286
MK062183.1   29227  ............................................................  29286
MK062182.1   29080  ............................................................  29139
MK062181.1   29080  ............................................................  29139
MK062180.1   29080  ............................................................  29139
MK062179.1   29080  ............................................................  29139
JX163928.1   29040  ............................................................  29099
JX163927.1   29040  ............................................................  29099
JX163926.1   29040  ............................................................  29099
JX163925.1   29040  ............................................................  29099
JX163924.1   29040  ............................................................  29099
JX163923.1   29040  ............................................................  29099
JN854286.1   29080  ............................................................  29139
JQ316196.1   29080  ............................................................  29139
JF292915.1   29040  ............................................................  29099
JF292909.1   29040  ............................................................  29099
JF292906.1   29040  ............................................................  29099
JF292905.1   29040  ............................................................  29099
JF292903.1   29040  ............................................................  29099
HQ890541.1   29040  ............................................................  29099
HQ890538.1   29040  ............................................................  29099
HQ890535.1   29040  ............................................................  29099
HQ890532.1   29040  ............................................................  29099
HQ890531.1   29040  ............................................................  29099
HQ890529.1   29040  ............................................................  29099
HQ890526.1   29040  ............................................................  29099
GU553365.1   29038  ............................................................  29097
GU553363.1   29038  ............................................................  29097
FJ882962.1   29074  ............................................................  29133
FJ882961.1   29073  ............................................................  29132
FJ882960.1   29040  ............................................................  29099
FJ882958.1   29073  ............................................................  29132
FJ882957.1   29073  ............................................................  29132
FJ882955.1   29040  ............................................................  29099
FJ882954.1   29030  ............................................................  29089
FJ882953.1   29042  ............................................................  29101
FJ882952.1   29073  ............................................................  29132
FJ882951.1   29074  ............................................................  29133
FJ882949.1   29041  ............................................................  29100
FJ882948.1   29073  ............................................................  29132
FJ882947.1   29010  ............................................................  29069
FJ882945.1   29073  ............................................................  29132
FJ882944.1   29022  ............................................................  29081
FJ882943.1   29073  ............................................................  29132
FJ882942.1   29074  ............................................................  29133
FJ882940.1   29040  ............................................................  29099
FJ882939.1   29040  ............................................................  29099
FJ882938.1   29060  ............................................................  29119
FJ882937.1   29042  ............................................................  29101
FJ882936.1   29040  ............................................................  29099
FJ882935.1   29041  ............................................................  29100
FJ882934.1   29040  ............................................................  29099
FJ882933.1   29042  ............................................................  29101
FJ882932.1   29040  ............................................................  29099
FJ882931.1   29040  ............................................................  29099
FJ882930.1   29060  ............................................................  29119
FJ882928.1   29060  ............................................................  29119
FJ882927.1   29060  ............................................................  29119
FJ882926.1   29048  ............................................................  29107
FJ882963.1   29061  ............................................................  29120
EU371559.1   29080  ............................................................  29139
DQ898174.1   29080  ............................................................  29139
DQ640652.1   29086  ............................................................  29145
AY864806.1   29080  ............................................................  29139
AY864805.1   29080  ............................................................  29139
DQ497008.1   29080  ............................................................  29139
AY278741.1   29080  ............................................................  29139
AY714217.1   29080  ............................................................  29139
AY559097.1   29063  ............................................................  29122
AY559096.1   29072  ............................................................  29131
AY559095.1   29070  ............................................................  29129
AY559094.1   28929  ............................................................  28988
AY559093.1   29064  ............................................................  29123
AY559087.1   29064  ............................................................  29123
AY559086.1   29015  ............................................................  29074
AY559085.1   29064  ............................................................  29123
AY559084.1   29064  ............................................................  29123
AY559083.1   29114  ............................................................  29173
AY559082.1   29022  ............................................................  29081
AY559081.1   29068  ............................................................  29127
AY595412.1   29064  ............................................................  29123
DQ182595.1   29064  ............................................................  29123
NC_004718.3  29080  ............................................................  29139
AY323977.2   29080  ............................................................  29139
AY291451.1   29080  ............................................................  29139
AY502932.1   29080  ............................................................  29139
AY502931.1   29080  ............................................................  29139
AY502930.1   29080  ............................................................  29139
AY502929.1   29080  ............................................................  29139
AY502928.1   29080  ............................................................  29139
AY502927.1   29080  ............................................................  29139
AY502926.1   29080  ............................................................  29139
AY502923.1   29080  ............................................................  29139
AY290752.2   2168   ............................................................  2227
AY395004.1   29033  ............................................................  29092
AY395002.1   28679  ............................................................  28738
AY395000.1   28679  ............................................................  28738
AY394999.1   28679  ............................................................  28738
AY394998.1   29065  ............................................................  29124
AY394995.1   29094  ............................................................  29153
AY394994.1   29094  ............................................................  29153
AY394993.1   29065  ............................................................  29124
AY394992.1   29065  ............................................................  29124
AY394991.1   29065  ............................................................  29124
AY394990.1   29065  ............................................................  29124
AY394989.1   29065  ............................................................  29124
AY394987.1   29038  ............................................................  29097
AY394986.1   29058  ............................................................  29117
AY394985.1   28859  ............................................................  28918
AY394983.1   29028  ............................................................  29087
AY394980.1   29034  ............................................................  29093
AY394978.1   28969  ............................................................  29028
AY394977.1   29029  ............................................................  29088
AY463060.1   28422  ............................................................  28481
AY463059.1   29001  ............................................................  29060
AY345988.1   29065  ............................................................  29124
AY345986.1   29065  ............................................................  29124
AY357076.1   29063  ............................................................  29122
AY357075.1   29064  ............................................................  29123
AY350750.1   29067  ............................................................  29126
AY304495.1   29065  ............................................................  29124
AY304494.1   10355  ............................................................  10414
AY304493.1   10355  ............................................................  10414
AY304492.1   12816  ............................................................  12875
AY304488.1   29094  ............................................................  29153
AY304487.1   7944   ............................................................  8003
AY304486.1   29094  ............................................................  29153
AY427439.1   29064  ............................................................  29123
AY360146.1   961    ............................................................  1020
AY278491.2   29080  ............................................................  29139
AY278489.2   29093  ............................................................  29152
AY362699.1   29080  ............................................................  29139
AY283794.1   29064  ............................................................  29123
AY283795.1   29058  ............................................................  29117
AY283796.1   29064  ............................................................  29123
AY283797.1   29059  ............................................................  29118
AY278554.2   29065  ............................................................  29124
AY321118.1   29078  ............................................................  29137
AY279354.2   29064  ............................................................  29123
AY278487.3   29080  ............................................................  29139
AY278488.2   29061  ............................................................  29120
AP006561.1   29080  ............................................................  29139
AP006560.1   29080  ............................................................  29139
AP006558.1   29078  ............................................................  29137
AP006557.1   29080  ............................................................  29139
AY348314.1   29011  ............................................................  29070
AY338175.1   29011  ............................................................  29070
AY338174.1   29011  ............................................................  29070
AY485278.1   29078  ............................................................  29137
AY485277.1   29077  ............................................................  29136
AH013709.2   26726  ............................................................  26785
AH013708.2   25372  ............................................................  25431
JF292922.1   29040  .............................T..............................  29099
FJ882959.1   29074  ............................................................  29133
FJ882950.1   29040  ............................................................  29099
FJ882941.1   29059  ............................................................  29118
FJ882929.1   29059  ............................................................  29118
EU371563.1   28951  ............................................................  29010
EU371562.1   28951  ............................................................  29010
EU371561.1   28951  ............................................................  29010
EU371560.1   29080  ............................................................  29139
AB257344.1   28994  ............................................................  29053
AY559092.1   29065  ............................................................  29124
AY559091.1   29064  ............................................................  29123
AY559090.1   29076  ............................................................  29135
AY559088.1   29066  ............................................................  29125
AY536760.3   1041   ............................................................  1100
AY291315.1   29080  ............................................................  29139
AY502924.1   29078  ............................................................  29137
AY390556.1   29109  ............................................................  29168
AY394982.1   28975  ............................................................  29034
AY394981.1   29055  ............................................................  29114
AY310120.1   29080  ............................................................  29139
AY282752.2   29065  ............................................................  29124
AY461660.1   29065  ............................................................  29124
AY304491.1   10351  ............................................................  10410
AY304490.1   12816  ............................................................  12875
AY304489.1   7950   ............................................................  8009
AY283798.2   29064  ............................................................  29123
AY307165.1   961    ............................................................  1020
AY278490.3   29076  ............................................................  29135
AY394850.2   29078  ............................................................  29137
AP006559.1   29080  ............................................................  29139
AY313906.1   29091  ............................................................  29150
FJ882956.1   29040  ............................................................  29099
AY559089.1   29068  ............................................................  29127
JX162087.1   29060  .............................T..............................  29119
EU371564.1   28861  ............................................................  28920
AY365036.1   961    ............................................................  1020
AY395003.1   28976  ............................................................  29035
AY394996.1   29012  ............................................................  29071
AY772062.1   28813  ............................................................  28872
AY572035.1   29061  ............................................................  29120
AY654624.1   29079  ............................................................  29138
AY545919.1   29087  ............................................................  29146
AY545915.1   29077  ............................................................  29136
AY351680.1   29100  ............................................................  29159
AH012999.2   18940  .............C.G............................................  18999
KF514407.1   29060  .............................T..............................  29119
AY613947.1   29059  ............................................................  29118
AY297028.1   29071  ............................................................  29130

Query        1021   GATGACAAAGATCCACAATTCAAAGACAACGTCATACTGCTGAACAAGCACATTGACGCA  1080
MT308984.1   29143  ............................................................  29202
MK062184.1   29287  ............................................................  29346
MK062183.1   29287  ............................................................  29346
MK062182.1   29140  ............................................................  29199
MK062181.1   29140  ............................................................  29199
MK062180.1   29140  ............................................................  29199
MK062179.1   29140  ............................................................  29199
JX163928.1   29100  ............................................................  29159
JX163927.1   29100  ............................................................  29159
JX163926.1   29100  ............................................................  29159
JX163925.1   29100  ............................................................  29159
JX163924.1   29100  ............................................................  29159
JX163923.1   29100  ............................................................  29159
JN854286.1   29140  ............................................................  29199
JQ316196.1   29140  ............................................................  29199
JF292915.1   29100  ............................................................  29159
JF292909.1   29100  ............................................................  29159
JF292906.1   29100  ............................................................  29159
JF292905.1   29100  ............................................................  29159
JF292903.1   29100  ............................................................  29159
HQ890541.1   29100  ............................................................  29159
HQ890538.1   29100  ............................................................  29159
HQ890535.1   29100  ............................................................  29159
HQ890532.1   29100  ............................................................  29159
HQ890531.1   29100  ............................................................  29159
HQ890529.1   29100  ............................................................  29159
HQ890526.1   29100  ............................................................  29159
GU553365.1   29098  ............................................................  29157
GU553363.1   29098  ............................................................  29157
FJ882962.1   29134  ............................................................  29193
FJ882961.1   29133  ............................................................  29192
FJ882960.1   29100  ............................................................  29159
FJ882958.1   29133  ............................................................  29192
FJ882957.1   29133  ............................................................  29192
FJ882955.1   29100  ............................................................  29159
FJ882954.1   29090  ............................................................  29149
FJ882953.1   29102  ............................................................  29161
FJ882952.1   29133  ............................................................  29192
FJ882951.1   29134  ............................................................  29193
FJ882949.1   29101  ............................................................  29160
FJ882948.1   29133  ............................................................  29192
FJ882947.1   29070  ............................................................  29129
FJ882945.1   29133  ............................................................  29192
FJ882944.1   29082  ............................................................  29141
FJ882943.1   29133  ............................................................  29192
FJ882942.1   29134  ............................................................  29193
FJ882940.1   29100  ............................................................  29159
FJ882939.1   29100  ............................................................  29159
FJ882938.1   29120  ............................................................  29179
FJ882937.1   29102  ............................................................  29161
FJ882936.1   29100  ............................................................  29159
FJ882935.1   29101  ............................................................  29160
FJ882934.1   29100  ............................................................  29159
FJ882933.1   29102  ............................................................  29161
FJ882932.1   29100  ............................................................  29159
FJ882931.1   29100  ............................................................  29159
FJ882930.1   29120  ............................................................  29179
FJ882928.1   29120  ............................................................  29179
FJ882927.1   29120  ............................................................  29179
FJ882926.1   29108  ............................................................  29167
FJ882963.1   29121  ............................................................  29180
EU371559.1   29140  ............................................................  29199
DQ898174.1   29140  ............................................................  29199
DQ640652.1   29146  ............................................................  29205
AY864806.1   29140  ............................................................  29199
AY864805.1   29140  ............................................................  29199
DQ497008.1   29140  ............................................................  29199
AY278741.1   29140  ............................................................  29199
AY714217.1   29140  ............................................................  29199
AY559097.1   29123  ............................................................  29182
AY559096.1   29132  ............................................................  29191
AY559095.1   29130  ............................................................  29189
AY559094.1   28989  ............................................................  29048
AY559093.1   29124  ............................................................  29183
AY559087.1   29124  ............................................................  29183
AY559086.1   29075  ............................................................  29134
AY559085.1   29124  ............................................................  29183
AY559084.1   29124  ............................................................  29183
AY559083.1   29174  ............................................................  29233
AY559082.1   29082  ............................................................  29141
AY559081.1   29128  ............................................................  29187
AY595412.1   29124  ............................................................  29183
DQ182595.1   29124  ............................................................  29183
NC_004718.3  29140  ............................................................  29199
AY323977.2   29140  ............................................................  29199
AY291451.1   29140  ............................................................  29199
AY502932.1   29140  ............................................................  29199
AY502931.1   29140  ............................................................  29199
AY502930.1   29140  ............................................................  29199
AY502929.1   29140  ............................................................  29199
AY502928.1   29140  ............................................................  29199
AY502927.1   29140  ............................................................  29199
AY502926.1   29140  ............................................................  29199
AY502923.1   29140  ............................................................  29199
AY290752.2   2228   ............................................................  2287
AY395004.1   29093  ............................................................  29152
AY395002.1   28739  ............................................................  28798
AY395000.1   28739  ............................................................  28798
AY394999.1   28739  ............................................................  28798
AY394998.1   29125  ............................................................  29184
AY394995.1   29154  ............................................................  29213
AY394994.1   29154  ............................................................  29213
AY394993.1   29125  ............................................................  29184
AY394992.1   29125  ............................................................  29184
AY394991.1   29125  ............................................................  29184
AY394990.1   29125  ............................................................  29184
AY394989.1   29125  ............................................................  29184
AY394987.1   29098  ............................................................  29157
AY394986.1   29118  ............................................................  29177
AY394985.1   28919  ............................................................  28978
AY394983.1   29088  ............................................................  29147
AY394980.1   29094  ............................................................  29153
AY394978.1   29029  ............................................................  29088
AY394977.1   29089  ............................................................  29148
AY463060.1   28482  ............................................................  28541
AY463059.1   29061  ............................................................  29120
AY345988.1   29125  ............................................................  29184
AY345986.1   29125  ............................................................  29184
AY357076.1   29123  ............................................................  29182
AY357075.1   29124  ............................................................  29183
AY350750.1   29127  ............................................................  29186
AY304495.1   29125  ............................................................  29184
AY304494.1   10415  ............................................................  10474
AY304493.1   10415  ............................................................  10474
AY304492.1   12876  ............................................................  12935
AY304488.1   29154  ............................................................  29213
AY304487.1   8004   ............................................................  8063
AY304486.1   29154  ............................................................  29213
AY427439.1   29124  ............................................................  29183
AY360146.1   1021   ............................................................  1080
AY278491.2   29140  ............................................................  29199
AY278489.2   29153  ............................................................  29212
AY362699.1   29140  ............................................................  29199
AY283794.1   29124  ............................................................  29183
AY283795.1   29118  ............................................................  29177
AY283796.1   29124  ............................................................  29183
AY283797.1   29119  ............................................................  29178
AY278554.2   29125  ............................................................  29184
AY321118.1   29138  ............................................................  29197
AY279354.2   29124  ............................................................  29183
AY278487.3   29140  ............................................................  29199
AY278488.2   29121  ............................................................  29180
AP006561.1   29140  ............................................................  29199
AP006560.1   29140  ............................................................  29199
AP006558.1   29138  ............................................................  29197
AP006557.1   29140  ............................................................  29199
AY348314.1   29071  ............................................................  29130
AY338175.1   29071  ............................................................  29130
AY338174.1   29071  ............................................................  29130
AY485278.1   29138  ............................................................  29197
AY485277.1   29137  ............................................................  29196
AH013709.2   26786  ............................................................  26845
AH013708.2   25432  ............................................................  25491
JF292922.1   29100  ............................................................  29159
FJ882959.1   29134  ..C.........................................................  29193
FJ882950.1   29100  ............................................................  29159
FJ882941.1   29119  ............................................................  29178
FJ882929.1   29119  ............................................................  29178
EU371563.1   29011  ............................................................  29070
EU371562.1   29011  ............................................................  29070
EU371561.1   29011  ............................................................  29070
EU371560.1   29140  ............................................................  29199
AB257344.1   29054  ............................................................  29113
AY559092.1   29125  ............................................................  29184
AY559091.1   29124  ............................................................  29183
AY559090.1   29136  ............................................................  29195
AY559088.1   29126  ............................................................  29185
AY536760.3   1101   ............................................................  1160
AY291315.1   29140  ............................................................  29199
AY502924.1   29138  ............................................................  29197
AY390556.1   29169  ............................................................  29228
AY394982.1   29035  ............................................................  29094
AY394981.1   29115  ............................................................  29174
AY310120.1   29140  ............................................................  29199
AY282752.2   29125  ............................................................  29184
AY461660.1   29125  ............................................................  29184
AY304491.1   10411  ....................................T.......................  10470
AY304490.1   12876  ....................................T.......................  12935
AY304489.1   8010   ............................................................  8069
AY283798.2   29124  ............................................................  29183
AY307165.1   1021   ............................................................  1080
AY278490.3   29136  ............................................................  29195
AY394850.2   29138  ............................................................  29197
AP006559.1   29140  ............................................................  29199
AY313906.1   29151  ............................................................  29210
FJ882956.1   29100  ............................................................  29159
AY559089.1   29128  ............................................................  29187
JX162087.1   29120  ............................................................  29179
EU371564.1   28921  ............................................................  28980
AY365036.1   1021   ............................................................  1080
AY395003.1   29036  ............................................................  29095
AY394996.1   29072  ............................................................  29131
AY772062.1   28873  ............................................................  28932
AY572035.1   29121  ............................................................  29180
AY654624.1   29139  ............................................................  29198
AY545919.1   29147  ............................................................  29206
AY545915.1   29137  ............................................................  29196
AY351680.1   29160  ............................................................  29219
AH012999.2   19000  ............................................................  19059
KF514407.1   29120  ............................................................  29179
AY613947.1   29119  ............................................................  29178
AY297028.1   29131  ............................................................  29190

Query        1081   TACAAAACATTCCCACCAACAGAGCCTaaaaaggacaaaaagaaaaaGACTGATGAAGCT  1140
MT308984.1   29203  ............................................................  29262
MK062184.1   29347  ............................................................  29406
MK062183.1   29347  ............................................................  29406
MK062182.1   29200  ............................................................  29259
MK062181.1   29200  ............................................................  29259
MK062180.1   29200  ............................................................  29259
MK062179.1   29200  ............................................................  29259
JX163928.1   29160  ............................................................  29219
JX163927.1   29160  ............................................................  29219
JX163926.1   29160  ............................................................  29219
JX163925.1   29160  ............................................................  29219
JX163924.1   29160  ............................................................  29219
JX163923.1   29160  ............................................................  29219
JN854286.1   29200  ............................................................  29259
JQ316196.1   29200  ............................................................  29259
JF292915.1   29160  ............................................................  29219
JF292909.1   29160  ............................................................  29219
JF292906.1   29160  ............................................................  29219
JF292905.1   29160  ............................................................  29219
JF292903.1   29160  ............................................................  29219
HQ890541.1   29160  ............................................................  29219
HQ890538.1   29160  ............................................................  29219
HQ890535.1   29160  ............................................................  29219
HQ890532.1   29160  ............................................................  29219
HQ890531.1   29160  ............................................................  29219
HQ890529.1   29160  ............................................................  29219
HQ890526.1   29160  ............................................................  29219
GU553365.1   29158  ............................................................  29217
GU553363.1   29158  ............................................................  29217
FJ882962.1   29194  ............................................................  29253
FJ882961.1   29193  ............................................................  29252
FJ882960.1   29160  ............................................................  29219
FJ882958.1   29193  ............................................................  29252
FJ882957.1   29193  ............................................................  29252
FJ882955.1   29160  ............................................................  29219
FJ882954.1   29150  ............................................................  29209
FJ882953.1   29162  ............................................................  29221
FJ882952.1   29193  ............................................................  29252
FJ882951.1   29194  ............................................................  29253
FJ882949.1   29161  ............................................................  29220
FJ882948.1   29193  ............................................................  29252
FJ882947.1   29130  ............................................................  29189
FJ882945.1   29193  ............................................................  29252
FJ882944.1   29142  ............................................................  29201
FJ882943.1   29193  ............................................................  29252
FJ882942.1   29194  ............................................................  29253
FJ882940.1   29160  ............................................................  29219
FJ882939.1   29160  ............................................................  29219
FJ882938.1   29180  ............................................................  29239
FJ882937.1   29162  ............................................................  29221
FJ882936.1   29160  ............................................................  29219
FJ882935.1   29161  ............................................................  29220
FJ882934.1   29160  ............................................................  29219
FJ882933.1   29162  ............................................................  29221
FJ882932.1   29160  ............................................................  29219
FJ882931.1   29160  ............................................................  29219
FJ882930.1   29180  ............................................................  29239
FJ882928.1   29180  ............................................................  29239
FJ882927.1   29180  ............................................................  29239
FJ882926.1   29168  ............................................................  29227
FJ882963.1   29181  ............................................................  29240
EU371559.1   29200  ............................................................  29259
DQ898174.1   29200  ............................................................  29259
DQ640652.1   29206  ............................................................  29265
AY864806.1   29200  ............................................................  29259
AY864805.1   29200  ............................................................  29259
DQ497008.1   29200  ............................................................  29259
AY278741.1   29200  ............................................................  29259
AY714217.1   29200  ............................................................  29259
AY559097.1   29183  ............................................................  29242
AY559096.1   29192  ............................................................  29251
AY559095.1   29190  ............................................................  29249
AY559094.1   29049  ............................................................  29108
AY559093.1   29184  ............................................................  29243
AY559087.1   29184  ............................................................  29243
AY559086.1   29135  ............................................................  29194
AY559085.1   29184  ............................................................  29243
AY559084.1   29184  ............................................................  29243
AY559083.1   29234  ............................................................  29293
AY559082.1   29142  ............................................................  29201
AY559081.1   29188  ............................................................  29247
AY595412.1   29184  ............................................................  29243
DQ182595.1   29184  ............................................................  29243
NC_004718.3  29200  ............................................................  29259
AY323977.2   29200  ............................................................  29259
AY291451.1   29200  ............................................................  29259
AY502932.1   29200  ............................................................  29259
AY502931.1   29200  ............................................................  29259
AY502930.1   29200  ............................................................  29259
AY502929.1   29200  ............................................................  29259
AY502928.1   29200  ............................................................  29259
AY502927.1   29200  ............................................................  29259
AY502926.1   29200  ............................................................  29259
AY502923.1   29200  ............................................................  29259
AY290752.2   2288   ............................................................  2347
AY395004.1   29153  ............................................................  29212
AY395002.1   28799  ............................................................  28858
AY395000.1   28799  ............................................................  28858
AY394999.1   28799  ............................................................  28858
AY394998.1   29185  ............................................................  29244
AY394995.1   29214  ............................................................  29273
AY394994.1   29214  ............................................................  29273
AY394993.1   29185  ............................................................  29244
AY394992.1   29185  ............................................................  29244
AY394991.1   29185  ............................................................  29244
AY394990.1   29185  ............................................................  29244
AY394989.1   29185  ............................................................  29244
AY394987.1   29158  ............................................................  29217
AY394986.1   29178  ............................................................  29237
AY394985.1   28979  ............................................................  29038
AY394983.1   29148  ............................................................  29207
AY394980.1   29154  ............................................................  29213
AY394978.1   29089  ............................................................  29148
AY394977.1   29149  ............................................................  29208
AY463060.1   28542  ............................................................  28601
AY463059.1   29121  ............................................................  29180
AY345988.1   29185  ............................................................  29244
AY345986.1   29185  ............................................................  29244
AY357076.1   29183  ............................................................  29242
AY357075.1   29184  ............................................................  29243
AY350750.1   29187  ............................................................  29246
AY304495.1   29185  ............................................................  29244
AY304494.1   10475  ............................................................  10534
AY304493.1   10475  ............................................................  10534
AY304492.1   12936  ............................................................  12995
AY304488.1   29214  ............................................................  29273
AY304487.1   8064   ............................................................  8123
AY304486.1   29214  ............................................................  29273
AY427439.1   29184  ............................................................  29243
AY360146.1   1081   ............................................................  1140
AY278491.2   29200  ............................................................  29259
AY278489.2   29213  ............................................................  29272
AY362699.1   29200  ............................................................  29259
AY283794.1   29184  ............................................................  29243
AY283795.1   29178  ............................................................  29237
AY283796.1   29184  ............................................................  29243
AY283797.1   29179  ............................................................  29238
AY278554.2   29185  ............................................................  29244
AY321118.1   29198  ............................................................  29257
AY279354.2   29184  ............................................................  29243
AY278487.3   29200  ............................................................  29259
AY278488.2   29181  ............................................................  29240
AP006561.1   29200  ............................................................  29259
AP006560.1   29200  ............................................................  29259
AP006558.1   29198  ............................................................  29257
AP006557.1   29200  ............................................................  29259
AY348314.1   29131  ............................................................  29190
AY338175.1   29131  ............................................................  29190
AY338174.1   29131  ............................................................  29190
AY485278.1   29198  ............................................................  29257
AY485277.1   29197  ............................................................  29256
AH013709.2   26846  ............................................................  26905
AH013708.2   25492  ............................................................  25551
JF292922.1   29160  ............................................................  29219
FJ882959.1   29194  ............................................................  29253
FJ882950.1   29160  ............................................................  29219
FJ882941.1   29179  ............................................................  29238
FJ882929.1   29179  ............................................................  29238
EU371563.1   29071  ............................................................  29130
EU371562.1   29071  ............................................................  29130
EU371561.1   29071  ............................................................  29130
EU371560.1   29200  ............................................................  29259
AB257344.1   29114  ............................................................  29173
AY559092.1   29185  ............................................................  29244
AY559091.1   29184  ............................................................  29243
AY559090.1   29196  ............................................................  29255
AY559088.1   29186  ............................................................  29245
AY536760.3   1161   ............................................................  1220
AY291315.1   29200  ............................................................  29259
AY502924.1   29198  ............................................................  29257
AY390556.1   29229  ...............................................A............  29288
AY394982.1   29095  ............................................................  29154
AY394981.1   29175  ...............................................A............  29234
AY310120.1   29200  ............................................................  29259
AY282752.2   29185  ............................................................  29244
AY461660.1   29185  ............................................................  29244
AY304491.1   10471  ............................................................  10530
AY304490.1   12936  ............................................................  12995
AY304489.1   8070   ...............T............................................  8129
AY283798.2   29184  ............................................................  29243
AY307165.1   1081   ............................................................  1140
AY278490.3   29196  ............................................................  29255
AY394850.2   29198  ............................................................  29257
AP006559.1   29200  ............................................................  29259
AY313906.1   29211  ............................................................  29270
FJ882956.1   29160  ............................................................  29219
AY559089.1   29188  ............................................................  29247
JX162087.1   29180  ............................................................  29239
EU371564.1   28981  ............................................................  29040
AY365036.1   1081   ............................................................  1140
AY395003.1   29096  ...............................................A............  29155
AY394996.1   29132  ...............................................A............  29191
AY772062.1   28933  ............................................................  28992
AY572035.1   29181  ............................................................  29240
AY654624.1   29199  ............................................................  29258
AY545919.1   29207  ............................................................  29266
AY545915.1   29197  ............................................................  29256
AY351680.1   29220  ............................................................  29279
AH012999.2   19060  ............................................................  19119
KF514407.1   29180  ............................................................  29239
AY613947.1   29179  ............................................................  29238
AY297028.1   29191  ............................................................  29250

Query        1141   CAGCCTTTGCCGCAGAGACAAAAGAAGCAGCCCACTGTGACTCTTCTTCCTGCGGCTGAC  1200
MT308984.1   29263  ............................................................  29322
MK062184.1   29407  ............................................................  29466
MK062183.1   29407  ............................................................  29466
MK062182.1   29260  ............................................................  29319
MK062181.1   29260  ............................................................  29319
MK062180.1   29260  ............................................................  29319
MK062179.1   29260  ............................................................  29319
JX163928.1   29220  ............................................................  29279
JX163927.1   29220  ............................................................  29279
JX163926.1   29220  ............................................................  29279
JX163925.1   29220  ............................................................  29279
JX163924.1   29220  ............................................................  29279
JX163923.1   29220  ............................................................  29279
JN854286.1   29260  ............................................................  29319
JQ316196.1   29260  ............................................................  29319
JF292915.1   29220  ............................................................  29279
JF292909.1   29220  ............................................................  29279
JF292906.1   29220  ............................................................  29279
JF292905.1   29220  ............................................................  29279
JF292903.1   29220  ............................................................  29279
HQ890541.1   29220  ............................................................  29279
HQ890538.1   29220  ............................................................  29279
HQ890535.1   29220  ............................................................  29279
HQ890532.1   29220  ............................................................  29279
HQ890531.1   29220  ............................................................  29279
HQ890529.1   29220  ............................................................  29279
HQ890526.1   29220  ............................................................  29279
GU553365.1   29218  ............................................................  29277
GU553363.1   29218  ............................................................  29277
FJ882962.1   29254  ............................................................  29313
FJ882961.1   29253  ............................................................  29312
FJ882960.1   29220  ............................................................  29279
FJ882958.1   29253  ............................................................  29312
FJ882957.1   29253  ............................................................  29312
FJ882955.1   29220  ............................................................  29279
FJ882954.1   29210  ............................................................  29269
FJ882953.1   29222  ............................................................  29281
FJ882952.1   29253  ............................................................  29312
FJ882951.1   29254  ............................................................  29313
FJ882949.1   29221  ............................................................  29280
FJ882948.1   29253  ............................................................  29312
FJ882947.1   29190  ............................................................  29249
FJ882945.1   29253  ............................................................  29312
FJ882944.1   29202  ............................................................  29261
FJ882943.1   29253  ............................................................  29312
FJ882942.1   29254  ............................................................  29313
FJ882940.1   29220  ............................................................  29279
FJ882939.1   29220  ............................................................  29279
FJ882938.1   29240  ............................................................  29299
FJ882937.1   29222  ............................................................  29281
FJ882936.1   29220  ............................................................  29279
FJ882935.1   29221  ............................................................  29280
FJ882934.1   29220  ............................................................  29279
FJ882933.1   29222  ............................................................  29281
FJ882932.1   29220  ............................................................  29279
FJ882931.1   29220  ............................................................  29279
FJ882930.1   29240  ............................................................  29299
FJ882928.1   29240  ............................................................  29299
FJ882927.1   29240  ............................................................  29299
FJ882926.1   29228  ............................................................  29287
FJ882963.1   29241  ............................................................  29300
EU371559.1   29260  ............................................................  29319
DQ898174.1   29260  ............................................................  29319
DQ640652.1   29266  ............................................................  29325
AY864806.1   29260  ............................................................  29319
AY864805.1   29260  ............................................................  29319
DQ497008.1   29260  ............................................................  29319
AY278741.1   29260  ............................................................  29319
AY714217.1   29260  ............................................................  29319
AY559097.1   29243  ............................................................  29302
AY559096.1   29252  ............................................................  29311
AY559095.1   29250  ............................................................  29309
AY559094.1   29109  ............................................................  29168
AY559093.1   29244  ............................................................  29303
AY559087.1   29244  ............................................................  29303
AY559086.1   29195  ............................................................  29254
AY559085.1   29244  ............................................................  29303
AY559084.1   29244  ............................................................  29303
AY559083.1   29294  ............................................................  29353
AY559082.1   29202  ............................................................  29261
AY559081.1   29248  ............................................................  29307
AY595412.1   29244  ............................................................  29303
DQ182595.1   29244  ............................................................  29303
NC_004718.3  29260  ............................................................  29319
AY323977.2   29260  ............................................................  29319
AY291451.1   29260  ............................................................  29319
AY502932.1   29260  ............................................................  29319
AY502931.1   29260  ............................................................  29319
AY502930.1   29260  ............................................................  29319
AY502929.1   29260  ............................................................  29319
AY502928.1   29260  ............................................................  29319
AY502927.1   29260  ............................................................  29319
AY502926.1   29260  ............................................................  29319
AY502923.1   29260  ............................................................  29319
AY290752.2   2348   ............................................................  2407
AY395004.1   29213  ............................................................  29272
AY395002.1   28859  ............................................................  28918
AY395000.1   28859  ............................................................  28918
AY394999.1   28859  ............................................................  28918
AY394998.1   29245  ............................................................  29304
AY394995.1   29274  ............................................................  29333
AY394994.1   29274  ............................................................  29333
AY394993.1   29245  ............................................................  29304
AY394992.1   29245  ............................................................  29304
AY394991.1   29245  ............................................................  29304
AY394990.1   29245  ............................................................  29304
AY394989.1   29245  ............................................................  29304
AY394987.1   29218  ............................................................  29277
AY394986.1   29238  ............................................................  29297
AY394985.1   29039  ............................................................  29098
AY394983.1   29208  ............................................................  29267
AY394980.1   29214  ............................................................  29273
AY394978.1   29149  ............................................................  29208
AY394977.1   29209  ............................................................  29268
AY463060.1   28602  ............................................................  28661
AY463059.1   29181  ............................................................  29240
AY345988.1   29245  ............................................................  29304
AY345986.1   29245  ............................................................  29304
AY357076.1   29243  ............................................................  29302
AY357075.1   29244  ............................................................  29303
AY350750.1   29247  ............................................................  29306
AY304495.1   29245  ............................................................  29304
AY304494.1   10535  ............................................................  10594
AY304493.1   10535  ............................................................  10594
AY304492.1   12996  ............................................................  13055
AY304488.1   29274  ............................................................  29333
AY304487.1   8124   ............................................................  8183
AY304486.1   29274  ............................................................  29333
AY427439.1   29244  ............................................................  29303
AY360146.1   1141   ............................................................  1200
AY278491.2   29260  ............................................................  29319
AY278489.2   29273  ............................................................  29332
AY362699.1   29260  ............................................................  29319
AY283794.1   29244  ............................................................  29303
AY283795.1   29238  ............................................................  29297
AY283796.1   29244  ............................................................  29303
AY283797.1   29239  ............................................................  29298
AY278554.2   29245  ............................................................  29304
AY321118.1   29258  ............................................................  29317
AY279354.2   29244  ............................................................  29303
AY278487.3   29260  ............................................................  29319
AY278488.2   29241  ............................................................  29300
AP006561.1   29260  ............................................................  29319
AP006560.1   29260  ............................................................  29319
AP006558.1   29258  ............................................................  29317
AP006557.1   29260  ............................................................  29319
AY348314.1   29191  ............................................................  29250
AY338175.1   29191  ............................................................  29250
AY338174.1   29191  ............................................................  29250
AY485278.1   29258  ............................................................  29317
AY485277.1   29257  ............................................................  29316
AH013709.2   26906  ............................................................  26965
AH013708.2   25552  ............................................................  25611
JF292922.1   29220  ............................................................  29279
FJ882959.1   29254  ............................................................  29313
FJ882950.1   29220  ............................................................  29279
FJ882941.1   29239  ............................................................  29298
FJ882929.1   29239  ...........A................................................  29298
EU371563.1   29131  ............................................................  29190
EU371562.1   29131  ............................................................  29190
EU371561.1   29131  ............................................................  29190
EU371560.1   29260  ............................................................  29319
AB257344.1   29174  ............................................................  29233
AY559092.1   29245  ............................................................  29304
AY559091.1   29244  ............................................................  29303
AY559090.1   29256  ............................................................  29315
AY559088.1   29246  ............................................................  29305
AY536760.3   1221   ...........................................C................  1280
AY291315.1   29260  ............................................................  29319
AY502924.1   29258  ............................................................  29317
AY390556.1   29289  ............................................................  29348
AY394982.1   29155  ............................................................  29214
AY394981.1   29235  ............................................................  29294
AY310120.1   29260  ............................................................  29319
AY282752.2   29245  ............................................................  29304
AY461660.1   29245  ............................................................  29304
AY304491.1   10531  ............................................................  10590
AY304490.1   12996  ............................................................  13055
AY304489.1   8130   ............................................................  8189
AY283798.2   29244  ............................................................  29303
AY307165.1   1141   ............................................................  1200
AY278490.3   29256  ............................................................  29315
AY394850.2   29258  ............................................................  29317
AP006559.1   29260  ............................................................  29319
AY313906.1   29271  ............................................................  29330
FJ882956.1   29220  ............................................................  29279
AY559089.1   29248  ............................................................  29307
JX162087.1   29240  ............................................................  29299
EU371564.1   29041  ............................................................  29100
AY365036.1   1141   ............................................................  1200
AY395003.1   29156  ............................................................  29215
AY394996.1   29192  ............................................................  29251
AY772062.1   28993  ............................................................  29052
AY572035.1   29241  ............................................................  29300
AY654624.1   29259  ............................................................  29318
AY545919.1   29267  ............................................................  29326
AY545915.1   29257  ............................................................  29316
AY351680.1   29280  ............................................................  29339
AH012999.2   19120  ............................................................  19179
KF514407.1   29240  ............................................................  29299
AY613947.1   29239  ............................................................  29298
AY297028.1   29251  ............................................................  29310

Query        1201   ATGGATGATTTCTCCAGACAACTTCAAAATTCCATGAGTGGAGCTTCTGCTGATTCAACT  1260
MT308984.1   29323  ............................................................  29382
MK062184.1   29467  ............................................................  29526
MK062183.1   29467  ............................................................  29526
MK062182.1   29320  ............................................................  29379
MK062181.1   29320  ............................................................  29379
MK062180.1   29320  ............................................................  29379
MK062179.1   29320  ............................................................  29379
JX163928.1   29280  ............................................................  29339
JX163927.1   29280  ............................................................  29339
JX163926.1   29280  ............................................................  29339
JX163925.1   29280  ............................................................  29339
JX163924.1   29280  ............................................................  29339
JX163923.1   29280  ............................................................  29339
JN854286.1   29320  ............................................................  29379
JQ316196.1   29320  ............................................................  29379
JF292915.1   29280  ............................................................  29339
JF292909.1   29280  ............................................................  29339
JF292906.1   29280  ............................................................  29339
JF292905.1   29280  ............................................................  29339
JF292903.1   29280  ............................................................  29339
HQ890541.1   29280  ............................................................  29339
HQ890538.1   29280  ............................................................  29339
HQ890535.1   29280  ............................................................  29339
HQ890532.1   29280  ............................................................  29339
HQ890531.1   29280  ............................................................  29339
HQ890529.1   29280  ............................................................  29339
HQ890526.1   29280  ............................................................  29339
GU553365.1   29278  ............................................................  29337
GU553363.1   29278  ............................................................  29337
FJ882962.1   29314  ............................................................  29373
FJ882961.1   29313  ............................................................  29372
FJ882960.1   29280  ............................................................  29339
FJ882958.1   29313  ............................................................  29372
FJ882957.1   29313  ............................................................  29372
FJ882955.1   29280  ............................................................  29339
FJ882954.1   29270  ............................................................  29329
FJ882953.1   29282  ............................................................  29341
FJ882952.1   29313  ............................................................  29372
FJ882951.1   29314  ............................................................  29373
FJ882949.1   29281  ............................................................  29340
FJ882948.1   29313  ............................................................  29372
FJ882947.1   29250  ............................................................  29309
FJ882945.1   29313  ............................................................  29372
FJ882944.1   29262  ............................................................  29321
FJ882943.1   29313  ............................................................  29372
FJ882942.1   29314  ............................................................  29373
FJ882940.1   29280  ............................................................  29339
FJ882939.1   29280  ............................................................  29339
FJ882938.1   29300  ............................................................  29359
FJ882937.1   29282  ............................................................  29341
FJ882936.1   29280  ............................................................  29339
FJ882935.1   29281  ............................................................  29340
FJ882934.1   29280  ............................................................  29339
FJ882933.1   29282  ............................................................  29341
FJ882932.1   29280  ............................................................  29339
FJ882931.1   29280  ............................................................  29339
FJ882930.1   29300  ............................................................  29359
FJ882928.1   29300  ............................................................  29359
FJ882927.1   29300  ............................................................  29359
FJ882926.1   29288  ............................................................  29347
FJ882963.1   29301  ............................................................  29360
EU371559.1   29320  ............................................................  29379
DQ898174.1   29320  ............................................................  29379
DQ640652.1   29326  ............................................................  29385
AY864806.1   29320  ............................................................  29379
AY864805.1   29320  ............................................................  29379
DQ497008.1   29320  ............................................................  29379
AY278741.1   29320  ............................................................  29379
AY714217.1   29320  ............................................................  29379
AY559097.1   29303  ............................................................  29362
AY559096.1   29312  ............................................................  29371
AY559095.1   29310  ............................................................  29369
AY559094.1   29169  ............................................................  29228
AY559093.1   29304  ............................................................  29363
AY559087.1   29304  ............................................................  29363
AY559086.1   29255  ............................................................  29314
AY559085.1   29304  ............................................................  29363
AY559084.1   29304  ............................................................  29363
AY559083.1   29354  ............................................................  29413
AY559082.1   29262  ............................................................  29321
AY559081.1   29308  ............................................................  29367
AY595412.1   29304  ............................................................  29363
DQ182595.1   29304  ............................................................  29363
NC_004718.3  29320  ............................................................  29379
AY323977.2   29320  ............................................................  29379
AY291451.1   29320  ............................................................  29379
AY502932.1   29320  ............................................................  29379
AY502931.1   29320  ............................................................  29379
AY502930.1   29320  ............................................................  29379
AY502929.1   29320  ............................................................  29379
AY502928.1   29320  ............................................................  29379
AY502927.1   29320  ............................................................  29379
AY502926.1   29320  ............................................................  29379
AY502923.1   29320  ............................................................  29379
AY290752.2   2408   ............................................................  2467
AY395004.1   29273  ............................................................  29332
AY395002.1   28919  ............................................................  28978
AY395000.1   28919  ............................................................  28978
AY394999.1   28919  ............................................................  28978
AY394998.1   29305  ............................................................  29364
AY394995.1   29334  ............................................................  29393
AY394994.1   29334  ............................................................  29393
AY394993.1   29305  ............................................................  29364
AY394992.1   29305  ............................................................  29364
AY394991.1   29305  ............................................................  29364
AY394990.1   29305  ............................................................  29364
AY394989.1   29305  ............................................................  29364
AY394987.1   29278  ............................................................  29337
AY394986.1   29298  ............................................................  29357
AY394985.1   29099  ............................................................  29158
AY394983.1   29268  ............................................................  29327
AY394980.1   29274  ............................................................  29333
AY394978.1   29209  ............................................................  29268
AY394977.1   29269  ............................................................  29328
AY463060.1   28662  ............................................................  28721
AY463059.1   29241  ............................................................  29300
AY345988.1   29305  ............................................................  29364
AY345986.1   29305  ............................................................  29364
AY357076.1   29303  ............................................................  29362
AY357075.1   29304  ............................................................  29363
AY350750.1   29307  ............................................................  29366
AY304495.1   29305  ............................................................  29364
AY304494.1   10595  ............................................................  10654
AY304493.1   10595  ............................................................  10654
AY304492.1   13056  ............................................................  13115
AY304488.1   29334  ............................................................  29393
AY304487.1   8184   ............................................................  8243
AY304486.1   29334  ............................................................  29393
AY427439.1   29304  ............................................................  29363
AY360146.1   1201   ............................................................  1260
AY278491.2   29320  ............................................................  29379
AY278489.2   29333  ............................................................  29392
AY362699.1   29320  ............................................................  29379
AY283794.1   29304  ............................................................  29363
AY283795.1   29298  ............................................................  29357
AY283796.1   29304  ............................................................  29363
AY283797.1   29299  ............................................................  29358
AY278554.2   29305  ............................................................  29364
AY321118.1   29318  ............................................................  29377
AY279354.2   29304  ............................................................  29363
AY278487.3   29320  ............................................................  29379
AY278488.2   29301  ............................................................  29360
AP006561.1   29320  ............................................................  29379
AP006560.1   29320  ............................................................  29379
AP006558.1   29318  ............................................................  29377
AP006557.1   29320  ............................................................  29379
AY348314.1   29251  ............................................................  29310
AY338175.1   29251  ............................................................  29310
AY338174.1   29251  ............................................................  29310
AY485278.1   29318  ............................................................  29377
AY485277.1   29317  ............................................................  29376
AH013709.2   26966  ............................................................  27025
AH013708.2   25612  ............................................................  25671
JF292922.1   29280  ............................................................  29339
FJ882959.1   29314  ............................................................  29373
FJ882950.1   29280  ....G.......................................................  29339
FJ882941.1   29299  ............................................................  29358
FJ882929.1   29299  ............................................................  29358
EU371563.1   29191  ............................................................  29250
EU371562.1   29191  ............................................................  29250
EU371561.1   29191  ............................................................  29250
EU371560.1   29320  ............................................................  29379
AB257344.1   29234  ............................................................  29293
AY559092.1   29305  ............................................................  29364
AY559091.1   29304  ............................................................  29363
AY559090.1   29316  ............................................................  29375
AY559088.1   29306  ............................................................  29365
AY536760.3   1281   ............................................................  1340
AY291315.1   29320  ............................................................  29379
AY502924.1   29318  ............................................................  29377
AY390556.1   29349  ............................................................  29408
AY394982.1   29215  ............................................................  29274
AY394981.1   29295  ............................................................  29354
AY310120.1   29320  ............................................................  29379
AY282752.2   29305  ............................................................  29364
AY461660.1   29305  ............................................................  29364
AY304491.1   10591  ............................................................  10650
AY304490.1   13056  ............................................................  13115
AY304489.1   8190   ............................................................  8249
AY283798.2   29304  ............................................................  29363
AY307165.1   1201   ............................................................  1260
AY278490.3   29316  ............................................................  29375
AY394850.2   29318  ............................................................  29377
AP006559.1   29320  ............................................................  29379
AY313906.1   29331  ...........................G................................  29390
FJ882956.1   29280  ............................................................  29339
AY559089.1   29308  ............................................................  29367
JX162087.1   29300  ............................................................  29359
EU371564.1   29101  ............................................................  29160
AY365036.1   1201   ............................................................  1260
AY395003.1   29216  ............................................................  29275
AY394996.1   29252  ............................................................  29311
AY772062.1   29053  ............................................................  29112
AY572035.1   29301  ............................................................  29360
AY654624.1   29319  ............................................................  29378
AY545919.1   29327  ............................................................  29386
AY545915.1   29317  ............................................................  29376
AY351680.1   29340  ............................................................  29399
AH012999.2   19180  ............................................................  19239
KF514407.1   29300  ............................................................  29359
AY613947.1   29299  ............................................................  29358
AY297028.1   29311  ............................................................  29370

Query        1261   CAGGCATAA  1269
MT308984.1   29383  .........  29391
MK062184.1   29527  .........  29535
MK062183.1   29527  .........  29535
MK062182.1   29380  .........  29388
MK062181.1   29380  .........  29388
MK062180.1   29380  .........  29388
MK062179.1   29380  .........  29388
JX163928.1   29340  .........  29348
JX163927.1   29340  .........  29348
JX163926.1   29340  .........  29348
JX163925.1   29340  .........  29348
JX163924.1   29340  .........  29348
JX163923.1   29340  .........  29348
JN854286.1   29380  .........  29388
JQ316196.1   29380  .........  29388
JF292915.1   29340  .........  29348
JF292909.1   29340  .........  29348
JF292906.1   29340  .........  29348
JF292905.1   29340  .........  29348
JF292903.1   29340  .........  29348
HQ890541.1   29340  .........  29348
HQ890538.1   29340  .........  29348
HQ890535.1   29340  .........  29348
HQ890532.1   29340  .........  29348
HQ890531.1   29340  .........  29348
HQ890529.1   29340  .........  29348
HQ890526.1   29340  .........  29348
GU553365.1   29338  .........  29346
GU553363.1   29338  .........  29346
FJ882962.1   29374  .........  29382
FJ882961.1   29373  .........  29381
FJ882960.1   29340  .........  29348
FJ882958.1   29373  .........  29381
FJ882957.1   29373  .........  29381
FJ882955.1   29340  .........  29348
FJ882954.1   29330  .........  29338
FJ882953.1   29342  .........  29350
FJ882952.1   29373  .........  29381
FJ882951.1   29374  .........  29382
FJ882949.1   29341  .........  29349
FJ882948.1   29373  .........  29381
FJ882947.1   29310  .........  29318
FJ882945.1   29373  .........  29381
FJ882944.1   29322  .........  29330
FJ882943.1   29373  .........  29381
FJ882942.1   29374  .........  29382
FJ882940.1   29340  .........  29348
FJ882939.1   29340  .........  29348
FJ882938.1   29360  .........  29368
FJ882937.1   29342  .........  29350
FJ882936.1   29340  .........  29348
FJ882935.1   29341  .........  29349
FJ882934.1   29340  .........  29348
FJ882933.1   29342  .........  29350
FJ882932.1   29340  .........  29348
FJ882931.1   29340  .........  29348
FJ882930.1   29360  .........  29368
FJ882928.1   29360  .........  29368
FJ882927.1   29360  .........  29368
FJ882926.1   29348  .........  29356
FJ882963.1   29361  .........  29369
EU371559.1   29380  .........  29388
DQ898174.1   29380  .........  29388
DQ640652.1   29386  .........  29394
AY864806.1   29380  .........  29388
AY864805.1   29380  .........  29388
DQ497008.1   29380  .........  29388
AY278741.1   29380  .........  29388
AY714217.1   29380  .........  29388
AY559097.1   29363  .........  29371
AY559096.1   29372  .........  29380
AY559095.1   29370  .........  29378
AY559094.1   29229  .........  29237
AY559093.1   29364  .........  29372
AY559087.1   29364  .........  29372
AY559086.1   29315  .........  29323
AY559085.1   29364  .........  29372
AY559084.1   29364  .........  29372
AY559083.1   29414  .........  29422
AY559082.1   29322  .........  29330
AY559081.1   29368  .........  29376
AY595412.1   29364  .........  29372
DQ182595.1   29364  .........  29372
NC_004718.3  29380  .........  29388
AY323977.2   29380  .........  29388
AY291451.1   29380  .........  29388
AY502932.1   29380  .........  29388
AY502931.1   29380  .........  29388
AY502930.1   29380  .........  29388
AY502929.1   29380  .........  29388
AY502928.1   29380  .........  29388
AY502927.1   29380  .........  29388
AY502926.1   29380  .........  29388
AY502923.1   29380  .........  29388
AY290752.2   2468   .........  2476
AY395004.1   29333  .........  29341
AY395002.1   28979  .........  28987
AY395000.1   28979  .........  28987
AY394999.1   28979  .........  28987
AY394998.1   29365  .........  29373
AY394995.1   29394  .........  29402
AY394994.1   29394  .........  29402
AY394993.1   29365  .........  29373
AY394992.1   29365  .........  29373
AY394991.1   29365  .........  29373
AY394990.1   29365  .........  29373
AY394989.1   29365  .........  29373
AY394987.1   29338  .........  29346
AY394986.1   29358  .........  29366
AY394985.1   29159  .........  29167
AY394983.1   29328  .........  29336
AY394980.1   29334  .........  29342
AY394978.1   29269  .........  29277
AY394977.1   29329  .........  29337
AY463060.1   28722  .........  28730
AY463059.1   29301  .........  29309
AY345988.1   29365  .........  29373
AY345986.1   29365  .........  29373
AY357076.1   29363  .........  29371
AY357075.1   29364  .........  29372
AY350750.1   29367  .........  29375
AY304495.1   29365  .........  29373
AY304494.1   10655  .........  10663
AY304493.1   10655  .........  10663
AY304492.1   13116  .........  13124
AY304488.1   29394  .........  29402
AY304487.1   8244   .........  8252
AY304486.1   29394  .........  29402
AY427439.1   29364  .........  29372
AY360146.1   1261   .........  1269
AY278491.2   29380  .........  29388
AY278489.2   29393  .........  29401
AY362699.1   29380  .........  29388
AY283794.1   29364  .........  29372
AY283795.1   29358  .........  29366
AY283796.1   29364  .........  29372
AY283797.1   29359  .........  29367
AY278554.2   29365  .........  29373
AY321118.1   29378  .........  29386
AY279354.2   29364  .........  29372
AY278487.3   29380  .........  29388
AY278488.2   29361  .........  29369
AP006561.1   29380  .........  29388
AP006560.1   29380  .........  29388
AP006558.1   29378  .........  29386
AP006557.1   29380  .........  29388
AY348314.1   29311  .........  29319
AY338175.1   29311  .........  29319
AY338174.1   29311  .........  29319
AY485278.1   29378  .........  29386
AY485277.1   29377  .........  29385
AH013709.2   27026  .........  27034
AH013708.2   25672  .........  25680
JF292922.1   29340  .........  29348
FJ882959.1   29374  .........  29382
FJ882950.1   29340  .........  29348
FJ882941.1   29359  .........  29367
FJ882929.1   29359  .........  29367
EU371563.1   29251  .........  29259
EU371562.1   29251  .........  29259
EU371561.1   29251  .........  29259
EU371560.1   29380  .........  29388
AB257344.1   29294  .........  29302
AY559092.1   29365  .........  29373
AY559091.1   29364  .........  29372
AY559090.1   29376  .........  29384
AY559088.1   29366  .........  29374
AY536760.3   1341   .........  1349
AY291315.1   29380  .........  29388
AY502924.1   29378  .........  29386
AY390556.1   29409  .........  29417
AY394982.1   29275  .........  29283
AY394981.1   29355  .........  29363
AY310120.1   29380  .........  29388
AY282752.2   29365  .........  29373
AY461660.1   29365  .........  29373
AY304491.1   10651  .........  10659
AY304490.1   13116  .........  13124
AY304489.1   8250   .........  8258
AY283798.2   29364  .........  29372
AY307165.1   1261   .........  1269
AY278490.3   29376  .........  29384
AY394850.2   29378  .........  29386
AP006559.1   29380  .........  29388
AY313906.1   29391  .........  29399
FJ882956.1   29340  .........  29348
AY559089.1   29368  .........  29376
JX162087.1   29360  .........  29368
EU371564.1   29161  .........  29169
AY365036.1   1261   .........  1269
AY395003.1   29276  .........  29284
AY394996.1   29312  .........  29320
AY772062.1   29113  .........  29121
AY572035.1   29361  .........  29369
AY654624.1   29379  .........  29387
AY545919.1   29387  .........  29395
AY545915.1   29377  .........  29385
AY351680.1   29400  .........  29408
AH012999.2   19240  .........  19248
KF514407.1   29360  .........  29368
AY613947.1   29359  .........  29367
AY297028.1   29371  .........  29379


		
