# Supplementary material for: The 29-nucleotide deletion in SARS-CoV: truncated versions of ORF8 are under purifying selection
Source: BMC Genomics. 2023 Jul 10;24:387. doi: 10.1186/s12864-023-09482-3 (PMC10332002; doi:10.1186/s12864-023-09482-3)
Supplement: Supplementary file 6 — Additional file 1: Alignments of all studied SARS-CoV genes (ZIP file). [file 12864_2023_9482_MOESM6_ESM.zip › N_mut.txt]

39,GCC>GCT	A>A	S
59,GGA>GAA,5	G>E	NS
74,ACT>ATT,3	T>I	NS
81,AAT>AAC,3	N>N	S
149,ACT>ATT,13	T>I	NS
183,GGC>GGT	G>G	S
204,CCT>CCC	P>P	S
260,TAC>TTC	Y>F	NS
284,GTT>GCT	V>A	NS
354,CCA>CC-	P>P	S
375,GGC>GGT	G>G	S
394,GTA>ATA	V>I	NS
419,TTG>TGG	L>W	NS
420,TTG>TTA	L>L	S
438,CAC>CAT	H>H	S
453,AAT>AAC,2	N>N	S
460,AAC>TAC	N>Y	NS
495,GGA>GGC	G>G	S
577,GGT>TGT	G>C	NS
586,AGA>GGA	R>G	NS
590,AAT>A-T	N>A-T	?
594,TCA>TC-	S>S	S
617,AAT>ATT	N>I	NS
649,GAA>AAA	E>K	NS
689,CAG>CGG	Q>R	NS
792,ACT>ACA	T>T	S
831,AGA>AGG	R>R	S
871,GAC>SAC	D>SAC	?
890,ACT>ATT,2	T>I	NS
903,CAT>CAG,4	H>Q	NS
974,GTC>GCC	V>A	NS
976,ACA>GCA	T>A	NS
990,ACA>ACT,3	T>T	S
1023,GAT>GAC	D>D	S
1057,CTG>TTG,2	L>L	S
1096,CCA>TCA	P>S	S
1128,AAG>AAA,4	K>K	S
1152,CCG>CCA	P>P	S
1184,CTT>CCT	L>P	NS
1205,GAT>GGT	D>G	NS
1228,AAT>GAT	N>D	NS
