# Supplementary material for: The 29-nucleotide deletion in SARS-CoV: truncated versions of ORF8 are under purifying selection
Source: BMC Genomics. 2023 Jul 10;24:387. doi: 10.1186/s12864-023-09482-3 (PMC10332002; doi:10.1186/s12864-023-09482-3)
Supplement: Supplementary file 6 — Additional file 1: Alignments of all studied SARS-CoV genes (ZIP file). [file 12864_2023_9482_MOESM6_ESM.zip › orf3a_aln.txt]

Query        1      ATGGATTTGTTTATGAGATTTTTTACTCTTAGATCAATTACTGCACAGCCAGTAAAAATT  60
NC_004718.3  25268  ............................................................  25327
AY654624.1   25267  ............................................................  25326
MT308984.1   25271  ..............................G.............................  25330
MK062184.1   25271  ..............................G.............................  25330
MK062183.1   25271  ..............................G.............................  25330
MK062182.1   25268  ..............................G.............................  25327
MK062181.1   25268  ..............................G.............................  25327
MK062180.1   25268  ..............................G.............................  25327
MK062179.1   25268  ..............................G.............................  25327
JX163926.1   25228  ..............................G.............................  25287
JX163924.1   25228  ..............................G.............................  25287
JX163923.1   25228  ..............................G.............................  25287
JN854286.1   25268  ..............................G.............................  25327
JQ316196.1   25268  ..............................G.............................  25327
JF292915.1   25228  ..............................G.............................  25287
JF292909.1   25228  ..............................G.............................  25287
JF292906.1   25228  ..............................G.............................  25287
JF292905.1   25228  ..............................G.............................  25287
JF292903.1   25228  ..............................G.............................  25287
HQ890541.1   25228  ..............................G.............................  25287
HQ890538.1   25228  ..............................G.............................  25287
HQ890535.1   25228  ..............................G.............................  25287
HQ890532.1   25228  ..............................G.............................  25287
HQ890531.1   25228  ..............................G.............................  25287
HQ890529.1   25228  ..............................G.............................  25287
HQ890526.1   25228  ..............................G.............................  25287
GU553365.1   25228  ..............................G.............................  25287
GU553363.1   25228  ..............................G.............................  25287
FJ882962.1   25261  ..............................G.............................  25320
FJ882961.1   25261  ..............................G.............................  25320
FJ882959.1   25261  ..............................G.............................  25320
FJ882958.1   25261  ..............................G.............................  25320
FJ882957.1   25261  ..............................G.............................  25320
FJ882956.1   25228  ..............................G.............................  25287
FJ882955.1   25228  ..............................G.............................  25287
FJ882953.1   25230  ..............................G.............................  25289
FJ882952.1   25261  ..............................G.............................  25320
FJ882949.1   25229  ..............................G.............................  25288
FJ882948.1   25261  ..............................G.............................  25320
FJ882947.1   25228  ..............................G.............................  25287
FJ882945.1   25261  ..............................G.............................  25320
FJ882944.1   25210  ..............................G.............................  25269
FJ882943.1   25261  ..............................G.............................  25320
FJ882941.1   25247  ..............................G.............................  25306
FJ882940.1   25228  ..............................G.............................  25287
FJ882939.1   25228  ..............................G.............................  25287
FJ882938.1   25248  ..............................G.............................  25307
FJ882937.1   25230  ..............................G.............................  25289
FJ882936.1   25228  ..............................G.............................  25287
FJ882935.1   25229  ..............................G.............................  25288
FJ882934.1   25228  ..............................G.............................  25287
FJ882933.1   25230  ..............................G.............................  25289
FJ882932.1   25228  ..............................G.............................  25287
FJ882931.1   25228  ..............................G.............................  25287
FJ882930.1   25248  ..............................G.............................  25307
FJ882927.1   25248  ..............................G.............................  25307
FJ882926.1   25236  ..............................G.............................  25295
EU371559.1   25268  ..............................G.............................  25327
DQ898174.1   25268  ..............................G.............................  25327
AY864806.1   25268  ..............................G.............................  25327
AY864805.1   25268  ..............................G.............................  25327
DQ497008.1   25268  ..............................G.............................  25327
AB257344.1   25227  ..............................G.............................  25286
AY278741.1   25268  ..............................G.............................  25327
AY714217.1   25268  ..............................G.............................  25327
AY559097.1   25251  ..............................G.............................  25310
AY559096.1   25260  ..............................G.............................  25319
AY559095.1   25258  ..............................G.............................  25317
AY559094.1   25254  ..............................G.............................  25313
AY559093.1   25252  ..............................G.............................  25311
AY559087.1   25252  ..............................G.............................  25311
AY559086.1   25252  ..............................G.............................  25311
AY559085.1   25252  ..............................G.............................  25311
AY559084.1   25252  ..............................G.............................  25311
AY559083.1   25302  ..............................G.............................  25361
AY559082.1   25267  ..............................G.............................  25326
AY559081.1   25256  ..............................G.............................  25315
DQ182595.1   25252  ..............................G.............................  25311
AY323977.2   25268  ..............................G.............................  25327
AY291315.1   25268  ..............................G.............................  25327
AY291451.1   25268  ..............................G.............................  25327
AY502932.1   25268  ..............................G.............................  25327
AY502931.1   25268  ..............................G.............................  25327
AY502930.1   25268  ..............................G.............................  25327
AY502929.1   25268  ..............................G.............................  25327
AY502928.1   25268  ..............................G.............................  25327
AY502927.1   25268  ..............................G.............................  25327
AY502924.1   25268  ..............................G.............................  25327
AY502923.1   25268  ..............................G.............................  25327
AY286320.4   25252  ..............................G.............................  25311
AY395004.1   25221  ..............................G.............................  25280
AY395002.1   25253  ..............................G.............................  25312
AY395000.1   25253  ..............................G.............................  25312
AY394999.1   25253  ..............................G.............................  25312
AY394998.1   25253  ..............................G.............................  25312
AY394995.1   25253  ..............................G.............................  25312
AY394994.1   25253  ..............................G.............................  25312
AY394993.1   25253  ..............................G.............................  25312
AY394992.1   25253  ..............................G.............................  25312
AY394991.1   25253  ..............................G.............................  25312
AY394990.1   25253  ..............................G.............................  25312
AY394989.1   25253  ..............................G.............................  25312
AY394988.1   25182  ..............................G.............................  25241
AY394987.1   25226  ..............................G.............................  25285
AY394986.1   25217  ..............................G.............................  25276
AY394985.1   25018  ..............................G.............................  25077
AY394984.1   25221  ..............................G.............................  25280
AY394983.1   25216  ..............................G.............................  25275
AY394982.1   25216  ..............................G.............................  25275
AY394981.1   25214  ..............................G.............................  25273
AY394979.1   25216  ..............................G.............................  25275
AY394978.1   25196  ..............................G.............................  25255
AY310120.1   25268  ..............................G.............................  25327
AY345988.1   25253  ..............................G.............................  25312
AY345986.1   25253  ..............................G.............................  25312
AY357076.1   25254  ..............................G.............................  25313
AY357075.1   25254  ..............................G.............................  25313
AY350750.1   25255  ..............................G.............................  25314
AY282752.2   25253  ..............................G.............................  25312
AY461660.1   25253  ..............................G.............................  25312
AY304494.1   6543   ..............................G.............................  6602
AY304493.1   6543   ..............................G.............................  6602
AY427439.1   25252  ..............................G.............................  25311
AY283798.2   25252  ..............................G.............................  25311
AY362699.1   25268  ..............................G.............................  25327
AY283794.1   25252  ..............................G.............................  25311
AY283795.1   25252  ..............................G.............................  25311
AY283796.1   25252  ..............................G.............................  25311
AY283797.1   25252  ..............................G.............................  25311
AY278554.2   25253  ..............................G.............................  25312
AY321118.1   25268  ..............................G.............................  25327
AY279354.2   25252  ..............................G.............................  25311
AY297028.1   25259  ..............................G.............................  25318
AP006561.1   25268  ..............................G.............................  25327
AP006560.1   25268  ..............................G.............................  25327
AP006558.1   25268  ..............................G.............................  25327
AP006557.1   25268  ..............................G.............................  25327
AY348314.1   25199  ..............................G.............................  25258
AY338175.1   25199  ..............................G.............................  25258
AY338174.1   25199  ..............................G.............................  25258
AY772062.1   25278  ..............................G.............................  25337
AY485278.1   25268  ..............................G.............................  25327
AY485277.1   25268  ..............................G.............................  25327
AY313906.1   25279  ..............................G.............................  25338
JX163927.1   25228  ..............................R.............................  25287
JX163928.1   25228  ..............................G.............................  25287
JX163925.1   25228  ..............................G.............................  25287
AY502926.1   25268  ..............................G.............................  25327
JX162087.1   25248  .............C................G.............................  25307
JF292922.1   25228  .............C................G.............................  25287
FJ882960.1   25228  ..............................G.............................  25287
FJ882954.1   25221  ..............................G.............................  25280
FJ882951.1   25261  ..............................G.............................  25320
FJ882929.1   25247  ..............................G.............................  25306
FJ882928.1   25248  ..............................G.............................  25307
AY559088.1   25253  ..............................G.............................  25313
                                      \                                         
                                      |                                         
                                      T
AY394977.1   25217  ..............................G.............................  25276
AY304495.1   25253  ..............................G.............................  25312
AY304492.1   9004   ..............................G.............................  9063
AY278491.2   25268  ..............................G.............................  25327
AY394850.2   25268  ..............................G.............................  25327
AP006559.1   25268  ..............................G.............................  25327
FJ882963.1   25249  ..............................G......W......................  25308
AY559092.1   25252  ..............................G.............................  25313
                                      \                                         
                                      |                                         
                                     TT
AY559091.1   25250  ..............................G.............................  25311
                                      \                                         
                                      |                                         
                                     TT
AY559090.1   25262  ..............................G.............................  25323
                                      \                                         
                                      |                                         
                                     TT
KF514407.1   25248  .............C................G.............................  25307
FJ882950.1   25228  ..............................G.............................  25287
FJ882942.1   25261  ..............................G......................G......  25320
EU371561.1   25268  ..............................G.............................  25327
EU371560.1   25268  ..............................G.............................  25327
DQ640652.1   25274  ..............................G.............................  25333
AY595412.1   25246  ..............................GA............................  25305
AY463060.1   24610  ..............................G.............................  24669
AY463059.1   25189  ..............................G.............................  25248
AY351680.1   25289  ............................................................  25349
                                \                                               
                                |                                               
                                G
AY278490.3   25264  ..............................GA............................  25323
AY278487.3   25268  ..............................GA............................  25327
AY278488.2   25249  ..............................G.............................  25308
EU371564.1   25268  ..............................G.............................  25327
EU371563.1   25268  ..............................G.............................  25327
EU371562.1   25268  ..............................G.............................  25327
AY390556.1   25268  ..............................G.............................  25327
AY304491.1   6540   ..................A.........................................  6599
AY304490.1   9004   ..................A.........................................  9063
AY278489.2   25252  ..............................G.............................  25311
AY304488.1   25253  ..................A...........G.............................  25312
AY304487.1   4103   ..................A...........G.............................  4162
AY559089.1   25254  ....N.......N..N.T............G.............................  25315
AY395003.1   25217  ..............................G.............................  25276
AY394996.1   25253  ..............................G.............................  25312
AY304489.1   4109   ..................A...........G.................T...........  4168
AY304486.1   25253  ..................A...........G.............................  25312
AY545915.1   25236  ..................A...........G.............................  25295
AY515512.1   25245  ..................A...........G.............................  25304
AY686864.1   25227  ..................A...........G.............................  25286
AY613950.1   25218  ..................A...........G.............................  25277
AY613949.1   25218  ..................A...........G.............................  25277
AY613948.1   25218  ..................A...........G.............................  25277
AY613947.1   25218  ..................A...........G.............................  25277
AY572038.1   25197  ..................A...........G.............................  25256
AY572035.1   25220  ..................A...........G.............................  25279
AY545919.1   25247  ..................A...........G.............................  25306
AY545918.1   25234  ..................A...........G.............................  25293
AY545917.1   25232  ..................A...........G.............................  25291
AY545916.1   25234  ..................A...........G.............................  25293
FJ959407.1   25197  ..................A...........G..C..........................  25256
AY686863.1   25217  ..................A...........G.............................  25276
AY568539.1   25218  ..................A...........G.............................  25277

Query        61     GACAATGCTTCTCCTGCAAGTACTGTTCATGCTACAGCAACGATACCGCTACAAGCCTCA  120
NC_004718.3  25328  ............................................................  25387
AY654624.1   25327  ............................................................  25386
MT308984.1   25331  ............................................................  25390
MK062184.1   25331  ............................................................  25390
MK062183.1   25331  ............................................................  25390
MK062182.1   25328  ............................................................  25387
MK062181.1   25328  ............................................................  25387
MK062180.1   25328  ............................................................  25387
MK062179.1   25328  ............................................................  25387
JX163926.1   25288  ............................................................  25347
JX163924.1   25288  ............................................................  25347
JX163923.1   25288  ............................................................  25347
JN854286.1   25328  ............................................................  25387
JQ316196.1   25328  ............................................................  25387
JF292915.1   25288  ............................................................  25347
JF292909.1   25288  ............................................................  25347
JF292906.1   25288  ............................................................  25347
JF292905.1   25288  ............................................................  25347
JF292903.1   25288  ............................................................  25347
HQ890541.1   25288  ............................................................  25347
HQ890538.1   25288  ............................................................  25347
HQ890535.1   25288  ............................................................  25347
HQ890532.1   25288  ............................................................  25347
HQ890531.1   25288  ............................................................  25347
HQ890529.1   25288  ............................................................  25347
HQ890526.1   25288  ............................................................  25347
GU553365.1   25288  ............................................................  25347
GU553363.1   25288  ............................................................  25347
FJ882962.1   25321  ............................................................  25380
FJ882961.1   25321  ............................................................  25380
FJ882959.1   25321  ............................................................  25380
FJ882958.1   25321  ............................................................  25380
FJ882957.1   25321  ............................................................  25380
FJ882956.1   25288  ............................................................  25347
FJ882955.1   25288  ............................................................  25347
FJ882953.1   25290  ............................................................  25349
FJ882952.1   25321  ............................................................  25380
FJ882949.1   25289  ............................................................  25348
FJ882948.1   25321  ............................................................  25380
FJ882947.1   25288  ............................................................  25347
FJ882945.1   25321  ............................................................  25380
FJ882944.1   25270  ............................................................  25329
FJ882943.1   25321  ............................................................  25380
FJ882941.1   25307  ............................................................  25366
FJ882940.1   25288  ............................................................  25347
FJ882939.1   25288  ............................................................  25347
FJ882938.1   25308  ............................................................  25367
FJ882937.1   25290  ............................................................  25349
FJ882936.1   25288  ............................................................  25347
FJ882935.1   25289  ............................................................  25348
FJ882934.1   25288  ............................................................  25347
FJ882933.1   25290  ............................................................  25349
FJ882932.1   25288  ............................................................  25347
FJ882931.1   25288  ............................................................  25347
FJ882930.1   25308  ............................................................  25367
FJ882927.1   25308  ............................................................  25367
FJ882926.1   25296  ............................................................  25355
EU371559.1   25328  ............................................................  25387
DQ898174.1   25328  ............................................................  25387
AY864806.1   25328  ............................................................  25387
AY864805.1   25328  ............................................................  25387
DQ497008.1   25328  ............................................................  25387
AB257344.1   25287  ............................................................  25346
AY278741.1   25328  ............................................................  25387
AY714217.1   25328  ............................................................  25387
AY559097.1   25311  ............................................................  25370
AY559096.1   25320  ............................................................  25379
AY559095.1   25318  ............................................................  25377
AY559094.1   25314  ............................................................  25373
AY559093.1   25312  ............................................................  25371
AY559087.1   25312  ............................................................  25371
AY559086.1   25312  ............................................................  25371
AY559085.1   25312  ............................................................  25371
AY559084.1   25312  ............................................................  25371
AY559083.1   25362  ............................................................  25421
AY559082.1   25327  ............................................................  25386
AY559081.1   25316  ............................................................  25375
DQ182595.1   25312  ............................................................  25371
AY323977.2   25328  ............................................................  25387
AY291315.1   25328  ............................................................  25387
AY291451.1   25328  ............................................................  25387
AY502932.1   25328  ............................................................  25387
AY502931.1   25328  ............................................................  25387
AY502930.1   25328  ............................................................  25387
AY502929.1   25328  ............................................................  25387
AY502928.1   25328  ............................................................  25387
AY502927.1   25328  ............................................................  25387
AY502924.1   25328  ............................................................  25387
AY502923.1   25328  ............................................................  25387
AY286320.4   25312  ............................................................  25371
AY395004.1   25281  ............................................................  25340
AY395002.1   25313  ............................................................  25372
AY395000.1   25313  ............................................................  25372
AY394999.1   25313  ............................................................  25372
AY394998.1   25313  ............................................................  25372
AY394995.1   25313  ............................................................  25372
AY394994.1   25313  ............................................................  25372
AY394993.1   25313  ............................................................  25372
AY394992.1   25313  ............................................................  25372
AY394991.1   25313  ............................................................  25372
AY394990.1   25313  ............................................................  25372
AY394989.1   25313  ............................................................  25372
AY394988.1   25242  ............................................................  25301
AY394987.1   25286  ............................................................  25345
AY394986.1   25277  ............................................................  25336
AY394985.1   25078  ............................................................  25137
AY394984.1   25281  ............................................................  25340
AY394983.1   25276  ............................................................  25335
AY394982.1   25276  ............................................................  25335
AY394981.1   25274  ............................................................  25333
AY394979.1   25276  ............................................................  25335
AY394978.1   25256  ............................................................  25315
AY310120.1   25328  ............................................................  25387
AY345988.1   25313  ............................................................  25372
AY345986.1   25313  ............................................................  25372
AY357076.1   25314  ............................................................  25373
AY357075.1   25314  ............................................................  25373
AY350750.1   25315  ............................................................  25374
AY282752.2   25313  ............................................................  25372
AY461660.1   25313  ............................................................  25372
AY304494.1   6603   ............................................................  6662
AY304493.1   6603   ............................................................  6662
AY427439.1   25312  ............................................................  25371
AY283798.2   25312  ............................................................  25371
AY362699.1   25328  ............................................................  25387
AY283794.1   25312  ............................................................  25371
AY283795.1   25312  ............................................................  25371
AY283796.1   25312  ............................................................  25371
AY283797.1   25312  ............................................................  25371
AY278554.2   25313  ............................................................  25372
AY321118.1   25328  ............................................................  25387
AY279354.2   25312  ............................................................  25371
AY297028.1   25319  ............................................................  25378
AP006561.1   25328  ............................................................  25387
AP006560.1   25328  ............................................................  25387
AP006558.1   25328  ............................................................  25387
AP006557.1   25328  ............................................................  25387
AY348314.1   25259  ............................................................  25318
AY338175.1   25259  ............................................................  25318
AY338174.1   25259  ............................................................  25318
AY772062.1   25338  ............................................................  25397
AY485278.1   25328  ............................................................  25387
AY485277.1   25328  ............................................................  25387
AY313906.1   25339  ............................................................  25398
JX163927.1   25288  ............Y...............................................  25347
JX163928.1   25288  ............Y...............................................  25347
JX163925.1   25288  ............Y...............................................  25347
AY502926.1   25328  .............Y..............................................  25387
JX162087.1   25308  ............................................................  25367
JF292922.1   25288  ............................................................  25347
FJ882960.1   25288  ............................................................  25347
FJ882954.1   25281  ............................................................  25340
FJ882951.1   25321  ............................................................  25380
FJ882929.1   25307  ............................................................  25366
FJ882928.1   25308  ...........................T................................  25367
AY559088.1   25314  ............................................................  25373
AY394977.1   25277  ............................................................  25336
AY304495.1   25313  ............................................................  25372
AY304492.1   9064   ............................................................  9123
AY278491.2   25328  ............................................................  25387
AY394850.2   25328  ............................................................  25387
AP006559.1   25328  ............................................................  25387
FJ882963.1   25309  ..................................T.........................  25368
AY559092.1   25314  ............................................................  25373
AY559091.1   25312  ............................................................  25371
AY559090.1   25324  ............................................................  25383
KF514407.1   25308  ............................................................  25367
FJ882950.1   25288  ............................................................  25347
FJ882942.1   25321  ............................................................  25380
EU371561.1   25328  ........................................T...................  25387
EU371560.1   25328  ........................................T...................  25387
DQ640652.1   25334  ............................................................  25393
AY595412.1   25306  ............................................................  25365
AY463060.1   24670  .........................C..................................  24729
AY463059.1   25249  .........................C..................................  25308
AY351680.1   25350  ............................................................  25409
AY278490.3   25324  ............................................................  25383
AY278487.3   25328  ............................................................  25387
AY278488.2   25309  ............................................................  25368
EU371564.1   25328  ........................................T...................  25387
EU371563.1   25328  ........................................T...................  25387
EU371562.1   25328  ........................................T...................  25387
AY390556.1   25328  ............................................................  25387
AY304491.1   6600   ............................................................  6659
AY304490.1   9064   ............................................................  9123
AY278489.2   25312  ............................................................  25371
AY304488.1   25313  ............................................................  25372
AY304487.1   4163   ............................................................  4222
AY559089.1   25316  ............................................................  25375
AY395003.1   25277  ............................................................  25336
AY394996.1   25313  ............................................................  25372
AY304489.1   4169   ............................................................  4228
AY304486.1   25313  ............................................................  25372
AY545915.1   25296  ............................G...............................  25355
AY515512.1   25305  .............A..............G...............................  25364
AY686864.1   25287  .............A..............G...............................  25346
AY613950.1   25278  .............A..............G...............................  25337
AY613949.1   25278  .............A..............G...............................  25337
AY613948.1   25278  .............A..............G...............................  25337
AY613947.1   25278  .............A..............G...............................  25337
AY572038.1   25257  .............A..............G...............................  25316
AY572035.1   25280  .............A..............G...............................  25339
AY545919.1   25307  .............A..............G...............................  25366
AY545918.1   25294  .............A..............G...............................  25353
AY545917.1   25292  .............A..............G...............................  25351
AY545916.1   25294  .............T..............G...............................  25353
FJ959407.1   25257  .............A..............G...............................  25316
AY686863.1   25277  .............A..............G...............................  25336
AY568539.1   25278  .............A..............G...............................  25337

Query        121    CTCCCTTTCGGATGGCTTGTTATTGGCGTTGCATTTCTTGCTGTTTTTCAGAGCGCTACC  180
NC_004718.3  25388  ............................................................  25447
AY654624.1   25387  ............................................................  25446
MT308984.1   25391  ............................................................  25450
MK062184.1   25391  ............................................................  25450
MK062183.1   25391  ............................................................  25450
MK062182.1   25388  ............................................................  25447
MK062181.1   25388  ............................................................  25447
MK062180.1   25388  ............................................................  25447
MK062179.1   25388  ............................................................  25447
JX163926.1   25348  ............................................................  25407
JX163924.1   25348  ............................................................  25407
JX163923.1   25348  ............................................................  25407
JN854286.1   25388  ............................................................  25447
JQ316196.1   25388  ............................................................  25447
JF292915.1   25348  ............................................................  25407
JF292909.1   25348  ............................................................  25407
JF292906.1   25348  ............................................................  25407
JF292905.1   25348  ............................................................  25407
JF292903.1   25348  ............................................................  25407
HQ890541.1   25348  ............................................................  25407
HQ890538.1   25348  ............................................................  25407
HQ890535.1   25348  ............................................................  25407
HQ890532.1   25348  ............................................................  25407
HQ890531.1   25348  ............................................................  25407
HQ890529.1   25348  ............................................................  25407
HQ890526.1   25348  ............................................................  25407
GU553365.1   25348  ............................................................  25407
GU553363.1   25348  ............................................................  25407
FJ882962.1   25381  ............................................................  25440
FJ882961.1   25381  ............................................................  25440
FJ882959.1   25381  ............................................................  25440
FJ882958.1   25381  ............................................................  25440
FJ882957.1   25381  ............................................................  25440
FJ882956.1   25348  ............................................................  25407
FJ882955.1   25348  ............................................................  25407
FJ882953.1   25350  ............................................................  25409
FJ882952.1   25381  ............................................................  25440
FJ882949.1   25349  ............................................................  25408
FJ882948.1   25381  ............................................................  25440
FJ882947.1   25348  ............................................................  25407
FJ882945.1   25381  ............................................................  25440
FJ882944.1   25330  ............................................................  25389
FJ882943.1   25381  ............................................................  25440
FJ882941.1   25367  ............................................................  25426
FJ882940.1   25348  ............................................................  25407
FJ882939.1   25348  ............................................................  25407
FJ882938.1   25368  ............................................................  25427
FJ882937.1   25350  ............................................................  25409
FJ882936.1   25348  ............................................................  25407
FJ882935.1   25349  ............................................................  25408
FJ882934.1   25348  ............................................................  25407
FJ882933.1   25350  ............................................................  25409
FJ882932.1   25348  ............................................................  25407
FJ882931.1   25348  ............................................................  25407
FJ882930.1   25368  ............................................................  25427
FJ882927.1   25368  ............................................................  25427
FJ882926.1   25356  ............................................................  25415
EU371559.1   25388  ............................................................  25447
DQ898174.1   25388  ............................................................  25447
AY864806.1   25388  ............................................................  25447
AY864805.1   25388  ............................................................  25447
DQ497008.1   25388  ............................................................  25447
AB257344.1   25347  ............................................................  25406
AY278741.1   25388  ............................................................  25447
AY714217.1   25388  ............................................................  25447
AY559097.1   25371  ............................................................  25430
AY559096.1   25380  ............................................................  25439
AY559095.1   25378  ............................................................  25437
AY559094.1   25374  ............................................................  25433
AY559093.1   25372  ............................................................  25431
AY559087.1   25372  ............................................................  25431
AY559086.1   25372  ............................................................  25431
AY559085.1   25372  ............................................................  25431
AY559084.1   25372  ............................................................  25431
AY559083.1   25422  ............................................................  25481
AY559082.1   25387  ............................................................  25446
AY559081.1   25376  ............................................................  25435
DQ182595.1   25372  ............................................................  25431
AY323977.2   25388  ............................................................  25447
AY291315.1   25388  ............................................................  25447
AY291451.1   25388  ............................................................  25447
AY502932.1   25388  ............................................................  25447
AY502931.1   25388  ............................................................  25447
AY502930.1   25388  ............................................................  25447
AY502929.1   25388  ............................................................  25447
AY502928.1   25388  ............................................................  25447
AY502927.1   25388  ............................................................  25447
AY502924.1   25388  ............................................................  25447
AY502923.1   25388  ............................................................  25447
AY286320.4   25372  ............................................................  25431
AY395004.1   25341  ............................................................  25400
AY395002.1   25373  ............................................................  25432
AY395000.1   25373  ............................................................  25432
AY394999.1   25373  ............................................................  25432
AY394998.1   25373  ............................................................  25432
AY394995.1   25373  ............................................................  25432
AY394994.1   25373  ............................................................  25432
AY394993.1   25373  ............................................................  25432
AY394992.1   25373  ............................................................  25432
AY394991.1   25373  ............................................................  25432
AY394990.1   25373  ............................................................  25432
AY394989.1   25373  ............................................................  25432
AY394988.1   25302  ............................................................  25361
AY394987.1   25346  ............................................................  25405
AY394986.1   25337  ............................................................  25396
AY394985.1   25138  ............................................................  25197
AY394984.1   25341  ............................................................  25400
AY394983.1   25336  ............................................................  25395
AY394982.1   25336  ............................................................  25395
AY394981.1   25334  ............................................................  25393
AY394979.1   25336  ............................................................  25395
AY394978.1   25316  ............................................................  25375
AY310120.1   25388  ............................................................  25447
AY345988.1   25373  ............................................................  25432
AY345986.1   25373  ............................................................  25432
AY357076.1   25374  ............................................................  25433
AY357075.1   25374  ............................................................  25433
AY350750.1   25375  ............................................................  25434
AY282752.2   25373  ............................................................  25432
AY461660.1   25373  ............................................................  25432
AY304494.1   6663   ............................................................  6722
AY304493.1   6663   ............................................................  6722
AY427439.1   25372  ............................................................  25431
AY283798.2   25372  ............................................................  25431
AY362699.1   25388  ............................................................  25447
AY283794.1   25372  ............................................................  25431
AY283795.1   25372  ............................................................  25431
AY283796.1   25372  ............................................................  25431
AY283797.1   25372  ............................................................  25431
AY278554.2   25373  ............................................................  25432
AY321118.1   25388  ............................................................  25447
AY279354.2   25372  ............................................................  25431
AY297028.1   25379  ............................................................  25438
AP006561.1   25388  ............................................................  25447
AP006560.1   25388  ............................................................  25447
AP006558.1   25388  ............................................................  25447
AP006557.1   25388  ............................................................  25447
AY348314.1   25319  ............................................................  25378
AY338175.1   25319  ............................................................  25378
AY338174.1   25319  ............................................................  25378
AY772062.1   25398  ............................................................  25457
AY485278.1   25388  ............................................................  25447
AY485277.1   25388  ............................................................  25447
AY313906.1   25399  ............................................................  25458
JX163927.1   25348  ............................................................  25407
JX163928.1   25348  ............................................................  25407
JX163925.1   25348  ............................................................  25407
AY502926.1   25388  ............................................................  25447
JX162087.1   25368  ............................................................  25427
JF292922.1   25348  ............................................................  25407
FJ882960.1   25348  ............................................................  25407
FJ882954.1   25341  ............................................................  25400
FJ882951.1   25381  ............................................................  25440
FJ882929.1   25367  ............................................................  25426
FJ882928.1   25368  ............................................................  25427
AY559088.1   25374  ............................................................  25433
AY394977.1   25337  ............................................................  25396
AY304495.1   25373  ............................................................  25432
AY304492.1   9124   ....T.......................................................  9183
AY278491.2   25388  ............................................................  25447
AY394850.2   25388  ............................................................  25447
AP006559.1   25388  ............................................................  25447
FJ882963.1   25369  ............................................................  25428
AY559092.1   25374  ............................................................  25433
AY559091.1   25372  ............................................................  25431
AY559090.1   25384  ............................................................  25443
KF514407.1   25368  ..................................................A.........  25427
FJ882950.1   25348  ............................................................  25407
FJ882942.1   25381  ............................................................  25440
EU371561.1   25388  ..........T.................................................  25447
EU371560.1   25388  ..........T.................................................  25447
DQ640652.1   25394  ............................................................  25453
AY595412.1   25366  ............................................................  25425
AY463060.1   24730  ............................................................  24789
AY463059.1   25309  ............................................................  25368
AY351680.1   25410  ............................................................  25469
AY278490.3   25384  ............................................................  25443
AY278487.3   25388  ............................................................  25447
AY278488.2   25369  ............................................................  25428
EU371564.1   25388  ..........T.................................................  25447
EU371563.1   25388  ..........T.................................................  25447
EU371562.1   25388  ..........T.................................................  25447
AY390556.1   25388  ............................................................  25447
AY304491.1   6660   ............................................................  6719
AY304490.1   9124   ............................................................  9183
AY278489.2   25372  ............................................................  25431
AY304488.1   25373  ............................................................  25432
AY304487.1   4223   ............................................................  4282
AY559089.1   25376  ............................................................  25435
AY395003.1   25337  ............................................................  25396
AY394996.1   25373  ............................................................  25432
AY304489.1   4229   ............................................................  4288
AY304486.1   25373  ............................................................  25432
AY545915.1   25356  ............................................................  25415
AY515512.1   25365  ............................................................  25424
AY686864.1   25347  ............................................................  25406
AY613950.1   25338  ............................................................  25397
AY613949.1   25338  ............................................................  25397
AY613948.1   25338  ............................................................  25397
AY613947.1   25338  ............................................................  25397
AY572038.1   25317  ............................................................  25376
AY572035.1   25340  ............................................................  25399
AY545919.1   25367  ............................................................  25426
AY545918.1   25354  ............................................................  25413
AY545917.1   25352  ............................................................  25411
AY545916.1   25354  ............................................................  25413
FJ959407.1   25317  ............................................................  25376
AY686863.1   25337  ............................................................  25396
AY568539.1   25338  ............G..................                               25368

Query        181    AAAATAATTGCGCTCAATAAAAGATGGCAGCTAGCCCTTTATAAGGGCTTCCAGTTCATT  240
NC_004718.3  25448  ............................................................  25507
AY654624.1   25447  ............................................................  25506
MT308984.1   25451  ............................................................  25510
MK062184.1   25451  ............................................................  25510
MK062183.1   25451  ............................................................  25510
MK062182.1   25448  ............................................................  25507
MK062181.1   25448  ............................................................  25507
MK062180.1   25448  ............................................................  25507
MK062179.1   25448  ............................................................  25507
JX163926.1   25408  ............................................................  25467
JX163924.1   25408  ............................................................  25467
JX163923.1   25408  ............................................................  25467
JN854286.1   25448  ............................................................  25507
JQ316196.1   25448  ............................................................  25507
JF292915.1   25408  ............................................................  25467
JF292909.1   25408  ............................................................  25467
JF292906.1   25408  ............................................................  25467
JF292905.1   25408  ............................................................  25467
JF292903.1   25408  ............................................................  25467
HQ890541.1   25408  ............................................................  25467
HQ890538.1   25408  ............................................................  25467
HQ890535.1   25408  ............................................................  25467
HQ890532.1   25408  ............................................................  25467
HQ890531.1   25408  ............................................................  25467
HQ890529.1   25408  ............................................................  25467
HQ890526.1   25408  ............................................................  25467
GU553365.1   25408  ............................................................  25467
GU553363.1   25408  ............................................................  25467
FJ882962.1   25441  ............................................................  25500
FJ882961.1   25441  ............................................................  25500
FJ882959.1   25441  ............................................................  25500
FJ882958.1   25441  ............................................................  25500
FJ882957.1   25441  ............................................................  25500
FJ882956.1   25408  ............................................................  25467
FJ882955.1   25408  ............................................................  25467
FJ882953.1   25410  ............................................................  25469
FJ882952.1   25441  ............................................................  25500
FJ882949.1   25409  ............................................................  25468
FJ882948.1   25441  ............................................................  25500
FJ882947.1   25408  ............................................................  25467
FJ882945.1   25441  ............................................................  25500
FJ882944.1   25390  ............................................................  25449
FJ882943.1   25441  ............................................................  25500
FJ882941.1   25427  ............................................................  25486
FJ882940.1   25408  ............................................................  25467
FJ882939.1   25408  ............................................................  25467
FJ882938.1   25428  ............................................................  25487
FJ882937.1   25410  ............................................................  25469
FJ882936.1   25408  ............................................................  25467
FJ882935.1   25409  ............................................................  25468
FJ882934.1   25408  ............................................................  25467
FJ882933.1   25410  ............................................................  25469
FJ882932.1   25408  ............................................................  25467
FJ882931.1   25408  ............................................................  25467
FJ882930.1   25428  ............................................................  25487
FJ882927.1   25428  ............................................................  25487
FJ882926.1   25416  ............................................................  25475
EU371559.1   25448  ............................................................  25507
DQ898174.1   25448  ............................................................  25507
AY864806.1   25448  ............................................................  25507
AY864805.1   25448  ............................................................  25507
DQ497008.1   25448  ............................................................  25507
AB257344.1   25407  ............................................................  25466
AY278741.1   25448  ............................................................  25507
AY714217.1   25448  ............................................................  25507
AY559097.1   25431  ............................................................  25490
AY559096.1   25440  ............................................................  25499
AY559095.1   25438  ............................................................  25497
AY559094.1   25434  ............................................................  25493
AY559093.1   25432  ............................................................  25491
AY559087.1   25432  ............................................................  25491
AY559086.1   25432  ............................................................  25491
AY559085.1   25432  ............................................................  25491
AY559084.1   25432  ............................................................  25491
AY559083.1   25482  ............................................................  25541
AY559082.1   25447  ............................................................  25506
AY559081.1   25436  ............................................................  25495
DQ182595.1   25432  ............................................................  25491
AY323977.2   25448  ............................................................  25507
AY291315.1   25448  ............................................................  25507
AY291451.1   25448  ............................................................  25507
AY502932.1   25448  ............................................................  25507
AY502931.1   25448  ............................................................  25507
AY502930.1   25448  ............................................................  25507
AY502929.1   25448  ............................................................  25507
AY502928.1   25448  ............................................................  25507
AY502927.1   25448  ............................................................  25507
AY502924.1   25448  ............................................................  25507
AY502923.1   25448  ............................................................  25507
AY286320.4   25432  ............................................................  25491
AY395004.1   25401  ............................................................  25460
AY395002.1   25433  ............................................................  25492
AY395000.1   25433  ............................................................  25492
AY394999.1   25433  ............................................................  25492
AY394998.1   25433  ............................................................  25492
AY394995.1   25433  ............................................................  25492
AY394994.1   25433  ............................................................  25492
AY394993.1   25433  ............................................................  25492
AY394992.1   25433  ............................................................  25492
AY394991.1   25433  ............................................................  25492
AY394990.1   25433  ............................................................  25492
AY394989.1   25433  ............................................................  25492
AY394988.1   25362  ............................................................  25421
AY394987.1   25406  ............................................................  25465
AY394986.1   25397  ............................................................  25456
AY394985.1   25198  ............................................................  25257
AY394984.1   25401  ............................................................  25460
AY394983.1   25396  ............................................................  25455
AY394982.1   25396  ............................................................  25455
AY394981.1   25394  ............................................................  25453
AY394979.1   25396  ............................................................  25455
AY394978.1   25376  ............................................................  25435
AY310120.1   25448  ............................................................  25507
AY345988.1   25433  ............................................................  25492
AY345986.1   25433  ............................................................  25492
AY357076.1   25434  ............................................................  25493
AY357075.1   25434  ............................................................  25493
AY350750.1   25435  ............................................................  25494
AY282752.2   25433  ............................................................  25492
AY461660.1   25433  ............................................................  25492
AY304494.1   6723   ............................................................  6782
AY304493.1   6723   ............................................................  6782
AY427439.1   25432  ............................................................  25491
AY283798.2   25432  ............................................................  25491
AY362699.1   25448  ............................................................  25507
AY283794.1   25432  ............................................................  25491
AY283795.1   25432  ............................................................  25491
AY283796.1   25432  ............................................................  25491
AY283797.1   25432  ............................................................  25491
AY278554.2   25433  ............................................................  25492
AY321118.1   25448  ............................................................  25507
AY279354.2   25432  ............................................................  25491
AY297028.1   25439  ............................................................  25498
AP006561.1   25448  ............................................................  25507
AP006560.1   25448  ............................................................  25507
AP006558.1   25448  ............................................................  25507
AP006557.1   25448  ............................................................  25507
AY348314.1   25379  ............................................................  25438
AY338175.1   25379  ............................................................  25438
AY338174.1   25379  ............................................................  25438
AY772062.1   25458  ............................................................  25517
AY485278.1   25448  ............................................................  25507
AY485277.1   25448  ............................................................  25507
AY313906.1   25459  ............................................................  25518
JX163927.1   25408  ............................................................  25467
JX163928.1   25408  ............................................................  25467
JX163925.1   25408  ............................................................  25467
AY502926.1   25448  ............................................................  25507
JX162087.1   25428  ............................................................  25487
JF292922.1   25408  ............................................................  25467
FJ882960.1   25408  ............................................................  25467
FJ882954.1   25401  ............................................................  25460
FJ882951.1   25441  ............................................................  25500
FJ882929.1   25427  ............................................................  25486
FJ882928.1   25428  ............................................................  25487
AY559088.1   25434  ............................................................  25493
AY394977.1   25397  ............................................................  25456
AY304495.1   25433  ............................................................  25492
AY304492.1   9184   ............................................................  9243
AY278491.2   25448  ............................................................  25507
AY394850.2   25448  ............................................................  25507
AP006559.1   25448  ............................................................  25507
FJ882963.1   25429  ............................................................  25488
AY559092.1   25434  ............................................................  25493
AY559091.1   25432  ............................................................  25491
AY559090.1   25444  ............................................................  25503
KF514407.1   25428  ............................................................  25487
FJ882950.1   25408  ............................................................  25467
FJ882942.1   25441  ............................................................  25500
EU371561.1   25448  ............................................................  25507
EU371560.1   25448  ............................................................  25507
DQ640652.1   25454  ............................................................  25513
AY595412.1   25426  ............................................................  25485
AY463060.1   24790  ............................................................  24849
AY463059.1   25369  ............................................................  25428
AY351680.1   25470  ............................................................  25529
AY278490.3   25444  ............................................................  25503
AY278487.3   25448  ............................................................  25507
AY278488.2   25429  ............................................................  25488
EU371564.1   25448  ............................................................  25507
EU371563.1   25448  ............................................................  25507
EU371562.1   25448  ............................................................  25507
AY390556.1   25448  ............................................................  25507
AY304491.1   6720   ............................................................  6779
AY304490.1   9184   ............................................................  9243
AY278489.2   25432  ............................................................  25491
AY304488.1   25433  ............................................................  25492
AY304487.1   4283   ............................................................  4342
AY559089.1   25436  ............................................................  25495
AY395003.1   25397  ............................................................  25456
AY394996.1   25433  ............................................................  25492
AY304489.1   4289   ............................................................  4348
AY304486.1   25433  ............................................................  25492
AY545915.1   25416  ............................................................  25475
AY515512.1   25425  ............................................................  25484
AY686864.1   25407  ............................................................  25466
AY613950.1   25398  ............................................................  25457
AY613949.1   25398  ............................................................  25457
AY613948.1   25398  ............................................................  25457
AY613947.1   25398  ............................................................  25457
AY572038.1   25377  ............................................................  25436
AY572035.1   25400  ............................................................  25459
AY545919.1   25427  ............................................................  25486
AY545918.1   25414  ............................................................  25473
AY545917.1   25412  ............................................................  25471
AY545916.1   25414  ............................................................  25473
FJ959407.1   25377  ............................................................  25436
AY686863.1   25397  ............................................................  25456
AY568539.1   25448                                                    ..........  25457

Query        241    TGCAATTTACTGCTGCTATTTGTTACCATCTATTCACATCTTTTGCTTGTCGCTGCAGGT  300
NC_004718.3  25508  ............................................................  25567
AY654624.1   25507  ............................................................  25566
MT308984.1   25511  ............................................................  25570
MK062184.1   25511  ............................................................  25570
MK062183.1   25511  ............................................................  25570
MK062182.1   25508  ............................................................  25567
MK062181.1   25508  ............................................................  25567
MK062180.1   25508  ............................................................  25567
MK062179.1   25508  ............................................................  25567
JX163926.1   25468  ............................................................  25527
JX163924.1   25468  ............................................................  25527
JX163923.1   25468  ............................................................  25527
JN854286.1   25508  ............................................................  25567
JQ316196.1   25508  ............................................................  25567
JF292915.1   25468  ............................................................  25527
JF292909.1   25468  ............................................................  25527
JF292906.1   25468  ............................................................  25527
JF292905.1   25468  ............................................................  25527
JF292903.1   25468  ............................................................  25527
HQ890541.1   25468  ............................................................  25527
HQ890538.1   25468  ............................................................  25527
HQ890535.1   25468  ............................................................  25527
HQ890532.1   25468  ............................................................  25527
HQ890531.1   25468  ............................................................  25527
HQ890529.1   25468  ............................................................  25527
HQ890526.1   25468  ............................................................  25527
GU553365.1   25468  ............................................................  25527
GU553363.1   25468  ............................................................  25527
FJ882962.1   25501  ............................................................  25560
FJ882961.1   25501  ............................................................  25560
FJ882959.1   25501  ............................................................  25560
FJ882958.1   25501  ............................................................  25560
FJ882957.1   25501  ............................................................  25560
FJ882956.1   25468  ............................................................  25527
FJ882955.1   25468  ............................................................  25527
FJ882953.1   25470  ............................................................  25529
FJ882952.1   25501  ............................................................  25560
FJ882949.1   25469  ............................................................  25528
FJ882948.1   25501  ............................................................  25560
FJ882947.1   25468  ............................................................  25527
FJ882945.1   25501  ............................................................  25560
FJ882944.1   25450  ............................................................  25509
FJ882943.1   25501  ............................................................  25560
FJ882941.1   25487  ............................................................  25546
FJ882940.1   25468  ............................................................  25527
FJ882939.1   25468  ............................................................  25527
FJ882938.1   25488  ............................................................  25547
FJ882937.1   25470  ............................................................  25529
FJ882936.1   25468  ............................................................  25527
FJ882935.1   25469  ............................................................  25528
FJ882934.1   25468  ............................................................  25527
FJ882933.1   25470  ............................................................  25529
FJ882932.1   25468  ............................................................  25527
FJ882931.1   25468  ............................................................  25527
FJ882930.1   25488  ............................................................  25547
FJ882927.1   25488  ............................................................  25547
FJ882926.1   25476  ............................................................  25535
EU371559.1   25508  ............................................................  25567
DQ898174.1   25508  ............................................................  25567
AY864806.1   25508  ............................................................  25567
AY864805.1   25508  ............................................................  25567
DQ497008.1   25508  ............................................................  25567
AB257344.1   25467  ............................................................  25526
AY278741.1   25508  ............................................................  25567
AY714217.1   25508  ............................................................  25567
AY559097.1   25491  ............................................................  25550
AY559096.1   25500  ............................................................  25559
AY559095.1   25498  ............................................................  25557
AY559094.1   25494  ............................................................  25553
AY559093.1   25492  ............................................................  25551
AY559087.1   25492  ............................................................  25551
AY559086.1   25492  ............................................................  25551
AY559085.1   25492  ............................................................  25551
AY559084.1   25492  ............................................................  25551
AY559083.1   25542  ............................................................  25601
AY559082.1   25507  ............................................................  25566
AY559081.1   25496  ............................................................  25555
DQ182595.1   25492  ............................................................  25551
AY323977.2   25508  ............................................................  25567
AY291315.1   25508  ............................................................  25567
AY291451.1   25508  ............................................................  25567
AY502932.1   25508  ............................................................  25567
AY502931.1   25508  ............................................................  25567
AY502930.1   25508  ............................................................  25567
AY502929.1   25508  ............................................................  25567
AY502928.1   25508  ............................................................  25567
AY502927.1   25508  ............................................................  25567
AY502924.1   25508  ............................................................  25567
AY502923.1   25508  ............................................................  25567
AY286320.4   25492  ............................................................  25551
AY395004.1   25461  ............................................................  25520
AY395002.1   25493  ............................................................  25552
AY395000.1   25493  ............................................................  25552
AY394999.1   25493  ............................................................  25552
AY394998.1   25493  ............................................................  25552
AY394995.1   25493  ............................................................  25552
AY394994.1   25493  ............................................................  25552
AY394993.1   25493  ............................................................  25552
AY394992.1   25493  ............................................................  25552
AY394991.1   25493  ............................................................  25552
AY394990.1   25493  ............................................................  25552
AY394989.1   25493  ............................................................  25552
AY394988.1   25422  ............................................................  25481
AY394987.1   25466  ............................................................  25525
AY394986.1   25457  ............................................................  25516
AY394985.1   25258  ............................................................  25317
AY394984.1   25461  ............................................................  25520
AY394983.1   25456  ............................................................  25515
AY394982.1   25456  ............................................................  25515
AY394981.1   25454  ............................................................  25513
AY394979.1   25456  ............................................................  25515
AY394978.1   25436  ............................................................  25495
AY310120.1   25508  ............................................................  25567
AY345988.1   25493  ............................................................  25552
AY345986.1   25493  ............................................................  25552
AY357076.1   25494  ............................................................  25553
AY357075.1   25494  ............................................................  25553
AY350750.1   25495  ............................................................  25554
AY282752.2   25493  ............................................................  25552
AY461660.1   25493  ............................................................  25552
AY304494.1   6783   ............................................................  6842
AY304493.1   6783   ............................................................  6842
AY427439.1   25492  ............................................................  25551
AY283798.2   25492  ............................................................  25551
AY362699.1   25508  ............................................................  25567
AY283794.1   25492  ............................................................  25551
AY283795.1   25492  ............................................................  25551
AY283796.1   25492  ............................................................  25551
AY283797.1   25492  ............................................................  25551
AY278554.2   25493  ............................................................  25552
AY321118.1   25508  ............................................................  25567
AY279354.2   25492  ............................................................  25551
AY297028.1   25499  ............................................................  25558
AP006561.1   25508  ............................................................  25567
AP006560.1   25508  ............................................................  25567
AP006558.1   25508  ............................................................  25567
AP006557.1   25508  ............................................................  25567
AY348314.1   25439  ............................................................  25498
AY338175.1   25439  ............................................................  25498
AY338174.1   25439  ............................................................  25498
AY772062.1   25518  ............................................................  25577
AY485278.1   25508  ............................................................  25567
AY485277.1   25508  ............................................................  25567
AY313906.1   25519  ............................................................  25578
JX163927.1   25468  ............................................................  25527
JX163928.1   25468  ............................................................  25527
JX163925.1   25468  ............................................................  25527
AY502926.1   25508  ............................................................  25567
JX162087.1   25488  ............................................................  25547
JF292922.1   25468  ............................................................  25527
FJ882960.1   25468  ............................................................  25527
FJ882954.1   25461  ............................................................  25520
FJ882951.1   25501  ............................................................  25560
FJ882929.1   25487  ............................................................  25546
FJ882928.1   25488  ............................................................  25547
AY559088.1   25494  ............................................................  25553
AY394977.1   25457  .............A..............................................  25516
AY304495.1   25493  .............A..............................................  25552
AY304492.1   9244   ............................................................  9303
AY278491.2   25508  ............................................................  25567
AY394850.2   25508  ............................................................  25567
AP006559.1   25508  ............................................................  25567
FJ882963.1   25489  ............................................................  25548
AY559092.1   25494  ............................................................  25553
AY559091.1   25492  ............................................................  25551
AY559090.1   25504  ............................................................  25563
KF514407.1   25488  ............................................................  25547
FJ882950.1   25468  ..........................................C.................  25527
FJ882942.1   25501  ............................................................  25560
EU371561.1   25508  ............................................................  25567
EU371560.1   25508  ............................................................  25567
DQ640652.1   25514  .............A..............................................  25573
AY595412.1   25486  ............................................................  25545
AY463060.1   24850  ............................................................  24909
AY463059.1   25429  ............................................................  25488
AY351680.1   25530  ............................................................  25589
AY278490.3   25504  ............................................................  25563
AY278487.3   25508  ............................................................  25567
AY278488.2   25489  ............................................................  25548
EU371564.1   25508  ............................................................  25567
EU371563.1   25508  ............................................................  25567
EU371562.1   25508  ............................................................  25567
AY390556.1   25508  ............................................................  25567
AY304491.1   6780   ............................................................  6839
AY304490.1   9244   ............................................................  9303
AY278489.2   25492  ............................................................  25551
AY304488.1   25493  A...................................T.......................  25552
AY304487.1   4343   A...................................T.......................  4402
AY559089.1   25496  ............................................................  25555
AY395003.1   25457  ..........................................................A.  25516
AY394996.1   25493  ..........................................................A.  25552
AY304489.1   4349   A...................................T.......................  4408
AY304486.1   25493  A...................................T.......................  25552
AY545915.1   25476  A...........................................................  25535
AY515512.1   25485  A...........................................................  25544
AY686864.1   25467  A...........................................................  25526
AY613950.1   25458  A...........................................................  25517
AY613949.1   25458  A...........................................................  25517
AY613948.1   25458  A...........................................................  25517
AY613947.1   25458  A...........................................................  25517
AY572038.1   25437  A...........................................................  25496
AY572035.1   25460  A...........................................................  25519
AY545919.1   25487  A...........................................................  25546
AY545918.1   25474  A...........................................................  25533
AY545917.1   25472  A...........................................................  25531
AY545916.1   25474  A...........................................................  25533
FJ959407.1   25437  A...........................................................  25496
AY686863.1   25457  A...........................................................  25516
AY568539.1   25458  .T..........................................................  25517
AY394980.1   25507                                               ...............  25521

Query        301    ATGGAGGCGCAATTTTTGTACCTCTATGCCTTGATATATTTTCTACAATGCATCAACGCA  360
NC_004718.3  25568  ............................................................  25627
AY654624.1   25567  ............................................................  25626
MT308984.1   25571  ............................................................  25630
MK062184.1   25571  ............................................................  25630
MK062183.1   25571  ............................................................  25630
MK062182.1   25568  ............................................................  25627
MK062181.1   25568  ............................................................  25627
MK062180.1   25568  ............................................................  25627
MK062179.1   25568  ............................................................  25627
JX163926.1   25528  ............................................................  25587
JX163924.1   25528  ............................................................  25587
JX163923.1   25528  ............................................................  25587
JN854286.1   25568  ............................................................  25627
JQ316196.1   25568  ............................................................  25627
JF292915.1   25528  ............................................................  25587
JF292909.1   25528  ............................................................  25587
JF292906.1   25528  ............................................................  25587
JF292905.1   25528  ............................................................  25587
JF292903.1   25528  ............................................................  25587
HQ890541.1   25528  ............................................................  25587
HQ890538.1   25528  ............................................................  25587
HQ890535.1   25528  ............................................................  25587
HQ890532.1   25528  ............................................................  25587
HQ890531.1   25528  ............................................................  25587
HQ890529.1   25528  ............................................................  25587
HQ890526.1   25528  ............................................................  25587
GU553365.1   25528  ............................................................  25587
GU553363.1   25528  ............................................................  25587
FJ882962.1   25561  ............................................................  25620
FJ882961.1   25561  ............................................................  25620
FJ882959.1   25561  ............................................................  25620
FJ882958.1   25561  ............................................................  25620
FJ882957.1   25561  ............................................................  25620
FJ882956.1   25528  ............................................................  25587
FJ882955.1   25528  ............................................................  25587
FJ882953.1   25530  ............................................................  25589
FJ882952.1   25561  ............................................................  25620
FJ882949.1   25529  ............................................................  25588
FJ882948.1   25561  ............................................................  25620
FJ882947.1   25528  ............................................................  25587
FJ882945.1   25561  ............................................................  25620
FJ882944.1   25510  ............................................................  25569
FJ882943.1   25561  ............................................................  25620
FJ882941.1   25547  ............................................................  25606
FJ882940.1   25528  ............................................................  25587
FJ882939.1   25528  ............................................................  25587
FJ882938.1   25548  ............................................................  25607
FJ882937.1   25530  ............................................................  25589
FJ882936.1   25528  ............................................................  25587
FJ882935.1   25529  ............................................................  25588
FJ882934.1   25528  ............................................................  25587
FJ882933.1   25530  ............................................................  25589
FJ882932.1   25528  ............................................................  25587
FJ882931.1   25528  ............................................................  25587
FJ882930.1   25548  ............................................................  25607
FJ882927.1   25548  ............................................................  25607
FJ882926.1   25536  ............................................................  25595
EU371559.1   25568  ............................................................  25627
DQ898174.1   25568  ............................................................  25627
AY864806.1   25568  ............................................................  25627
AY864805.1   25568  ............................................................  25627
DQ497008.1   25568  ............................................................  25627
AB257344.1   25527  ............................................................  25586
AY278741.1   25568  ............................................................  25627
AY714217.1   25568  ............................................................  25627
AY559097.1   25551  ............................................................  25610
AY559096.1   25560  ............................................................  25619
AY559095.1   25558  ............................................................  25617
AY559094.1   25554  ............................................................  25613
AY559093.1   25552  ............................................................  25611
AY559087.1   25552  ............................................................  25611
AY559086.1   25552  ............................................................  25611
AY559085.1   25552  ............................................................  25611
AY559084.1   25552  ............................................................  25611
AY559083.1   25602  ............................................................  25661
AY559082.1   25567  ............................................................  25626
AY559081.1   25556  ............................................................  25615
DQ182595.1   25552  ............................................................  25611
AY323977.2   25568  ............................................................  25627
AY291315.1   25568  ............................................................  25627
AY291451.1   25568  ............................................................  25627
AY502932.1   25568  ............................................................  25627
AY502931.1   25568  ............................................................  25627
AY502930.1   25568  ............................................................  25627
AY502929.1   25568  ............................................................  25627
AY502928.1   25568  ............................................................  25627
AY502927.1   25568  ............................................................  25627
AY502924.1   25568  ............................................................  25627
AY502923.1   25568  ............................................................  25627
AY286320.4   25552  ............................................................  25611
AY395004.1   25521  ............................................................  25580
AY395002.1   25553  ............................................................  25612
AY395000.1   25553  ............................................................  25612
AY394999.1   25553  ............................................................  25612
AY394998.1   25553  ............................................................  25612
AY394995.1   25553  ............................................................  25612
AY394994.1   25553  ............................................................  25612
AY394993.1   25553  ............................................................  25612
AY394992.1   25553  ............................................................  25612
AY394991.1   25553  ............................................................  25612
AY394990.1   25553  ............................................................  25612
AY394989.1   25553  ............................................................  25612
AY394988.1   25482  ............................................................  25541
AY394987.1   25526  ............................................................  25585
AY394986.1   25517  ............................................................  25576
AY394985.1   25318  ............................................................  25377
AY394984.1   25521  ............................................................  25580
AY394983.1   25516  ............................................................  25575
AY394982.1   25516  ............................................................  25575
AY394981.1   25514  ............................................................  25573
AY394979.1   25516  ............................................................  25575
AY394978.1   25496  ............................................................  25555
AY310120.1   25568  ............................................................  25627
AY345988.1   25553  ............................................................  25612
AY345986.1   25553  ............................................................  25612
AY357076.1   25554  ............................................................  25613
AY357075.1   25554  ............................................................  25613
AY350750.1   25555  ............................................................  25614
AY282752.2   25553  ............................................................  25612
AY461660.1   25553  ............................................................  25612
AY304494.1   6843   ............................................................  6902
AY304493.1   6843   ............................................................  6902
AY427439.1   25552  ............................................................  25611
AY283798.2   25552  ............................................................  25611
AY362699.1   25568  ............................................................  25627
AY283794.1   25552  ............................................................  25611
AY283795.1   25552  ............................................................  25611
AY283796.1   25552  ............................................................  25611
AY283797.1   25552  ............................................................  25611
AY278554.2   25553  ............................................................  25612
AY321118.1   25568  ............................................................  25627
AY279354.2   25552  ............................................................  25611
AY297028.1   25559  ............................................................  25618
AP006561.1   25568  ............................................................  25627
AP006560.1   25568  ............................................................  25627
AP006558.1   25568  ............................................................  25627
AP006557.1   25568  ............................................................  25627
AY348314.1   25499  ............................................................  25558
AY338175.1   25499  ............................................................  25558
AY338174.1   25499  ............................................................  25558
AY772062.1   25578  ............................................................  25637
AY485278.1   25568  ............................................................  25627
AY485277.1   25568  ............................................................  25627
AY313906.1   25579  ............................................................  25638
JX163927.1   25528  ............................................................  25587
JX163928.1   25528  ............................................................  25587
JX163925.1   25528  ............................................................  25587
AY502926.1   25568  ............................................................  25627
JX162087.1   25548  ............................................................  25607
JF292922.1   25528  ............................................................  25587
FJ882960.1   25528  ............................................................  25587
FJ882954.1   25521  ............................................................  25580
FJ882951.1   25561  ............................................................  25620
FJ882929.1   25547  ............................................................  25606
FJ882928.1   25548  ............................................................  25607
AY559088.1   25554  ............................................................  25613
AY394977.1   25517  ............................................................  25576
AY304495.1   25553  ............................................................  25612
AY304492.1   9304   ............................................................  9363
AY278491.2   25568  .A..........................................................  25627
AY394850.2   25568  ............................................................  25627
AP006559.1   25568  ............................................................  25627
FJ882963.1   25549  ............................................................  25608
AY559092.1   25554  ............................................................  25613
AY559091.1   25552  ............................................................  25611
AY559090.1   25564  ............................................................  25623
KF514407.1   25548  ............................................................  25607
FJ882950.1   25528  ..........................................................T.  25587
FJ882942.1   25561  ............................................................  25620
EU371561.1   25568  ............................................................  25627
EU371560.1   25568  ............................................................  25627
DQ640652.1   25574  ............................................................  25633
AY595412.1   25546  ............................................................  25605
AY463060.1   24910  ............................................................  24969
AY463059.1   25489  ............................................................  25548
AY351680.1   25590  ............................................................  25649
AY278490.3   25564  ............................................................  25623
AY278487.3   25568  ............................................................  25627
AY278488.2   25549  ............................................................  25608
EU371564.1   25568  ............................................................  25627
EU371563.1   25568  ............................................................  25627
EU371562.1   25568  ............................................................  25627
AY390556.1   25568  ............................................................  25627
AY304491.1   6840   ............................................................  6899
AY304490.1   9304   ............................................................  9363
AY278489.2   25552  ............................................................  25611
AY304488.1   25553  ............................................................  25612
AY304487.1   4403   ............................................................  4462
AY559089.1   25556  ............................................................  25615
AY395003.1   25517  ............................................................  25576
AY394996.1   25553  ............................................................  25612
AY304489.1   4409   ............................................................  4468
AY304486.1   25553  ............................................................  25612
AY545915.1   25536  ............................................................  25595
AY515512.1   25545  ............................................................  25604
AY686864.1   25527  ............................................................  25586
AY613950.1   25518  ............................................................  25577
AY613949.1   25518  ............................................................  25577
AY613948.1   25518  ............................................................  25577
AY613947.1   25518  ............................................................  25577
AY572038.1   25497  ............................................................  25556
AY572035.1   25520  ............................................................  25579
AY545919.1   25547  ............................................................  25606
AY545918.1   25534  ............................................................  25593
AY545917.1   25532  ............................................................  25591
AY545916.1   25534  ............................................................  25593
FJ959407.1   25497  ............................................................  25556
AY686863.1   25517  ............................................................  25576
AY568539.1   25518  ............................................................  25577
AY394980.1   25522  ............................................................  25581
AH013709.2   23869                                                     .........  23877

Query        361    TGTAGAATTATTATGAGATGTTGGCTTTGTTGGAAGTGCAAATCCAAGAACCCATTACTT  420
NC_004718.3  25628  ............................................................  25687
AY654624.1   25627  ............................................................  25686
MT308984.1   25631  ............................................................  25690
MK062184.1   25631  ............................................................  25690
MK062183.1   25631  ............................................................  25690
MK062182.1   25628  ............................................................  25687
MK062181.1   25628  ............................................................  25687
MK062180.1   25628  ............................................................  25687
MK062179.1   25628  ............................................................  25687
JX163926.1   25588  ............................................................  25647
JX163924.1   25588  ............................................................  25647
JX163923.1   25588  ............................................................  25647
JN854286.1   25628  ............................................................  25687
JQ316196.1   25628  ............................................................  25687
JF292915.1   25588  ............................................................  25647
JF292909.1   25588  ............................................................  25647
JF292906.1   25588  ............................................................  25647
JF292905.1   25588  ............................................................  25647
JF292903.1   25588  ............................................................  25647
HQ890541.1   25588  ............................................................  25647
HQ890538.1   25588  ............................................................  25647
HQ890535.1   25588  ............................................................  25647
HQ890532.1   25588  ............................................................  25647
HQ890531.1   25588  ............................................................  25647
HQ890529.1   25588  ............................................................  25647
HQ890526.1   25588  ............................................................  25647
GU553365.1   25588  ............................................................  25647
GU553363.1   25588  ............................................................  25647
FJ882962.1   25621  ............................................................  25680
FJ882961.1   25621  ............................................................  25680
FJ882959.1   25621  ............................................................  25680
FJ882958.1   25621  ............................................................  25680
FJ882957.1   25621  ............................................................  25680
FJ882956.1   25588  ............................................................  25647
FJ882955.1   25588  ............................................................  25647
FJ882953.1   25590  ............................................................  25649
FJ882952.1   25621  ............................................................  25680
FJ882949.1   25589  ............................................................  25648
FJ882948.1   25621  ............................................................  25680
FJ882947.1   25588  ............................................................  25647
FJ882945.1   25621  ............................................................  25680
FJ882944.1   25570  ............................................................  25629
FJ882943.1   25621  ............................................................  25680
FJ882941.1   25607  ............................................................  25666
FJ882940.1   25588  ............................................................  25647
FJ882939.1   25588  ............................................................  25647
FJ882938.1   25608  ............................................................  25667
FJ882937.1   25590  ............................................................  25649
FJ882936.1   25588  ............................................................  25647
FJ882935.1   25589  ............................................................  25648
FJ882934.1   25588  ............................................................  25647
FJ882933.1   25590  ............................................................  25649
FJ882932.1   25588  ............................................................  25647
FJ882931.1   25588  ............................................................  25647
FJ882930.1   25608  ............................................................  25667
FJ882927.1   25608  ............................................................  25667
FJ882926.1   25596  ............................................................  25655
EU371559.1   25628  ............................................................  25687
DQ898174.1   25628  ............................................................  25687
AY864806.1   25628  ............................................................  25687
AY864805.1   25628  ............................................................  25687
DQ497008.1   25628  ............................................................  25687
AB257344.1   25587  ............................................................  25646
AY278741.1   25628  ............................................................  25687
AY714217.1   25628  ............................................................  25687
AY559097.1   25611  ............................................................  25670
AY559096.1   25620  ............................................................  25679
AY559095.1   25618  ............................................................  25677
AY559094.1   25614  ............................................................  25673
AY559093.1   25612  ............................................................  25671
AY559087.1   25612  ............................................................  25671
AY559086.1   25612  ............................................................  25671
AY559085.1   25612  ............................................................  25671
AY559084.1   25612  ............................................................  25671
AY559083.1   25662  ............................................................  25721
AY559082.1   25627  ............................................................  25686
AY559081.1   25616  ............................................................  25675
DQ182595.1   25612  ............................................................  25671
AY323977.2   25628  ............................................................  25687
AY291315.1   25628  ............................................................  25687
AY291451.1   25628  ............................................................  25687
AY502932.1   25628  ............................................................  25687
AY502931.1   25628  ............................................................  25687
AY502930.1   25628  ............................................................  25687
AY502929.1   25628  ............................................................  25687
AY502928.1   25628  ............................................................  25687
AY502927.1   25628  ............................................................  25687
AY502924.1   25628  ............................................................  25687
AY502923.1   25628  ............................................................  25687
AY286320.4   25612  ............................................................  25671
AY395004.1   25581  ............................................................  25640
AY395002.1   25613  ............................................................  25672
AY395000.1   25613  ............................................................  25672
AY394999.1   25613  ............................................................  25672
AY394998.1   25613  ............................................................  25672
AY394995.1   25613  ............................................................  25672
AY394994.1   25613  ............................................................  25672
AY394993.1   25613  ............................................................  25672
AY394992.1   25613  ............................................................  25672
AY394991.1   25613  ............................................................  25672
AY394990.1   25613  ............................................................  25672
AY394989.1   25613  ............................................................  25672
AY394988.1   25542  ............................................................  25601
AY394987.1   25586  ............................................................  25645
AY394986.1   25577  ............................................................  25636
AY394985.1   25378  ............................................................  25437
AY394984.1   25581  ............................................................  25640
AY394983.1   25576  ............................................................  25635
AY394982.1   25576  ............................................................  25635
AY394981.1   25574  ............................................................  25633
AY394979.1   25576  ............................................................  25635
AY394978.1   25556  ............................................................  25615
AY310120.1   25628  ............................................................  25687
AY345988.1   25613  ............................................................  25672
AY345986.1   25613  ............................................................  25672
AY357076.1   25614  ............................................................  25673
AY357075.1   25614  ............................................................  25673
AY350750.1   25615  ............................................................  25674
AY282752.2   25613  ............................................................  25672
AY461660.1   25613  ............................................................  25672
AY304494.1   6903   ............................................................  6962
AY304493.1   6903   ............................................................  6962
AY427439.1   25612  ............................................................  25671
AY283798.2   25612  ............................................................  25671
AY362699.1   25628  ............................................................  25687
AY283794.1   25612  ............................................................  25671
AY283795.1   25612  ............................................................  25671
AY283796.1   25612  ............................................................  25671
AY283797.1   25612  ............................................................  25671
AY278554.2   25613  ............................................................  25672
AY321118.1   25628  ............................................................  25687
AY279354.2   25612  ............................................................  25671
AY297028.1   25619  ............................................................  25678
AP006561.1   25628  ............................................................  25687
AP006560.1   25628  ............................................................  25687
AP006558.1   25628  ............................................................  25687
AP006557.1   25628  ............................................................  25687
AY348314.1   25559  ............................................................  25618
AY338175.1   25559  ............................................................  25618
AY338174.1   25559  ............................................................  25618
AY772062.1   25638  ............................................................  25697
AY485278.1   25628  ............................................................  25687
AY485277.1   25628  ............................................................  25687
AY313906.1   25639  ............................................................  25698
JX163927.1   25588  ............................................................  25647
JX163928.1   25588  ............................................................  25647
JX163925.1   25588  ............................................................  25647
AY502926.1   25628  ............................................................  25687
JX162087.1   25608  ............................................................  25667
JF292922.1   25588  ............................................................  25647
FJ882960.1   25588  ............................................................  25647
FJ882954.1   25581  ............................................................  25640
FJ882951.1   25621  ............................................................  25680
FJ882929.1   25607  ............................................................  25666
FJ882928.1   25608  ............................................................  25667
AY559088.1   25614  ............................................................  25673
AY394977.1   25577  ............................................................  25636
AY304495.1   25613  ............................................................  25672
AY304492.1   9364   ............................................................  9423
AY278491.2   25628  ............................................................  25687
AY394850.2   25628  ............................................................  25687
AP006559.1   25628  ........................T...................................  25687
FJ882963.1   25609  ............................................................  25668
AY559092.1   25614  ............................................................  25673
AY559091.1   25612  ............................................................  25671
AY559090.1   25624  ............................................................  25683
KF514407.1   25608  ............................................................  25667
FJ882950.1   25588  ............................................................  25647
FJ882942.1   25621  .............C..............................................  25680
EU371561.1   25628  ............................................................  25687
EU371560.1   25628  ............................................................  25687
DQ640652.1   25634  .............................................C..............  25693
AY595412.1   25606  ............................................................  25665
AY463060.1   24970  ............................................................  25029
AY463059.1   25549  ............................................................  25608
AY351680.1   25650  ............................................................  25709
AY278490.3   25624  ............................................................  25683
AY278487.3   25628  ............................................................  25687
AY278488.2   25609  .............................................C..............  25668
EU371564.1   25628  ............................................................  25687
EU371563.1   25628  ............................................................  25687
EU371562.1   25628  ............................................................  25687
AY390556.1   25628  ............................................................  25687
AY304491.1   6900   ............................................................  6959
AY304490.1   9364   ............................................................  9423
AY278489.2   25612  ............................................................  25671
AY304488.1   25613  G...........................................................  25672
AY304487.1   4463   G...........................................................  4522
AY559089.1   25616  ............................................................  25675
AY395003.1   25577  ............................................................  25636
AY394996.1   25613  ............................................................  25672
AY304489.1   4469   G...........................................................  4528
AY304486.1   25613  G...........................................................  25672
AY545915.1   25596  G...........................................................  25655
AY515512.1   25605  G...........................................................  25664
AY686864.1   25587  G...........................................................  25646
AY613950.1   25578  G...........................................................  25637
AY613949.1   25578  G...........................................................  25637
AY613948.1   25578  G...........................................................  25637
AY613947.1   25578  G...........................................................  25637
AY572038.1   25557  G...........................................................  25616
AY572035.1   25580  G...........................................................  25639
AY545919.1   25607  G...........................................................  25666
AY545918.1   25594  G...........................................................  25653
AY545917.1   25592  G...........................................................  25651
AY545916.1   25594  G...........................................................  25653
FJ959407.1   25557  G...........................................................  25616
AY686863.1   25577  G...........................................................  25636
AY568539.1   25578  G..................................C........................  25637
AY394980.1   25582  ............................................................  25641
AH013709.2   23878  ............................................................  23937

Query        421    TATGATGCCAACTACTTTGTTTGCTGGCACACACATAACTATGACTACTGTATACCATAT  480
NC_004718.3  25688  ............................................................  25747
AY654624.1   25687  ............................................................  25746
MT308984.1   25691  ............................................................  25750
MK062184.1   25691  ............................................................  25750
MK062183.1   25691  ............................................................  25750
MK062182.1   25688  ............................................................  25747
MK062181.1   25688  ............................................................  25747
MK062180.1   25688  ............................................................  25747
MK062179.1   25688  ............................................................  25747
JX163926.1   25648  ............................................................  25707
JX163924.1   25648  ............................................................  25707
JX163923.1   25648  ............................................................  25707
JN854286.1   25688  ............................................................  25747
JQ316196.1   25688  ............................................................  25747
JF292915.1   25648  ............................................................  25707
JF292909.1   25648  ............................................................  25707
JF292906.1   25648  ............................................................  25707
JF292905.1   25648  ............................................................  25707
JF292903.1   25648  ............................................................  25707
HQ890541.1   25648  ............................................................  25707
HQ890538.1   25648  ............................................................  25707
HQ890535.1   25648  ............................................................  25707
HQ890532.1   25648  ............................................................  25707
HQ890531.1   25648  ............................................................  25707
HQ890529.1   25648  ............................................................  25707
HQ890526.1   25648  ............................................................  25707
GU553365.1   25648  ............................................................  25707
GU553363.1   25648  ............................................................  25707
FJ882962.1   25681  ............................................................  25740
FJ882961.1   25681  ............................................................  25740
FJ882959.1   25681  ............................................................  25740
FJ882958.1   25681  ............................................................  25740
FJ882957.1   25681  ............................................................  25740
FJ882956.1   25648  ............................................................  25707
FJ882955.1   25648  ............................................................  25707
FJ882953.1   25650  ............................................................  25709
FJ882952.1   25681  ............................................................  25740
FJ882949.1   25649  ............................................................  25708
FJ882948.1   25681  ............................................................  25740
FJ882947.1   25648  ............................................................  25707
FJ882945.1   25681  ............................................................  25740
FJ882944.1   25630  ............................................................  25689
FJ882943.1   25681  ............................................................  25740
FJ882941.1   25667  ............................................................  25726
FJ882940.1   25648  ............................................................  25707
FJ882939.1   25648  ............................................................  25707
FJ882938.1   25668  ............................................................  25727
FJ882937.1   25650  ............................................................  25709
FJ882936.1   25648  ............................................................  25707
FJ882935.1   25649  ............................................................  25708
FJ882934.1   25648  ............................................................  25707
FJ882933.1   25650  ............................................................  25709
FJ882932.1   25648  ............................................................  25707
FJ882931.1   25648  ............................................................  25707
FJ882930.1   25668  ............................................................  25727
FJ882927.1   25668  ............................................................  25727
FJ882926.1   25656  ............................................................  25715
EU371559.1   25688  ............................................................  25747
DQ898174.1   25688  ............................................................  25747
AY864806.1   25688  ............................................................  25747
AY864805.1   25688  ............................................................  25747
DQ497008.1   25688  ............................................................  25747
AB257344.1   25647  ............................................................  25706
AY278741.1   25688  ............................................................  25747
AY714217.1   25688  ............................................................  25747
AY559097.1   25671  ............................................................  25730
AY559096.1   25680  ............................................................  25739
AY559095.1   25678  ............................................................  25737
AY559094.1   25674  ............................................................  25733
AY559093.1   25672  ............................................................  25731
AY559087.1   25672  ............................................................  25731
AY559086.1   25672  ............................................................  25731
AY559085.1   25672  ............................................................  25731
AY559084.1   25672  ............................................................  25731
AY559083.1   25722  ............................................................  25781
AY559082.1   25687  ............................................................  25746
AY559081.1   25676  ............................................................  25735
DQ182595.1   25672  ............................................................  25731
AY323977.2   25688  ............................................................  25747
AY291315.1   25688  ............................................................  25747
AY291451.1   25688  ............................................................  25747
AY502932.1   25688  ............................................................  25747
AY502931.1   25688  ............................................................  25747
AY502930.1   25688  ............................................................  25747
AY502929.1   25688  ............................................................  25747
AY502928.1   25688  ............................................................  25747
AY502927.1   25688  ............................................................  25747
AY502924.1   25688  ............................................................  25747
AY502923.1   25688  ............................................................  25747
AY286320.4   25672  ............................................................  25731
AY395004.1   25641  ............................................................  25700
AY395002.1   25673  ............................................................  25732
AY395000.1   25673  ............................................................  25732
AY394999.1   25673  ............................................................  25732
AY394998.1   25673  ............................................................  25732
AY394995.1   25673  ............................................................  25732
AY394994.1   25673  ............................................................  25732
AY394993.1   25673  ............................................................  25732
AY394992.1   25673  ............................................................  25732
AY394991.1   25673  ............................................................  25732
AY394990.1   25673  ............................................................  25732
AY394989.1   25673  ............................................................  25732
AY394988.1   25602  ............................................................  25661
AY394987.1   25646  ............................................................  25705
AY394986.1   25637  ............................................................  25696
AY394985.1   25438  ............................................................  25497
AY394984.1   25641  ............................................................  25700
AY394983.1   25636  ............................................................  25695
AY394982.1   25636  ............................................................  25695
AY394981.1   25634  ............................................................  25693
AY394979.1   25636  ............................................................  25695
AY394978.1   25616  ............................................................  25675
AY310120.1   25688  ............................................................  25747
AY345988.1   25673  ............................................................  25732
AY345986.1   25673  ............................................................  25732
AY357076.1   25674  ............................................................  25733
AY357075.1   25674  ............................................................  25733
AY350750.1   25675  ............................................................  25734
AY282752.2   25673  ............................................................  25732
AY461660.1   25673  ............................................................  25732
AY304494.1   6963   ............................................................  7022
AY304493.1   6963   ............................................................  7022
AY427439.1   25672  ............................................................  25731
AY283798.2   25672  ............................................................  25731
AY362699.1   25688  ............................................................  25747
AY283794.1   25672  ............................................................  25731
AY283795.1   25672  ............................................................  25731
AY283796.1   25672  ............................................................  25731
AY283797.1   25672  ............................................................  25731
AY278554.2   25673  ............................................................  25732
AY321118.1   25688  ............................................................  25747
AY279354.2   25672  ............................................................  25731
AY297028.1   25679  ............................................................  25738
AP006561.1   25688  ............................................................  25747
AP006560.1   25688  ............................................................  25747
AP006558.1   25688  ............................................................  25747
AP006557.1   25688  ............................................................  25747
AY348314.1   25619  ............................................................  25678
AY338175.1   25619  ............................................................  25678
AY338174.1   25619  ............................................................  25678
AY772062.1   25698  ............................................................  25757
AY485278.1   25688  ............................................................  25747
AY485277.1   25688  ............................................................  25747
AY313906.1   25699  ............................................................  25758
JX163927.1   25648  ............................................................  25707
JX163928.1   25648  ............................................................  25707
JX163925.1   25648  ............................................................  25707
AY502926.1   25688  ............................................................  25747
JX162087.1   25668  ............................................................  25727
JF292922.1   25648  ............................................................  25707
FJ882960.1   25648  ............................................................  25707
FJ882954.1   25641  ............................................................  25700
FJ882951.1   25681  ............................................................  25740
FJ882929.1   25667  ............................................................  25726
FJ882928.1   25668  ............................................................  25727
AY559088.1   25674  ............................................................  25733
AY394977.1   25637  ............................................................  25696
AY304495.1   25673  ............................................................  25732
AY304492.1   9424   ............................................................  9483
AY278491.2   25688  ............................................................  25747
AY394850.2   25688  ............................................................  25747
AP006559.1   25688  ............................................................  25747
FJ882963.1   25669  ............................................................  25728
AY559092.1   25674  ............................................................  25733
AY559091.1   25672  ............................................................  25731
AY559090.1   25684  ............................................................  25743
KF514407.1   25668  ............................................................  25727
FJ882950.1   25648  ............................................................  25707
FJ882942.1   25681  ............................................................  25740
EU371561.1   25688  ............................................................  25747
EU371560.1   25688  ............................................................  25747
DQ640652.1   25694  ............................................................  25753
AY595412.1   25666  ............................................................  25725
AY463060.1   25030  ............................................................  25089
AY463059.1   25609  ............................................................  25668
AY351680.1   25710  ............................................................  25769
AY278490.3   25684  ............................................................  25743
AY278487.3   25688  ............................................................  25747
AY278488.2   25669  ............................................................  25728
EU371564.1   25688  ............................................................  25747
EU371563.1   25688  ............................................................  25747
EU371562.1   25688  ............................................................  25747
AY390556.1   25688  ............................................................  25747
AY304491.1   6960   ............................................................  7019
AY304490.1   9424   ............................................................  9483
AY278489.2   25672  ............................................................  25731
AY304488.1   25673  ............................................................  25732
AY304487.1   4523   ............................................................  4582
AY559089.1   25676  ............................................................  25735
AY395003.1   25637  ............................................................  25696
AY394996.1   25673  ............................................................  25732
AY304489.1   4529   ............................................................  4588
AY304486.1   25673  ............................................................  25732
AY545915.1   25656  .....A......................................................  25715
AY515512.1   25665  .....A......................................................  25724
AY686864.1   25647  .....A......................................................  25706
AY613950.1   25638  .....A......................................................  25697
AY613949.1   25638  .....A......................................................  25697
AY613948.1   25638  .....A......................................................  25697
AY613947.1   25638  .....A......................................................  25697
AY572038.1   25617  .....A......................................................  25676
AY572035.1   25640  .....A......................................................  25699
AY545919.1   25667  .....A......................................................  25726
AY545918.1   25654  .....A......................................................  25713
AY545917.1   25652  .....A......................................................  25711
AY545916.1   25654  .....A......................................................  25713
FJ959407.1   25617  .....A......................................................  25676
AY686863.1   25637  .....A......................................................  25696
AY568539.1   25638  ............................................................  25697
AY394980.1   25642  ............................................................  25701
AH013709.2   23938  ............................................................  23997

Query        481    AACAGTGTCACAGATACAATTGTCGTTACTGAAGGTGACGGCATTTCAACACCAAAACTC  540
NC_004718.3  25748  ............................................................  25807
AY654624.1   25747  ............................................................  25806
MT308984.1   25751  ............................................................  25810
MK062184.1   25751  ............................................................  25810
MK062183.1   25751  ............................................................  25810
MK062182.1   25748  ............................................................  25807
MK062181.1   25748  ............................................................  25807
MK062180.1   25748  ............................................................  25807
MK062179.1   25748  ............................................................  25807
JX163926.1   25708  ............................................................  25767
JX163924.1   25708  ............................................................  25767
JX163923.1   25708  ............................................................  25767
JN854286.1   25748  ............................................................  25807
JQ316196.1   25748  ............................................................  25807
JF292915.1   25708  ............................................................  25767
JF292909.1   25708  ............................................................  25767
JF292906.1   25708  ............................................................  25767
JF292905.1   25708  ............................................................  25767
JF292903.1   25708  ............................................................  25767
HQ890541.1   25708  ............................................................  25767
HQ890538.1   25708  ............................................................  25767
HQ890535.1   25708  ............................................................  25767
HQ890532.1   25708  ............................................................  25767
HQ890531.1   25708  ............................................................  25767
HQ890529.1   25708  ............................................................  25767
HQ890526.1   25708  ............................................................  25767
GU553365.1   25708  ............................................................  25767
GU553363.1   25708  ............................................................  25767
FJ882962.1   25741  ............................................................  25800
FJ882961.1   25741  ............................................................  25800
FJ882959.1   25741  ............................................................  25800
FJ882958.1   25741  ............................................................  25800
FJ882957.1   25741  ............................................................  25800
FJ882956.1   25708  ............................................................  25767
FJ882955.1   25708  ............................................................  25767
FJ882953.1   25710  ............................................................  25769
FJ882952.1   25741  ............................................................  25800
FJ882949.1   25709  ............................................................  25768
FJ882948.1   25741  ............................................................  25800
FJ882947.1   25708  ............................................................  25767
FJ882945.1   25741  ............................................................  25800
FJ882944.1   25690  ............................................................  25749
FJ882943.1   25741  ............................................................  25800
FJ882941.1   25727  ............................................................  25786
FJ882940.1   25708  ............................................................  25767
FJ882939.1   25708  ............................................................  25767
FJ882938.1   25728  ............................................................  25787
FJ882937.1   25710  ............................................................  25769
FJ882936.1   25708  ............................................................  25767
FJ882935.1   25709  ............................................................  25768
FJ882934.1   25708  ............................................................  25767
FJ882933.1   25710  ............................................................  25769
FJ882932.1   25708  ............................................................  25767
FJ882931.1   25708  ............................................................  25767
FJ882930.1   25728  ............................................................  25787
FJ882927.1   25728  ............................................................  25787
FJ882926.1   25716  ............................................................  25775
EU371559.1   25748  ............................................................  25807
DQ898174.1   25748  ............................................................  25807
AY864806.1   25748  ............................................................  25807
AY864805.1   25748  ............................................................  25807
DQ497008.1   25748  ............................................................  25807
AB257344.1   25707  ............................................................  25766
AY278741.1   25748  ............................................................  25807
AY714217.1   25748  ............................................................  25807
AY559097.1   25731  ............................................................  25790
AY559096.1   25740  ............................................................  25799
AY559095.1   25738  ............................................................  25797
AY559094.1   25734  ............................................................  25793
AY559093.1   25732  ............................................................  25791
AY559087.1   25732  ............................................................  25791
AY559086.1   25732  ............................................................  25791
AY559085.1   25732  ............................................................  25791
AY559084.1   25732  ............................................................  25791
AY559083.1   25782  ............................................................  25841
AY559082.1   25747  ............................................................  25806
AY559081.1   25736  ............................................................  25795
DQ182595.1   25732  ............................................................  25791
AY323977.2   25748  ............................................................  25807
AY291315.1   25748  ............................................................  25807
AY291451.1   25748  ............................................................  25807
AY502932.1   25748  ............................................................  25807
AY502931.1   25748  ............................................................  25807
AY502930.1   25748  ............................................................  25807
AY502929.1   25748  ............................................................  25807
AY502928.1   25748  ............................................................  25807
AY502927.1   25748  ............................................................  25807
AY502924.1   25748  ............................................................  25807
AY502923.1   25748  ............................................................  25807
AY286320.4   25732  ............................................................  25791
AY395004.1   25701  ............................................................  25760
AY395002.1   25733  ............................................................  25792
AY395000.1   25733  ............................................................  25792
AY394999.1   25733  ............................................................  25792
AY394998.1   25733  ............................................................  25792
AY394995.1   25733  ............................................................  25792
AY394994.1   25733  ............................................................  25792
AY394993.1   25733  ............................................................  25792
AY394992.1   25733  ............................................................  25792
AY394991.1   25733  ............................................................  25792
AY394990.1   25733  ............................................................  25792
AY394989.1   25733  ............................................................  25792
AY394988.1   25662  ............................................................  25721
AY394987.1   25706  ............................................................  25765
AY394986.1   25697  ............................................................  25756
AY394985.1   25498  ............................................................  25557
AY394984.1   25701  ............................................................  25760
AY394983.1   25696  ............................................................  25755
AY394982.1   25696  ............................................................  25755
AY394981.1   25694  ............................................................  25753
AY394979.1   25696  ............................................................  25755
AY394978.1   25676  ............................................................  25735
AY310120.1   25748  ............................................................  25807
AY345988.1   25733  ............................................................  25792
AY345986.1   25733  ............................................................  25792
AY357076.1   25734  ............................................................  25793
AY357075.1   25734  ............................................................  25793
AY350750.1   25735  ............................................................  25794
AY282752.2   25733  ............................................................  25792
AY461660.1   25733  ............................................................  25792
AY304494.1   7023   ............................................................  7082
AY304493.1   7023   ............................................................  7082
AY427439.1   25732  ............................................................  25791
AY283798.2   25732  ............................................................  25791
AY362699.1   25748  ............................................................  25807
AY283794.1   25732  ............................................................  25791
AY283795.1   25732  ............................................................  25791
AY283796.1   25732  ............................................................  25791
AY283797.1   25732  ............................................................  25791
AY278554.2   25733  ............................................................  25792
AY321118.1   25748  ............................................................  25807
AY279354.2   25732  ............................................................  25791
AY297028.1   25739  ............................................................  25798
AP006561.1   25748  ............................................................  25807
AP006560.1   25748  ............................................................  25807
AP006558.1   25748  ............................................................  25807
AP006557.1   25748  ............................................................  25807
AY348314.1   25679  ............................................................  25738
AY338175.1   25679  ............................................................  25738
AY338174.1   25679  ............................................................  25738
AY772062.1   25758  ............................................................  25817
AY485278.1   25748  ............................................................  25807
AY485277.1   25748  ............................................................  25807
AY313906.1   25759  ............................................................  25818
JX163927.1   25708  ............................................................  25767
JX163928.1   25708  ............................................................  25767
JX163925.1   25708  ............................................................  25767
AY502926.1   25748  ............................................................  25807
JX162087.1   25728  ............................................................  25787
JF292922.1   25708  ............................................................  25767
FJ882960.1   25708  ...................................A........................  25767
FJ882954.1   25701  ....................................................T.......  25760
FJ882951.1   25741  ............................................................  25800
FJ882929.1   25727  ............................................................  25786
FJ882928.1   25728  ............................................................  25787
AY559088.1   25734  ............................................................  25793
AY394977.1   25697  ............................................................  25756
AY304495.1   25733  ............................................................  25792
AY304492.1   9484   ............................................................  9543
AY278491.2   25748  ............................................................  25807
AY394850.2   25748  ............................................................  25807
AP006559.1   25748  ............................................................  25807
FJ882963.1   25729  ............................................................  25788
AY559092.1   25734  ............................................................  25793
AY559091.1   25732  ............................................................  25791
AY559090.1   25744  ............................................................  25803
KF514407.1   25728  ............................................................  25787
FJ882950.1   25708  ............................................................  25767
FJ882942.1   25741  ............................................................  25800
EU371561.1   25748  ............................................................  25807
EU371560.1   25748  ............................................................  25807
DQ640652.1   25754  ............................................................  25813
AY595412.1   25726  ............................................................  25785
AY463060.1   25090  ............................................................  25149
AY463059.1   25669  ............................................................  25728
AY351680.1   25770  ............................................................  25829
AY278490.3   25744  ............................................................  25803
AY278487.3   25748  ............................................................  25807
AY278488.2   25729  ............................................................  25788
EU371564.1   25748  ............................................................  25807
EU371563.1   25748  ............................................................  25807
EU371562.1   25748  ............................................................  25807
AY390556.1   25748  ...............................C............................  25807
AY304491.1   7020   ...............................C............................  7079
AY304490.1   9484   ...............................C............................  9543
AY278489.2   25732  ...............................C............................  25791
AY304488.1   25733  ............................................................  25792
AY304487.1   4583   ............................................................  4642
AY559089.1   25736  ............................................................  25795
AY395003.1   25697  ...............................C............................  25756
AY394996.1   25733  ...............................C............................  25792
AY304489.1   4589   ............................................................  4648
AY304486.1   25733  .........................................A..................  25792
AY545915.1   25716  ............................................................  25775
AY515512.1   25725  ............................................................  25784
AY686864.1   25707  ............................................................  25766
AY613950.1   25698  ............................................................  25757
AY613949.1   25698  ............................................................  25757
AY613948.1   25698  ............................................................  25757
AY613947.1   25698  ............................................................  25757
AY572038.1   25677  ............................................................  25736
AY572035.1   25700  ............................................................  25759
AY545919.1   25727  ............................................................  25786
AY545918.1   25714  ............................................................  25773
AY545917.1   25712  ............................................................  25771
AY545916.1   25714  ............................................................  25773
FJ959407.1   25677  ............................................................  25736
AY686863.1   25697  ............................................................  25756
AY568539.1   25698  ............................................................  25757
AY394980.1   25702  ............................................................  25761
AH013709.2   23998  ............................................................  24057

Query        541    AAAGAAGACTACCAAATTGGTGGTTATTCTGAGGATAGGCACTCAGGTGTTAAAGACTAT  600
NC_004718.3  25808  ............................................................  25867
AY654624.1   25807  ............................................................  25866
MT308984.1   25811  ............................................................  25870
MK062184.1   25811  ............................................................  25870
MK062183.1   25811  ............................................................  25870
MK062182.1   25808  ............................................................  25867
MK062181.1   25808  ............................................................  25867
MK062180.1   25808  ............................................................  25867
MK062179.1   25808  ............................................................  25867
JX163926.1   25768  ............................................................  25827
JX163924.1   25768  ............................................................  25827
JX163923.1   25768  ............................................................  25827
JN854286.1   25808  ............................................................  25867
JQ316196.1   25808  ............................................................  25867
JF292915.1   25768  ............................................................  25827
JF292909.1   25768  ............................................................  25827
JF292906.1   25768  ............................................................  25827
JF292905.1   25768  ............................................................  25827
JF292903.1   25768  ............................................................  25827
HQ890541.1   25768  ............................................................  25827
HQ890538.1   25768  ............................................................  25827
HQ890535.1   25768  ............................................................  25827
HQ890532.1   25768  ............................................................  25827
HQ890531.1   25768  ............................................................  25827
HQ890529.1   25768  ............................................................  25827
HQ890526.1   25768  ............................................................  25827
GU553365.1   25768  ............................................................  25827
GU553363.1   25768  ............................................................  25827
FJ882962.1   25801  ............................................................  25860
FJ882961.1   25801  ............................................................  25860
FJ882959.1   25801  ............................................................  25860
FJ882958.1   25801  ............................................................  25860
FJ882957.1   25801  ............................................................  25860
FJ882956.1   25768  ............................................................  25827
FJ882955.1   25768  ............................................................  25827
FJ882953.1   25770  ............................................................  25829
FJ882952.1   25801  ............................................................  25860
FJ882949.1   25769  ............................................................  25828
FJ882948.1   25801  ............................................................  25860
FJ882947.1   25768  ............................................................  25827
FJ882945.1   25801  ............................................................  25860
FJ882944.1   25750  ............................................................  25809
FJ882943.1   25801  ............................................................  25860
FJ882941.1   25787  ............................................................  25846
FJ882940.1   25768  ............................................................  25827
FJ882939.1   25768  ............................................................  25827
FJ882938.1   25788  ............................................................  25847
FJ882937.1   25770  ............................................................  25829
FJ882936.1   25768  ............................................................  25827
FJ882935.1   25769  ............................................................  25828
FJ882934.1   25768  ............................................................  25827
FJ882933.1   25770  ............................................................  25829
FJ882932.1   25768  ............................................................  25827
FJ882931.1   25768  ............................................................  25827
FJ882930.1   25788  ............................................................  25847
FJ882927.1   25788  ............................................................  25847
FJ882926.1   25776  ............................................................  25835
EU371559.1   25808  ............................................................  25867
DQ898174.1   25808  ............................................................  25867
AY864806.1   25808  ............................................................  25867
AY864805.1   25808  ............................................................  25867
DQ497008.1   25808  ............................................................  25867
AB257344.1   25767  ............................................................  25826
AY278741.1   25808  ............................................................  25867
AY714217.1   25808  ............................................................  25867
AY559097.1   25791  ............................................................  25850
AY559096.1   25800  ............................................................  25859
AY559095.1   25798  ............................................................  25857
AY559094.1   25794  ............................................................  25853
AY559093.1   25792  ............................................................  25851
AY559087.1   25792  ............................................................  25851
AY559086.1   25792  ............................................................  25851
AY559085.1   25792  ............................................................  25851
AY559084.1   25792  ............................................................  25851
AY559083.1   25842  ............................................................  25901
AY559082.1   25807  ............................................................  25866
AY559081.1   25796  ............................................................  25855
DQ182595.1   25792  ............................................................  25851
AY323977.2   25808  ............................................................  25867
AY291315.1   25808  ............................................................  25867
AY291451.1   25808  ............................................................  25867
AY502932.1   25808  ............................................................  25867
AY502931.1   25808  ............................................................  25867
AY502930.1   25808  ............................................................  25867
AY502929.1   25808  ............................................................  25867
AY502928.1   25808  ............................................................  25867
AY502927.1   25808  ............................................................  25867
AY502924.1   25808  ............................................................  25867
AY502923.1   25808  ............................................................  25867
AY286320.4   25792  ............................................................  25851
AY395004.1   25761  ............................................................  25820
AY395002.1   25793  ............................................................  25852
AY395000.1   25793  ............................................................  25852
AY394999.1   25793  ............................................................  25852
AY394998.1   25793  ............................................................  25852
AY394995.1   25793  ............................................................  25852
AY394994.1   25793  ............................................................  25852
AY394993.1   25793  ............................................................  25852
AY394992.1   25793  ............................................................  25852
AY394991.1   25793  ............................................................  25852
AY394990.1   25793  ............................................................  25852
AY394989.1   25793  ............................................................  25852
AY394988.1   25722  ............................................................  25781
AY394987.1   25766  ............................................................  25825
AY394986.1   25757  ............................................................  25816
AY394985.1   25558  ............................................................  25617
AY394984.1   25761  ............................................................  25820
AY394983.1   25756  ............................................................  25815
AY394982.1   25756  ............................................................  25815
AY394981.1   25754  ............................................................  25813
AY394979.1   25756  ............................................................  25815
AY394978.1   25736  ............................................................  25795
AY310120.1   25808  ............................................................  25867
AY345988.1   25793  ............................................................  25852
AY345986.1   25793  ............................................................  25852
AY357076.1   25794  ............................................................  25853
AY357075.1   25794  ............................................................  25853
AY350750.1   25795  ............................................................  25854
AY282752.2   25793  ............................................................  25852
AY461660.1   25793  ............................................................  25852
AY304494.1   7083   ............................................................  7142
AY304493.1   7083   ............................................................  7142
AY427439.1   25792  ............................................................  25851
AY283798.2   25792  ............................................................  25851
AY362699.1   25808  ............................................................  25867
AY283794.1   25792  ............................................................  25851
AY283795.1   25792  ............................................................  25851
AY283796.1   25792  ............................................................  25851
AY283797.1   25792  ............................................................  25851
AY278554.2   25793  ............................................................  25852
AY321118.1   25808  ............................................................  25867
AY279354.2   25792  ............................................................  25851
AY297028.1   25799  ............................................................  25858
AP006561.1   25808  ............................................................  25867
AP006560.1   25808  ............................................................  25867
AP006558.1   25808  ............................................................  25867
AP006557.1   25808  ............................................................  25867
AY348314.1   25739  ............................................................  25798
AY338175.1   25739  ............................................................  25798
AY338174.1   25739  ............................................................  25798
AY772062.1   25818  ............................................................  25877
AY485278.1   25808  ............................................................  25867
AY485277.1   25808  ............................................................  25867
AY313906.1   25819  ............................................................  25878
JX163927.1   25768  ............................................................  25827
JX163928.1   25768  ............................................................  25827
JX163925.1   25768  ............................................................  25827
AY502926.1   25808  ............................................................  25867
JX162087.1   25788  ............................................................  25847
JF292922.1   25768  ............................................................  25827
FJ882960.1   25768  ............................................................  25827
FJ882954.1   25761  ............................................................  25820
FJ882951.1   25801  ............................................................  25860
FJ882929.1   25787  ............................................................  25846
FJ882928.1   25788  ............................................................  25847
AY559088.1   25794  ............................................................  25853
AY394977.1   25757  ............................................................  25816
AY304495.1   25793  ............................................................  25852
AY304492.1   9544   ............................................................  9603
AY278491.2   25808  ............................................................  25867
AY394850.2   25808  ............................................................  25867
AP006559.1   25808  ............................................................  25867
FJ882963.1   25789  ............................................................  25848
AY559092.1   25794  ............................................................  25853
AY559091.1   25792  ............................................................  25851
AY559090.1   25804  ............................................................  25863
KF514407.1   25788  ............................................................  25847
FJ882950.1   25768  ............................................................  25827
FJ882942.1   25801  ............................................................  25860
EU371561.1   25808  ............................................................  25867
EU371560.1   25808  ............................................................  25867
DQ640652.1   25814  ............................................................  25873
AY595412.1   25786  ............................................................  25845
AY463060.1   25150  ............................................................  25209
AY463059.1   25729  ............................................................  25788
AY351680.1   25830  ............................................................  25889
AY278490.3   25804  ............................................................  25863
AY278487.3   25808  ............................................................  25867
AY278488.2   25789  ............................................................  25848
EU371564.1   25808  ............................................................  25867
EU371563.1   25808  ............................................................  25867
EU371562.1   25808  ............................................................  25867
AY390556.1   25808  ....................................T.......................  25867
AY304491.1   7080   ....................................T.......................  7139
AY304490.1   9544   ....................................T.......................  9603
AY278489.2   25792  ....................................T.......................  25851
AY304488.1   25793  ............................................................  25852
AY304487.1   4643   ............................................................  4702
AY559089.1   25796  ............................................................  25855
AY395003.1   25757  C...................................T.......................  25816
AY394996.1   25793  C...................................T.......................  25852
AY304489.1   4649   ............................................................  4708
AY304486.1   25793  ............................................................  25852
AY545915.1   25776  ............................................................  25835
AY515512.1   25785  ............................................................  25844
AY686864.1   25767  ............................................................  25826
AY613950.1   25758  ............................................................  25817
AY613949.1   25758  ............................................................  25817
AY613948.1   25758  ............................................................  25817
AY613947.1   25758  ............................................................  25817
AY572038.1   25737  ............................................................  25796
AY572035.1   25760  ............................................................  25819
AY545919.1   25787  ............................................................  25846
AY545918.1   25774  ............................................................  25833
AY545917.1   25772  ............................................................  25831
AY545916.1   25774  ............................................................  25833
FJ959407.1   25737  ............................................................  25796
AY686863.1   25757  ............................................................  25816
AY568539.1   25758  ............................................................  25817
AY394980.1   25762  ............................................................  25821
AH013709.2   24058  ............................................................  24117

Query        601    GTCGTTGTACATGGCTATTTCACCGAAGTTTACTACCAGCTTGAGTCTACACAAATTACT  660
NC_004718.3  25868  ............................................................  25927
AY654624.1   25867  ............................................................  25926
MT308984.1   25871  ............................................................  25930
MK062184.1   25871  ............................................................  25930
MK062183.1   25871  ............................................................  25930
MK062182.1   25868  ............................................................  25927
MK062181.1   25868  ............................................................  25927
MK062180.1   25868  ............................................................  25927
MK062179.1   25868  ............................................................  25927
JX163926.1   25828  ............................................................  25887
JX163924.1   25828  ............................................................  25887
JX163923.1   25828  ............................................................  25887
JN854286.1   25868  ............................................................  25927
JQ316196.1   25868  ............................................................  25927
JF292915.1   25828  ............................................................  25887
JF292909.1   25828  ............................................................  25887
JF292906.1   25828  ............................................................  25887
JF292905.1   25828  ............................................................  25887
JF292903.1   25828  ............................................................  25887
HQ890541.1   25828  ............................................................  25887
HQ890538.1   25828  ............................................................  25887
HQ890535.1   25828  ............................................................  25887
HQ890532.1   25828  ............................................................  25887
HQ890531.1   25828  ............................................................  25887
HQ890529.1   25828  ............................................................  25887
HQ890526.1   25828  ............................................................  25887
GU553365.1   25828  ............................................................  25887
GU553363.1   25828  ............................................................  25887
FJ882962.1   25861  ............................................................  25920
FJ882961.1   25861  ............................................................  25920
FJ882959.1   25861  ............................................................  25920
FJ882958.1   25861  ............................................................  25920
FJ882957.1   25861  ............................................................  25920
FJ882956.1   25828  ............................................................  25887
FJ882955.1   25828  ............................................................  25887
FJ882953.1   25830  ............................................................  25889
FJ882952.1   25861  ............................................................  25920
FJ882949.1   25829  ............................................................  25888
FJ882948.1   25861  ............................................................  25920
FJ882947.1   25828  ............................................................  25887
FJ882945.1   25861  ............................................................  25920
FJ882944.1   25810  ............................................................  25869
FJ882943.1   25861  ............................................................  25920
FJ882941.1   25847  ............................................................  25906
FJ882940.1   25828  ............................................................  25887
FJ882939.1   25828  ............................................................  25887
FJ882938.1   25848  ............................................................  25907
FJ882937.1   25830  ............................................................  25889
FJ882936.1   25828  ............................................................  25887
FJ882935.1   25829  ............................................................  25888
FJ882934.1   25828  ............................................................  25887
FJ882933.1   25830  ............................................................  25889
FJ882932.1   25828  ............................................................  25887
FJ882931.1   25828  ............................................................  25887
FJ882930.1   25848  ............................................................  25907
FJ882927.1   25848  ............................................................  25907
FJ882926.1   25836  ............................................................  25895
EU371559.1   25868  ............................................................  25927
DQ898174.1   25868  ............................................................  25927
AY864806.1   25868  ............................................................  25927
AY864805.1   25868  ............................................................  25927
DQ497008.1   25868  ............................................................  25927
AB257344.1   25827  ............................................................  25886
AY278741.1   25868  ............................................................  25927
AY714217.1   25868  ............................................................  25927
AY559097.1   25851  ............................................................  25910
AY559096.1   25860  ............................................................  25919
AY559095.1   25858  ............................................................  25917
AY559094.1   25854  ............................................................  25913
AY559093.1   25852  ............................................................  25911
AY559087.1   25852  ............................................................  25911
AY559086.1   25852  ............................................................  25911
AY559085.1   25852  ............................................................  25911
AY559084.1   25852  ............................................................  25911
AY559083.1   25902  ............................................................  25961
AY559082.1   25867  ............................................................  25926
AY559081.1   25856  ............................................................  25915
DQ182595.1   25852  ............................................................  25911
AY323977.2   25868  ............................................................  25927
AY291315.1   25868  ............................................................  25927
AY291451.1   25868  ............................................................  25927
AY502932.1   25868  ............................................................  25927
AY502931.1   25868  ............................................................  25927
AY502930.1   25868  ............................................................  25927
AY502929.1   25868  ............................................................  25927
AY502928.1   25868  ............................................................  25927
AY502927.1   25868  ............................................................  25927
AY502924.1   25868  ............................................................  25927
AY502923.1   25868  ............................................................  25927
AY286320.4   25852  ............................................................  25911
AY395004.1   25821  ............................................................  25880
AY395002.1   25853  ............................................................  25912
AY395000.1   25853  ............................................................  25912
AY394999.1   25853  ............................................................  25912
AY394998.1   25853  ............................................................  25912
AY394995.1   25853  ............................................................  25912
AY394994.1   25853  ............................................................  25912
AY394993.1   25853  ............................................................  25912
AY394992.1   25853  ............................................................  25912
AY394991.1   25853  ............................................................  25912
AY394990.1   25853  ............................................................  25912
AY394989.1   25853  ............................................................  25912
AY394988.1   25782  ............................................................  25841
AY394987.1   25826  ............................................................  25885
AY394986.1   25817  ............................................................  25876
AY394985.1   25618  ............................................................  25677
AY394984.1   25821  ............................................................  25880
AY394983.1   25816  ............................................................  25875
AY394982.1   25816  ............................................................  25875
AY394981.1   25814  ............................................................  25873
AY394979.1   25816  ............................................................  25875
AY394978.1   25796  ............................................................  25855
AY310120.1   25868  ............................................................  25927
AY345988.1   25853  ............................................................  25912
AY345986.1   25853  ............................................................  25912
AY357076.1   25854  ............................................................  25913
AY357075.1   25854  ............................................................  25913
AY350750.1   25855  ............................................................  25914
AY282752.2   25853  ............................................................  25912
AY461660.1   25853  ............................................................  25912
AY304494.1   7143   ............................................................  7202
AY304493.1   7143   ............................................................  7202
AY427439.1   25852  ............................................................  25911
AY283798.2   25852  ............................................................  25911
AY362699.1   25868  ............................................................  25927
AY283794.1   25852  ............................................................  25911
AY283795.1   25852  ............................................................  25911
AY283796.1   25852  ............................................................  25911
AY283797.1   25852  ............................................................  25911
AY278554.2   25853  ............................................................  25912
AY321118.1   25868  ............................................................  25927
AY279354.2   25852  ............................................................  25911
AY297028.1   25859  ............................................................  25918
AP006561.1   25868  ............................................................  25927
AP006560.1   25868  ............................................................  25927
AP006558.1   25868  ............................................................  25927
AP006557.1   25868  ............................................................  25927
AY348314.1   25799  ............................................................  25858
AY338175.1   25799  ............................................................  25858
AY338174.1   25799  ............................................................  25858
AY772062.1   25878  ............................................................  25937
AY485278.1   25868  ............................................................  25927
AY485277.1   25868  ............................................................  25927
AY313906.1   25879  ............................................................  25938
JX163927.1   25828  ............................................................  25887
JX163928.1   25828  ............................................................  25887
JX163925.1   25828  ............................................................  25887
AY502926.1   25868  ............................................................  25927
JX162087.1   25848  ............................................................  25907
JF292922.1   25828  ............................................................  25887
FJ882960.1   25828  ............................................................  25887
FJ882954.1   25821  ............................................................  25880
FJ882951.1   25861  ............................................................  25920
FJ882929.1   25847  ............................................................  25906
FJ882928.1   25848  ............................................................  25907
AY559088.1   25854  ............................................................  25913
AY394977.1   25817  ............................................................  25876
AY304495.1   25853  ............................................................  25912
AY304492.1   9604   ............................................................  9663
AY278491.2   25868  ............................................................  25927
AY394850.2   25868  ............................................................  25927
AP006559.1   25868  ............................................................  25927
FJ882963.1   25849  ............................................................  25908
AY559092.1   25854  ............................................................  25913
AY559091.1   25852  ............................................................  25911
AY559090.1   25864  ............................................................  25923
KF514407.1   25848  ............................................................  25907
FJ882950.1   25828  ............................................................  25887
FJ882942.1   25861  ............................................................  25920
EU371561.1   25868  ............................................................  25927
EU371560.1   25868  ............................................................  25927
DQ640652.1   25874  ............................................................  25933
AY595412.1   25846  ............................................................  25905
AY463060.1   25210  ............................................................  25269
AY463059.1   25789  ............................................................  25848
AY351680.1   25890  .........................................G..................  25949
AY278490.3   25864  ............................................................  25923
AY278487.3   25868  ............................................................  25927
AY278488.2   25849  ............................................................  25908
EU371564.1   25868  ............................................................  25927
EU371563.1   25868  ............................................................  25927
EU371562.1   25868  ............................................................  25927
AY390556.1   25868  ............................................................  25927
AY304491.1   7140   ............................................................  7199
AY304490.1   9604   ............................................................  9663
AY278489.2   25852  ............................................................  25911
AY304488.1   25853  ............................................................  25912
AY304487.1   4703   ............................................................  4762
AY559089.1   25856  ............................................................  25915
AY395003.1   25817  ............................................................  25876
AY394996.1   25853  ............................................................  25912
AY304489.1   4709   ............................................................  4768
AY304486.1   25853  ............................................................  25912
AY545915.1   25836  ............................................................  25895
AY515512.1   25845  ............................................................  25904
AY686864.1   25827  ............................................................  25886
AY613950.1   25818  ............................................................  25877
AY613949.1   25818  ............................................................  25877
AY613948.1   25818  ............................................................  25877
AY613947.1   25818  ............................................................  25877
AY572038.1   25797  ............................................................  25856
AY572035.1   25820  ............................................................  25879
AY545919.1   25847  ............................................................  25906
AY545918.1   25834  ............................................................  25893
AY545917.1   25832  ............................................................  25891
AY545916.1   25834  ............................................................  25893
FJ959407.1   25797  ............................................................  25856
AY686863.1   25817  ............................................................  25876
AY568539.1   25818  ............................................................  25877
AY394980.1   25822  ............................................................  25881
AH013709.2   24118  ............................................................  24177

Query        661    ACAGACACTGGTATTGAAAATGCTACATTCTTCATCTTTAACAAGCTTGTTAAAGACCCA  720
NC_004718.3  25928  ............................................................  25987
AY654624.1   25927  ............................................................  25986
MT308984.1   25931  ............................................................  25990
MK062184.1   25931  ............................................................  25990
MK062183.1   25931  ............................................................  25990
MK062182.1   25928  ............................................................  25987
MK062181.1   25928  ............................................................  25987
MK062180.1   25928  ............................................................  25987
MK062179.1   25928  ............................................................  25987
JX163926.1   25888  ............................................................  25947
JX163924.1   25888  ............................................................  25947
JX163923.1   25888  ............................................................  25947
JN854286.1   25928  ............................................................  25987
JQ316196.1   25928  ............................................................  25987
JF292915.1   25888  ............................................................  25947
JF292909.1   25888  ............................................................  25947
JF292906.1   25888  ............................................................  25947
JF292905.1   25888  ............................................................  25947
JF292903.1   25888  ............................................................  25947
HQ890541.1   25888  ............................................................  25947
HQ890538.1   25888  ............................................................  25947
HQ890535.1   25888  ............................................................  25947
HQ890532.1   25888  ............................................................  25947
HQ890531.1   25888  ............................................................  25947
HQ890529.1   25888  ............................................................  25947
HQ890526.1   25888  ............................................................  25947
GU553365.1   25888  ............................................................  25947
GU553363.1   25888  ............................................................  25947
FJ882962.1   25921  ............................................................  25980
FJ882961.1   25921  ............................................................  25980
FJ882959.1   25921  ............................................................  25980
FJ882958.1   25921  ............................................................  25980
FJ882957.1   25921  ............................................................  25980
FJ882956.1   25888  ............................................................  25947
FJ882955.1   25888  ............................................................  25947
FJ882953.1   25890  ............................................................  25949
FJ882952.1   25921  ............................................................  25980
FJ882949.1   25889  ............................................................  25948
FJ882948.1   25921  ............................................................  25980
FJ882947.1   25888  ............................................................  25947
FJ882945.1   25921  ............................................................  25980
FJ882944.1   25870  ............................................................  25929
FJ882943.1   25921  ............................................................  25980
FJ882941.1   25907  ............................................................  25966
FJ882940.1   25888  ............................................................  25947
FJ882939.1   25888  ............................................................  25947
FJ882938.1   25908  ............................................................  25967
FJ882937.1   25890  ............................................................  25949
FJ882936.1   25888  ............................................................  25947
FJ882935.1   25889  ............................................................  25948
FJ882934.1   25888  ............................................................  25947
FJ882933.1   25890  ............................................................  25949
FJ882932.1   25888  ............................................................  25947
FJ882931.1   25888  ............................................................  25947
FJ882930.1   25908  ............................................................  25967
FJ882927.1   25908  ............................................................  25967
FJ882926.1   25896  ............................................................  25955
EU371559.1   25928  ............................................................  25987
DQ898174.1   25928  ............................................................  25987
AY864806.1   25928  ............................................................  25987
AY864805.1   25928  ............................................................  25987
DQ497008.1   25928  ............................................................  25987
AB257344.1   25887  ............................................................  25946
AY278741.1   25928  ............................................................  25987
AY714217.1   25928  ............................................................  25987
AY559097.1   25911  ............................................................  25970
AY559096.1   25920  ............................................................  25979
AY559095.1   25918  ............................................................  25977
AY559094.1   25914  ............................................................  25973
AY559093.1   25912  ............................................................  25971
AY559087.1   25912  ............................................................  25971
AY559086.1   25912  ............................................................  25971
AY559085.1   25912  ............................................................  25971
AY559084.1   25912  ............................................................  25971
AY559083.1   25962  ............................................................  26021
AY559082.1   25927  ............................................................  25986
AY559081.1   25916  ............................................................  25975
DQ182595.1   25912  ............................................................  25971
AY323977.2   25928  ............................................................  25987
AY291315.1   25928  ............................................................  25987
AY291451.1   25928  ............................................................  25987
AY502932.1   25928  ............................................................  25987
AY502931.1   25928  ............................................................  25987
AY502930.1   25928  ............................................................  25987
AY502929.1   25928  ............................................................  25987
AY502928.1   25928  ............................................................  25987
AY502927.1   25928  ............................................................  25987
AY502924.1   25928  ............................................................  25987
AY502923.1   25928  ............................................................  25987
AY286320.4   25912  ............................................................  25971
AY395004.1   25881  ............................................................  25940
AY395002.1   25913  ............................................................  25972
AY395000.1   25913  ............................................................  25972
AY394999.1   25913  ............................................................  25972
AY394998.1   25913  ............................................................  25972
AY394995.1   25913  ............................................................  25972
AY394994.1   25913  ............................................................  25972
AY394993.1   25913  ............................................................  25972
AY394992.1   25913  ............................................................  25972
AY394991.1   25913  ............................................................  25972
AY394990.1   25913  ............................................................  25972
AY394989.1   25913  ............................................................  25972
AY394988.1   25842  ............................................................  25901
AY394987.1   25886  ............................................................  25945
AY394986.1   25877  ............................................................  25936
AY394985.1   25678  ............................................................  25737
AY394984.1   25881  ............................................................  25940
AY394983.1   25876  ............................................................  25935
AY394982.1   25876  ............................................................  25935
AY394981.1   25874  ............................................................  25933
AY394979.1   25876  ............................................................  25935
AY394978.1   25856  ............................................................  25915
AY310120.1   25928  ............................................................  25987
AY345988.1   25913  ............................................................  25972
AY345986.1   25913  ............................................................  25972
AY357076.1   25914  ............................................................  25973
AY357075.1   25914  ............................................................  25973
AY350750.1   25915  ............................................................  25974
AY282752.2   25913  ............................................................  25972
AY461660.1   25913  ............................................................  25972
AY304494.1   7203   ............................................................  7262
AY304493.1   7203   ............................................................  7262
AY427439.1   25912  ............................................................  25971
AY283798.2   25912  ............................................................  25971
AY362699.1   25928  ............................................................  25987
AY283794.1   25912  ............................................................  25971
AY283795.1   25912  ............................................................  25971
AY283796.1   25912  ............................................................  25971
AY283797.1   25912  ............................................................  25971
AY278554.2   25913  ............................................................  25972
AY321118.1   25928  ............................................................  25987
AY279354.2   25912  ............................................................  25971
AY297028.1   25919  ............................................................  25978
AP006561.1   25928  ............................................................  25987
AP006560.1   25928  ............................................................  25987
AP006558.1   25928  ............................................................  25987
AP006557.1   25928  ............................................................  25987
AY348314.1   25859  ............................................................  25918
AY338175.1   25859  ............................................................  25918
AY338174.1   25859  ............................................................  25918
AY772062.1   25938  ............................................................  25997
AY485278.1   25928  ............................................................  25987
AY485277.1   25928  ............................................................  25987
AY313906.1   25939  ............................................................  25998
JX163927.1   25888  ............................................................  25947
JX163928.1   25888  ............................................................  25947
JX163925.1   25888  ............................................................  25947
AY502926.1   25928  ............................................................  25987
JX162087.1   25908  ............................................................  25967
JF292922.1   25888  ............................................................  25947
FJ882960.1   25888  ............................................................  25947
FJ882954.1   25881  ............................................................  25940
FJ882951.1   25921  ............................................................  25980
FJ882929.1   25907  ............................................................  25966
FJ882928.1   25908  ............................................................  25967
AY559088.1   25914  ............................................................  25973
AY394977.1   25877  ............................................................  25936
AY304495.1   25913  ............................................................  25972
AY304492.1   9664   ............................................................  9723
AY278491.2   25928  ............................................................  25987
AY394850.2   25928  ............................................................  25987
AP006559.1   25928  ............................................................  25987
FJ882963.1   25909  ............................................................  25968
AY559092.1   25914  ............................................................  25973
AY559091.1   25912  ............................................................  25971
AY559090.1   25924  ............................................................  25983
KF514407.1   25908  ............................................................  25967
FJ882950.1   25888  ............................................................  25947
FJ882942.1   25921  ............................................................  25980
EU371561.1   25928  ............................................................  25987
EU371560.1   25928  ............................................................  25987
DQ640652.1   25934  ............................................................  25993
AY595412.1   25906  ........................................................T...  25965
AY463060.1   25270  ...A........................................................  25329
AY463059.1   25849  ...A........................................................  25908
AY351680.1   25950  .....................................................G......  26009
AY278490.3   25924  ............................................................  25983
AY278487.3   25928  ........................................................T...  25987
AY278488.2   25909  ............................................................  25968
EU371564.1   25928  ............................................................  25987
EU371563.1   25928  ............................................................  25987
EU371562.1   25928  ............................................................  25987
AY390556.1   25928  ............................................................  25987
AY304491.1   7200   ............................................................  7259
AY304490.1   9664   ............................................................  9723
AY278489.2   25912  ............................................................  25971
AY304488.1   25913  ............................................................  25972
AY304487.1   4763   ............................................................  4822
AY559089.1   25916  ............................................................  25975
AY395003.1   25877  ............................................................  25936
AY394996.1   25913  ............................................................  25972
AY304489.1   4769   ............................................................  4828
AY304486.1   25913  ............................................................  25972
AY545915.1   25896  ............................................................  25955
AY515512.1   25905  ............................................................  25964
AY686864.1   25887  ............................................................  25946
AY613950.1   25878  ............................................................  25937
AY613949.1   25878  ............................................................  25937
AY613948.1   25878  ............................................................  25937
AY613947.1   25878  ............................................................  25937
AY572038.1   25857  ............................................................  25916
AY572035.1   25880  ............................................................  25939
AY545919.1   25907  ............................................................  25966
AY545918.1   25894  ............................................................  25953
AY545917.1   25892  ............................................................  25951
AY545916.1   25894  ............................................................  25953
FJ959407.1   25857  ............................................................  25916
AY686863.1   25877  ............................................................  25936
AY568539.1   25878  ............................................................  25937
AY394980.1   25882  ............................................................  25941
AH013709.2   24178  ............................................................  24237

Query        721    CCGAATGTGCAAATACACACAATCGACGGCTCTTCAGGAGTTGCTAATCCAGCAATGGAT  780
NC_004718.3  25988  ............................................................  26047
AY654624.1   25987  ............................................................  26046
MT308984.1   25991  ............................................................  26050
MK062184.1   25991  ............................................................  26050
MK062183.1   25991  ............................................................  26050
MK062182.1   25988  ............................................................  26047
MK062181.1   25988  ............................................................  26047
MK062180.1   25988  ............................................................  26047
MK062179.1   25988  ............................................................  26047
JX163926.1   25948  ............................................................  26007
JX163924.1   25948  ............................................................  26007
JX163923.1   25948  ............................................................  26007
JN854286.1   25988  ............................................................  26047
JQ316196.1   25988  ............................................................  26047
JF292915.1   25948  ............................................................  26007
JF292909.1   25948  ............................................................  26007
JF292906.1   25948  ............................................................  26007
JF292905.1   25948  ............................................................  26007
JF292903.1   25948  ............................................................  26007
HQ890541.1   25948  ............................................................  26007
HQ890538.1   25948  ............................................................  26007
HQ890535.1   25948  ............................................................  26007
HQ890532.1   25948  ............................................................  26007
HQ890531.1   25948  ............................................................  26007
HQ890529.1   25948  ............................................................  26007
HQ890526.1   25948  ............................................................  26007
GU553365.1   25948  ............................................................  26007
GU553363.1   25948  ............................................................  26007
FJ882962.1   25981  ............................................................  26040
FJ882961.1   25981  ............................................................  26040
FJ882959.1   25981  ............................................................  26040
FJ882958.1   25981  ............................................................  26040
FJ882957.1   25981  ............................................................  26040
FJ882956.1   25948  ............................................................  26007
FJ882955.1   25948  ............................................................  26007
FJ882953.1   25950  ............................................................  26009
FJ882952.1   25981  ............................................................  26040
FJ882949.1   25949  ............................................................  26008
FJ882948.1   25981  ............................................................  26040
FJ882947.1   25948  ............................................................  26007
FJ882945.1   25981  ............................................................  26040
FJ882944.1   25930  ............................................................  25989
FJ882943.1   25981  ............................................................  26040
FJ882941.1   25967  ............................................................  26026
FJ882940.1   25948  ............................................................  26007
FJ882939.1   25948  ............................................................  26007
FJ882938.1   25968  ............................................................  26027
FJ882937.1   25950  ............................................................  26009
FJ882936.1   25948  ............................................................  26007
FJ882935.1   25949  ............................................................  26008
FJ882934.1   25948  ............................................................  26007
FJ882933.1   25950  ............................................................  26009
FJ882932.1   25948  ............................................................  26007
FJ882931.1   25948  ............................................................  26007
FJ882930.1   25968  ............................................................  26027
FJ882927.1   25968  ............................................................  26027
FJ882926.1   25956  ............................................................  26015
EU371559.1   25988  ............................................................  26047
DQ898174.1   25988  ............................................................  26047
AY864806.1   25988  ............................................................  26047
AY864805.1   25988  ............................................................  26047
DQ497008.1   25988  ............................................................  26047
AB257344.1   25947  ............................................................  26006
AY278741.1   25988  ............................................................  26047
AY714217.1   25988  ............................................................  26047
AY559097.1   25971  ............................................................  26030
AY559096.1   25980  ............................................................  26039
AY559095.1   25978  ............................................................  26037
AY559094.1   25974  ............................................................  26033
AY559093.1   25972  ............................................................  26031
AY559087.1   25972  ............................................................  26031
AY559086.1   25972  ............................................................  26031
AY559085.1   25972  ............................................................  26031
AY559084.1   25972  ............................................................  26031
AY559083.1   26022  ............................................................  26081
AY559082.1   25987  ............................................................  26046
AY559081.1   25976  ............................................................  26035
DQ182595.1   25972  ............................................................  26031
AY323977.2   25988  ............................................................  26047
AY291315.1   25988  ............................................................  26047
AY291451.1   25988  ............................................................  26047
AY502932.1   25988  ............................................................  26047
AY502931.1   25988  ............................................................  26047
AY502930.1   25988  ............................................................  26047
AY502929.1   25988  ............................................................  26047
AY502928.1   25988  ............................................................  26047
AY502927.1   25988  ............................................................  26047
AY502924.1   25988  ............................................................  26047
AY502923.1   25988  ............................................................  26047
AY286320.4   25972  ............................................................  26031
AY395004.1   25941  ............................................................  26000
AY395002.1   25973  ............................................................  26032
AY395000.1   25973  ............................................................  26032
AY394999.1   25973  ............................................................  26032
AY394998.1   25973  ............................................................  26032
AY394995.1   25973  ............................................................  26032
AY394994.1   25973  ............................................................  26032
AY394993.1   25973  ............................................................  26032
AY394992.1   25973  ............................................................  26032
AY394991.1   25973  ............................................................  26032
AY394990.1   25973  ............................................................  26032
AY394989.1   25973  ............................................................  26032
AY394988.1   25902  ............................................................  25961
AY394987.1   25946  ............................................................  26005
AY394986.1   25937  ............................................................  25996
AY394985.1   25738  ............................................................  25797
AY394984.1   25941  ............................................................  26000
AY394983.1   25936  ............................................................  25995
AY394982.1   25936  ............................................................  25995
AY394981.1   25934  ............................................................  25993
AY394979.1   25936  ............................................................  25995
AY394978.1   25916  ............................................................  25975
AY310120.1   25988  ............................................................  26047
AY345988.1   25973  ............................................................  26032
AY345986.1   25973  ............................................................  26032
AY357076.1   25974  ............................................................  26033
AY357075.1   25974  ............................................................  26033
AY350750.1   25975  ............................................................  26034
AY282752.2   25973  ............................................................  26032
AY461660.1   25973  ............................................................  26032
AY304494.1   7263   ............................................................  7322
AY304493.1   7263   ............................................................  7322
AY427439.1   25972  ............................................................  26031
AY283798.2   25972  ............................................................  26031
AY362699.1   25988  ............................................................  26047
AY283794.1   25972  ............................................................  26031
AY283795.1   25972  ............................................................  26031
AY283796.1   25972  ............................................................  26031
AY283797.1   25972  ............................................................  26031
AY278554.2   25973  ............................................................  26032
AY321118.1   25988  ............................................................  26047
AY279354.2   25972  ............................................................  26031
AY297028.1   25979  ............................................................  26038
AP006561.1   25988  ............................................................  26047
AP006560.1   25988  ............................................................  26047
AP006558.1   25988  ............................................................  26047
AP006557.1   25988  ............................................................  26047
AY348314.1   25919  ............................................................  25978
AY338175.1   25919  ............................................................  25978
AY338174.1   25919  ............................................................  25978
AY772062.1   25998  ............................................................  26057
AY485278.1   25988  ............................................................  26047
AY485277.1   25988  ............................................................  26047
AY313906.1   25999  ............................................................  26058
JX163927.1   25948  ............................................................  26007
JX163928.1   25948  ............................................................  26007
JX163925.1   25948  ............................................................  26007
AY502926.1   25988  ............................................................  26047
JX162087.1   25968  ............................................................  26027
JF292922.1   25948  ............................................................  26007
FJ882960.1   25948  ............................................................  26007
FJ882954.1   25941  ............................................................  26000
FJ882951.1   25981  ............................................................  26040
FJ882929.1   25967  ............................................................  26026
FJ882928.1   25968  ............................................................  26027
AY559088.1   25974  ............................................................  26033
AY394977.1   25937  ............................................................  25996
AY304495.1   25973  ............................................................  26032
AY304492.1   9724   ............................................................  9783
AY278491.2   25988  ............................................................  26047
AY394850.2   25988  ............................................................  26047
AP006559.1   25988  ............................................................  26047
FJ882963.1   25969  ............................................................  26028
AY559092.1   25974  ............................................................  26033
AY559091.1   25972  ............................................................  26031
AY559090.1   25984  ............................................................  26043
KF514407.1   25968  ............................................................  26027
FJ882950.1   25948  ............................................................  26007
FJ882942.1   25981  ............................................................  26040
EU371561.1   25988  ............................................................  26047
EU371560.1   25988  ............................................................  26047
DQ640652.1   25994  ............................................................  26053
AY595412.1   25966  ............................................................  26025
AY463060.1   25330  ............................................................  25389
AY463059.1   25909  ............................................................  25968
AY351680.1   26010  ............................................................  26069
AY278490.3   25984  ............................................................  26043
AY278487.3   25988  ............................................................  26047
AY278488.2   25969  ............................................................  26028
EU371564.1   25988  ............................................................  26047
EU371563.1   25988  ............................................................  26047
EU371562.1   25988  ............................................................  26047
AY390556.1   25988  ............................................A...............  26047
AY304491.1   7260   ............................................A...............  7319
AY304490.1   9724   ............................................A...............  9783
AY278489.2   25972  ............................................A...............  26031
AY304488.1   25973  ............................................................  26032
AY304487.1   4823   ............................................................  4882
AY559089.1   25976  ............................................................  26035
AY395003.1   25937  ............................................A...............  25996
AY394996.1   25973  ............................................A...............  26032
AY304489.1   4829   ............................................................  4888
AY304486.1   25973  ............................................................  26032
AY545915.1   25956  ............................................................  26015
AY515512.1   25965  ............................................................  26024
AY686864.1   25947  ............................................................  26006
AY613950.1   25938  ............................................................  25997
AY613949.1   25938  ............................................................  25997
AY613948.1   25938  ............................................................  25997
AY613947.1   25938  ............................................................  25997
AY572038.1   25917  ............................................................  25976
AY572035.1   25940  ............................................................  25999
AY545919.1   25967  ............................................................  26026
AY545918.1   25954  ............................................................  26013
AY545917.1   25952  ............................................................  26011
AY545916.1   25954  ............................................................  26013
FJ959407.1   25917  ............................................................  25976
AY686863.1   25937  .......................................................C....  25996
AY568539.1   25938  ............................................................  25997
AY394980.1   25942  ............................................................  26001
AH013709.2   24238  ............................................................  24297

Query        781    CCAATTTATGATGAGCCGACGACGACTACTAGCGTGCCTTTGTAA  825
NC_004718.3  26048  .............................................  26092
AY654624.1   26047  .............................................  26091
MT308984.1   26051  .............................................  26095
MK062184.1   26051  .............................................  26095
MK062183.1   26051  .............................................  26095
MK062182.1   26048  .............................................  26092
MK062181.1   26048  .............................................  26092
MK062180.1   26048  .............................................  26092
MK062179.1   26048  .............................................  26092
JX163926.1   26008  .............................................  26052
JX163924.1   26008  .............................................  26052
JX163923.1   26008  .............................................  26052
JN854286.1   26048  .............................................  26092
JQ316196.1   26048  .............................................  26092
JF292915.1   26008  .............................................  26052
JF292909.1   26008  .............................................  26052
JF292906.1   26008  .............................................  26052
JF292905.1   26008  .............................................  26052
JF292903.1   26008  .............................................  26052
HQ890541.1   26008  .............................................  26052
HQ890538.1   26008  .............................................  26052
HQ890535.1   26008  .............................................  26052
HQ890532.1   26008  .............................................  26052
HQ890531.1   26008  .............................................  26052
HQ890529.1   26008  .............................................  26052
HQ890526.1   26008  .............................................  26052
GU553365.1   26008  .............................................  26052
GU553363.1   26008  .............................................  26052
FJ882962.1   26041  .............................................  26085
FJ882961.1   26041  .............................................  26085
FJ882959.1   26041  .............................................  26085
FJ882958.1   26041  .............................................  26085
FJ882957.1   26041  .............................................  26085
FJ882956.1   26008  .............................................  26052
FJ882955.1   26008  .............................................  26052
FJ882953.1   26010  .............................................  26054
FJ882952.1   26041  .............................................  26085
FJ882949.1   26009  .............................................  26053
FJ882948.1   26041  .............................................  26085
FJ882947.1   26008  .............................................  26052
FJ882945.1   26041  .............................................  26085
FJ882944.1   25990  .............................................  26034
FJ882943.1   26041  .............................................  26085
FJ882941.1   26027  .............................................  26071
FJ882940.1   26008  .............................................  26052
FJ882939.1   26008  .............................................  26052
FJ882938.1   26028  .............................................  26072
FJ882937.1   26010  .............................................  26054
FJ882936.1   26008  .............................................  26052
FJ882935.1   26009  .............................................  26053
FJ882934.1   26008  .............................................  26052
FJ882933.1   26010  .............................................  26054
FJ882932.1   26008  .............................................  26052
FJ882931.1   26008  .............................................  26052
FJ882930.1   26028  .............................................  26072
FJ882927.1   26028  .............................................  26072
FJ882926.1   26016  .............................................  26060
EU371559.1   26048  .............................................  26092
DQ898174.1   26048  .............................................  26092
AY864806.1   26048  .............................................  26092
AY864805.1   26048  .............................................  26092
DQ497008.1   26048  .............................................  26092
AB257344.1   26007  .............................................  26051
AY278741.1   26048  .............................................  26092
AY714217.1   26048  .............................................  26092
AY559097.1   26031  .............................................  26075
AY559096.1   26040  .............................................  26084
AY559095.1   26038  .............................................  26082
AY559094.1   26034  .............................................  26078
AY559093.1   26032  .............................................  26076
AY559087.1   26032  .............................................  26076
AY559086.1   26032  .............................................  26076
AY559085.1   26032  .............................................  26076
AY559084.1   26032  .............................................  26076
AY559083.1   26082  .............................................  26126
AY559082.1   26047  .............................................  26091
AY559081.1   26036  .............................................  26080
DQ182595.1   26032  .............................................  26076
AY323977.2   26048  .............................................  26092
AY291315.1   26048  .............................................  26092
AY291451.1   26048  .............................................  26092
AY502932.1   26048  .............................................  26092
AY502931.1   26048  .............................................  26092
AY502930.1   26048  .............................................  26092
AY502929.1   26048  .............................................  26092
AY502928.1   26048  .............................................  26092
AY502927.1   26048  .............................................  26092
AY502924.1   26048  .............................................  26092
AY502923.1   26048  .............................................  26092
AY286320.4   26032  .............................................  26076
AY395004.1   26001  .............................................  26045
AY395002.1   26033  .............................................  26077
AY395000.1   26033  .............................................  26077
AY394999.1   26033  .............................................  26077
AY394998.1   26033  .............................................  26077
AY394995.1   26033  .............................................  26077
AY394994.1   26033  .............................................  26077
AY394993.1   26033  .............................................  26077
AY394992.1   26033  .............................................  26077
AY394991.1   26033  .............................................  26077
AY394990.1   26033  .............................................  26077
AY394989.1   26033  .............................................  26077
AY394988.1   25962  .............................................  26006
AY394987.1   26006  .............................................  26050
AY394986.1   25997  .............................................  26041
AY394985.1   25798  .............................................  25842
AY394984.1   26001  .............................................  26045
AY394983.1   25996  .............................................  26040
AY394982.1   25996  .............................................  26040
AY394981.1   25994  .............................................  26038
AY394979.1   25996  .............................................  26040
AY394978.1   25976  .............................................  26020
AY310120.1   26048  .............................................  26092
AY345988.1   26033  .............................................  26077
AY345986.1   26033  .............................................  26077
AY357076.1   26034  .............................................  26078
AY357075.1   26034  .............................................  26078
AY350750.1   26035  .............................................  26079
AY282752.2   26033  .............................................  26077
AY461660.1   26033  .............................................  26077
AY304494.1   7323   .............................................  7367
AY304493.1   7323   .............................................  7367
AY427439.1   26032  .............................................  26076
AY283798.2   26032  .............................................  26076
AY362699.1   26048  .............................................  26092
AY283794.1   26032  .............................................  26076
AY283795.1   26032  .............................................  26076
AY283796.1   26032  .............................................  26076
AY283797.1   26032  .............................................  26076
AY278554.2   26033  .............................................  26077
AY321118.1   26048  .............................................  26092
AY279354.2   26032  .............................................  26076
AY297028.1   26039  .............................................  26083
AP006561.1   26048  .............................................  26092
AP006560.1   26048  .............................................  26092
AP006558.1   26048  .............................................  26092
AP006557.1   26048  .............................................  26092
AY348314.1   25979  .............................................  26023
AY338175.1   25979  .............................................  26023
AY338174.1   25979  .............................................  26023
AY772062.1   26058  .............................................  26102
AY485278.1   26048  .............................................  26092
AY485277.1   26048  .............................................  26092
AY313906.1   26059  .............................................  26103
JX163927.1   26008  .............................................  26052
JX163928.1   26008  .............................................  26052
JX163925.1   26008  .............................................  26052
AY502926.1   26048  .............................................  26092
JX162087.1   26028  .............................................  26072
JF292922.1   26008  .............................................  26052
FJ882960.1   26008  .............................................  26052
FJ882954.1   26001  .............................................  26045
FJ882951.1   26041  .............T...............................  26085
FJ882929.1   26027  .T...........................................  26071
FJ882928.1   26028  .............................................  26072
AY559088.1   26034  .............................................  26078
AY394977.1   25997  .............................................  26041
AY304495.1   26033  .............................................  26077
AY304492.1   9784   .............................................  9828
AY278491.2   26048  .............................................  26092
AY394850.2   26048  ......................................C......  26092
AP006559.1   26048  .............................................  26092
FJ882963.1   26029  .............................................  26073
AY559092.1   26034  .............................................  26078
AY559091.1   26032  .............................................  26076
AY559090.1   26044  .............................................  26088
KF514407.1   26028  .............................................  26072
FJ882950.1   26008  .............................................  26052
FJ882942.1   26041  .............................................  26085
EU371561.1   26048  .............................................  26092
EU371560.1   26048  .............................................  26092
DQ640652.1   26054  .............................................  26098
AY595412.1   26026  .............................................  26070
AY463060.1   25390  .............................................  25434
AY463059.1   25969  .............................................  26013
AY351680.1   26070  .............................................  26114
AY278490.3   26044  ..C..........................................  26088
AY278487.3   26048  .............................................  26092
AY278488.2   26029  ..C..........................................  26073
EU371564.1   26048  ......................T......................  26092
EU371563.1   26048  ......................T......................  26092
EU371562.1   26048  ......................T......................  26092
AY390556.1   26048  .............................................  26092
AY304491.1   7320   .............................................  7364
AY304490.1   9784   .............................................  9828
AY278489.2   26032  .............................................  26076
AY304488.1   26033  .............................................  26077
AY304487.1   4883   .............................................  4927
AY559089.1   26036  .............................................  26080
AY395003.1   25997  .............................................  26041
AY394996.1   26033  .............................................  26077
AY304489.1   4889   .............................................  4933
AY304486.1   26033  .............................................  26077
AY545915.1   26016  .............................................  26060
AY515512.1   26025  .............................................  26069
AY686864.1   26007  .............................................  26051
AY613950.1   25998  .............................................  26042
AY613949.1   25998  .............................................  26042
AY613948.1   25998  .............................................  26042
AY613947.1   25998  .............................................  26042
AY572038.1   25977  .............................................  26021
AY572035.1   26000  .............................................  26044
AY545919.1   26027  .............................................  26071
AY545918.1   26014  .............................................  26058
AY545917.1   26012  .............................................  26056
AY545916.1   26014  .............................................  26058
FJ959407.1   25977  .............................................  26021
AY686863.1   25997  .............................................  26041
AY568539.1   25998  .............................................  26042
AY394980.1   26002  .............................................  26046
AH013709.2   24298  .............................................  24342


		
