# Supplementary material for: The 29-nucleotide deletion in SARS-CoV: truncated versions of ORF8 are under purifying selection
Source: BMC Genomics. 2023 Jul 10;24:387. doi: 10.1186/s12864-023-09482-3 (PMC10332002; doi:10.1186/s12864-023-09482-3)
Supplement: Supplementary file 6 — Additional file 1: Alignments of all studied SARS-CoV genes (ZIP file). [file 12864_2023_9482_MOESM6_ESM.zip › orf3a_mut.txt]

14  ATG->ACT M->T NS
19  TTT->ATT F->I NS
31  AGA->GGA R->G NS
32  AGA->GAA R->E NS
34  TCA->CCA S->P NS
49  CCA->TCA P->S NS
54  GTA->GTG V->V S
74  CCT->CAT P->H NS 
86  GTT->GCT V->A NS
88  CAT->TAT H->Y NS
89  CAT->CGT H->R NS
95  ACA->ATA T->I NS
101 ACG->ATG T->M NS
125 CCT->CTT P->L NS 
131 GGA->GTA G->V NS
133 TGG->GGG W->G NS
171 CAG->CAA Q->Q S 
241 TGC->AGC C->S NS 
242 TGC->TTC C->F NS
254 CTG->CAG L->Q NS
277 CAT->TAT H->Y NS
283 TTG->CTG L->L S 
299 GGT->GAT G->D NS
302 ATG->AAG M->K NS
359 GCA->GTA A->V NS
361 TGT->GGT C->G NS 
374 ATG->ACG M->T NS
385 CTT->TTT L->F NS
396 AAG->AAC K->N NS
406 AAG->CAG K->Q NS
426 GAT->GAA D->E NS
512 GAA->GCA E->A NS 
516 GGT->GGA G->G S 
522 GGC->GGA G->G S 
533 CCA->CTA P->L NS
541 AAA->CAA K->Q NS
577 AGG->TGG R->W NS
642 CTT->CTG L->L S 
664 GAC->AAC D->N NS 
714 AAA->AAG K->K S 
717 GAC->GAT D->D S 
765 GCT->GCA A->A S 
776 ATG->ACG M->T NS
782 CCA->CTA P->L NS
783 CCA->CCC P->P S 
794 GAG->GTG E->V NS
803 ACG->ATG T->M NS
819 CCT->CCC P->P S 
