# Supplementary material for: The 29-nucleotide deletion in SARS-CoV: truncated versions of ORF8 are under purifying selection
Source: BMC Genomics. 2023 Jul 10;24:387. doi: 10.1186/s12864-023-09482-3 (PMC10332002; doi:10.1186/s12864-023-09482-3)
Supplement: Supplementary file 6 — Additional file 1: Alignments of all studied SARS-CoV genes (ZIP file). [file 12864_2023_9482_MOESM6_ESM.zip › ORF6_aln.txt]

Query        1      ATGTTTCATCTTGTTGACTTCCAGGTTACAATAGCAGAGATATTGATTATCATTATGAGG  60
MT308984.1   27077  ............................................................  27136
MK062184.1   27182  ............................................................  27241
MK062183.1   27182  ............................................................  27241
MK062182.1   27074  ............................................................  27133
MK062181.1   27074  ............................................................  27133
MK062180.1   27074  ............................................................  27133
MK062179.1   27074  ............................................................  27133
JX163928.1   27034  ............................................................  27093
JX163927.1   27034  ............................................................  27093
JX163926.1   27034  ............................................................  27093
JX163925.1   27034  ............................................................  27093
JX163924.1   27034  ............................................................  27093
JX163923.1   27034  ............................................................  27093
JN854286.1   27074  ............................................................  27133
JQ316196.1   27074  ............................................................  27133
JF292915.1   27034  ............................................................  27093
JF292909.1   27034  ............................................................  27093
JF292906.1   27034  ............................................................  27093
JF292905.1   27034  ............................................................  27093
JF292903.1   27034  ............................................................  27093
HQ890541.1   27034  ............................................................  27093
HQ890538.1   27034  ............................................................  27093
HQ890535.1   27034  ............................................................  27093
HQ890532.1   27034  ............................................................  27093
HQ890531.1   27034  ............................................................  27093
HQ890529.1   27034  ............................................................  27093
HQ890526.1   27034  ............................................................  27093
GU553365.1   27034  ............................................................  27093
GU553363.1   27034  ............................................................  27093
FJ882962.1   27067  ............................................................  27126
FJ882961.1   27067  ............................................................  27126
FJ882959.1   27067  ............................................................  27126
FJ882958.1   27067  ............................................................  27126
FJ882957.1   27067  ............................................................  27126
FJ882953.1   27036  ............................................................  27095
FJ882952.1   27067  ............................................................  27126
FJ882951.1   27067  ............................................................  27126
FJ882949.1   27035  ............................................................  27094
FJ882948.1   27067  ............................................................  27126
FJ882947.1   27034  ............................................................  27093
FJ882945.1   27067  ............................................................  27126
FJ882943.1   27067  ............................................................  27126
FJ882942.1   27067  ............................................................  27126
FJ882939.1   27034  ............................................................  27093
AY559085.1   27058  ............................................................  27117
AY559084.1   27058  ............................................................  27117
AY559083.1   27108  ............................................................  27167
AY559082.1   27073  ............................................................  27132
AY559081.1   27062  ............................................................  27121
DQ182595.1   27058  ............................................................  27117
NC_004718.3  27074  ............................................................  27133
AY291315.1   27074  ............................................................  27133
AY291451.1   27074  ............................................................  27133
AY502932.1   27074  ............................................................  27133
AY502931.1   27074  ............................................................  27133
AY502930.1   27074  ............................................................  27133
AY502929.1   27074  ............................................................  27133
AY502928.1   27074  ............................................................  27133
AY502924.1   27072  ............................................................  27131
AY502923.1   27074  ............................................................  27133
AY290752.2   162    ............................................................  221
AY390556.1   27074  ............................................................  27133
AY395004.1   27027  ............................................................  27086
AY395003.1   27023  ............................................................  27082
AY395002.1   27059  ............................................................  27118
AY395000.1   27059  ............................................................  27118
AY394999.1   27059  ............................................................  27118
AY394998.1   27059  ............................................................  27118
AY394996.1   27059  ............................................................  27118
AY394995.1   27059  ............................................................  27118
AY394994.1   27059  ............................................................  27118
AY394993.1   27059  ............................................................  27118
AY394992.1   27059  ............................................................  27118
AY394991.1   27059  ............................................................  27118
AY394990.1   27059  ............................................................  27118
AY394989.1   27059  ............................................................  27118
AY394988.1   26988  ............................................................  27047
AY394987.1   27032  ............................................................  27091
AY394986.1   27023  ............................................................  27082
AY394985.1   26824  ............................................................  26883
AY394984.1   27027  ............................................................  27086
AY394983.1   27022  ............................................................  27081
AY394982.1   27022  ............................................................  27081
AY394981.1   27020  ............................................................  27079
AY394980.1   27028  ............................................................  27087
AY394979.1   27022  ............................................................  27081
AY394978.1   27002  ............................................................  27061
AY394977.1   27023  ............................................................  27082
AY463060.1   26416  ............................................................  26475
AY463059.1   26995  ............................................................  27054
AY310120.1   27074  ............................................................  27133
AY345988.1   27059  ............................................................  27118
AY345986.1   27059  ............................................................  27118
AY357076.1   27057  ............................................................  27116
AY357075.1   27060  ............................................................  27119
AY350750.1   27061  ............................................................  27120
AY282752.2   27059  ............................................................  27118
AY461660.1   27059  ............................................................  27118
AY304495.1   27059  ............................................................  27118
AY304494.1   8349   ............................................................  8408
AY304493.1   8349   ............................................................  8408
AY304491.1   8346   ............................................................  8405
AY304490.1   10810  ............................................................  10869
AY304489.1   5915   ............................................................  5974
AY304488.1   27059  ............................................................  27118
AY304487.1   5909   ............................................................  5968
AY304486.1   27059  ............................................................  27118
AY427439.1   27058  ............................................................  27117
AY283798.2   27058  ............................................................  27117
AY278491.2   27074  ............................................................  27133
AY362699.1   27074  ............................................................  27133
AY283794.1   27058  ............................................................  27117
AY283796.1   27058  ............................................................  27117
AY283797.1   27058  ............................................................  27117
AY351680.1   27096  ............................................................  27155
AY278554.2   27059  ............................................................  27118
AY321118.1   27074  ............................................................  27133
AY297028.1   27065  ............................................................  27124
AY686863.1   27023  ............................................................  27082
AY686864.1   27033  ............................................................  27092
AY394850.2   27074  ............................................................  27133
AP006561.1   27074  ............................................................  27133
AP006560.1   27074  ............................................................  27133
AP006559.1   27074  ............................................................  27133
AP006557.1   27074  ............................................................  27133
AY348314.1   27005  ............................................................  27064
AY338175.1   27005  ............................................................  27064
AY338174.1   27005  ............................................................  27064
AY613948.1   27024  ............................................................  27083
AY613947.1   27024  ............................................................  27083
AY572038.1   27003  ............................................................  27062
AY572035.1   27026  ............................................................  27085
AY572034.1   27048  ............................................................  27107
AY568539.1   27024  ............................................................  27083
AY545919.1   27053  ............................................................  27112
AY545918.1   27040  ............................................................  27099
AY545916.1   27040  ............................................................  27099
AY545915.1   27042  ............................................................  27101
AY545914.1   27051  ............................................................  27110
AY485278.1   27074  ............................................................  27133
AY485277.1   27071  ............................................................  27130
AY313906.1   27085  ............................................................  27144
AY323977.2   27074  ............................................................  27133
AH013657.2   10766  ..............................G.............................  10825
JX162087.1   27054  ............................................................  27113
JF292922.1   27034  ............................................................  27093
FJ882960.1   27034  ............................................................  27093
FJ882956.1   27034  ............................................................  27093
FJ882955.1   27034  ............................................................  27093
FJ882954.1   27024  ............................................................  27083
FJ882944.1   27016  ............................................................  27075
FJ882941.1   27053  ............................................................  27112
FJ882940.1   27034  ............................................................  27093
FJ882929.1   27053  ............................................................  27112
AY515512.1   27051  ............................................................  27110
AY595412.1   27052  ............................................................  27111
AY502927.1   27074  .................T..........................................  27133
AY502926.1   27074  .................T..........................................  27133
AY304492.1   10810  ..............................G.............................  10869
AY278489.2   27058  ............................................................  27117
AY283795.1   27058  .....................................G......................  27117
AY279354.2   27058  ............................................................  27117
AY278490.3   27070  ............................................................  27129
AY278487.3   27074  ............................................................  27133
AY278488.2   27055  ............................................................  27114
AY772062.1   27084  ............................................................  27143

Query        61     ACTTTCAGGATTGCTATTTGGAATCTTGACGTTATAATAAGTTCAATAGTGAGACAATTA  120
MT308984.1   27137  ............................................................  27196
MK062184.1   27242  ............................................................  27301
MK062183.1   27242  ............................................................  27301
MK062182.1   27134  ............................................................  27193
MK062181.1   27134  ............................................................  27193
MK062180.1   27134  ............................................................  27193
MK062179.1   27134  ............................................................  27193
JX163928.1   27094  ............................................................  27153
JX163927.1   27094  ............................................................  27153
JX163926.1   27094  ............................................................  27153
JX163925.1   27094  ............................................................  27153
JX163924.1   27094  ............................................................  27153
JX163923.1   27094  ............................................................  27153
JN854286.1   27134  ............................................................  27193
JQ316196.1   27134  ............................................................  27193
JF292915.1   27094  ............................................................  27153
JF292909.1   27094  ............................................................  27153
JF292906.1   27094  ............................................................  27153
JF292905.1   27094  ............................................................  27153
JF292903.1   27094  ............................................................  27153
HQ890541.1   27094  ............................................................  27153
HQ890538.1   27094  ............................................................  27153
HQ890535.1   27094  ............................................................  27153
HQ890532.1   27094  ............................................................  27153
HQ890531.1   27094  ............................................................  27153
HQ890529.1   27094  ............................................................  27153
HQ890526.1   27094  ............................................................  27153
GU553365.1   27094  ............................................................  27153
GU553363.1   27094  ............................................................  27153
FJ882962.1   27127  ............................................................  27186
FJ882961.1   27127  ............................................................  27186
FJ882959.1   27127  ............................................................  27186
FJ882958.1   27127  ............................................................  27186
FJ882957.1   27127  ............................................................  27186
FJ882953.1   27096  ............................................................  27155
FJ882952.1   27127  ............................................................  27186
FJ882951.1   27127  ............................................................  27186
FJ882949.1   27095  ............................................................  27154
FJ882948.1   27127  ............................................................  27186
FJ882947.1   27094  ............................................................  27153
FJ882945.1   27127  ............................................................  27186
FJ882943.1   27127  ............................................................  27186
FJ882942.1   27127  ............................................................  27186
FJ882939.1   27094  ............................................................  27153
AY559085.1   27118  ............................................................  27177
AY559084.1   27118  ............................................................  27177
AY559083.1   27168  ............................................................  27227
AY559082.1   27133  ............................................................  27192
AY559081.1   27122  ............................................................  27181
DQ182595.1   27118  ............................................................  27177
NC_004718.3  27134  ............................................................  27193
AY291315.1   27134  ............................................................  27193
AY291451.1   27134  ............................................................  27193
AY502932.1   27134  ............................................................  27193
AY502931.1   27134  ............................................................  27193
AY502930.1   27134  ............................................................  27193
AY502929.1   27134  ............................................................  27193
AY502928.1   27134  ............................................................  27193
AY502924.1   27132  ............................................................  27191
AY502923.1   27134  ............................................................  27193
AY290752.2   222    ............................................................  281
AY390556.1   27134  ............................................................  27193
AY395004.1   27087  ............................................................  27146
AY395003.1   27083  ............................................................  27142
AY395002.1   27119  ............................................................  27178
AY395000.1   27119  ............................................................  27178
AY394999.1   27119  ............................................................  27178
AY394998.1   27119  ............................................................  27178
AY394996.1   27119  ............................................................  27178
AY394995.1   27119  ............................................................  27178
AY394994.1   27119  ............................................................  27178
AY394993.1   27119  ............................................................  27178
AY394992.1   27119  ............................................................  27178
AY394991.1   27119  ............................................................  27178
AY394990.1   27119  ............................................................  27178
AY394989.1   27119  ............................................................  27178
AY394988.1   27048  ............................................................  27107
AY394987.1   27092  ............................................................  27151
AY394986.1   27083  ............................................................  27142
AY394985.1   26884  ............................................................  26943
AY394984.1   27087  ............................................................  27146
AY394983.1   27082  ............................................................  27141
AY394982.1   27082  ............................................................  27141
AY394981.1   27080  ............................................................  27139
AY394980.1   27088  ............................................................  27147
AY394979.1   27082  ............................................................  27141
AY394978.1   27062  ............................................................  27121
AY394977.1   27083  ............................................................  27142
AY463060.1   26476  ............................................................  26535
AY463059.1   27055  ............................................................  27114
AY310120.1   27134  ............................................................  27193
AY345988.1   27119  ............................................................  27178
AY345986.1   27119  ............................................................  27178
AY357076.1   27117  ............................................................  27176
AY357075.1   27120  ............................................................  27179
AY350750.1   27121  ............................................................  27180
AY282752.2   27119  ............................................................  27178
AY461660.1   27119  ............................................................  27178
AY304495.1   27119  ............................................................  27178
AY304494.1   8409   ............................................................  8468
AY304493.1   8409   ............................................................  8468
AY304491.1   8406   ............................................................  8465
AY304490.1   10870  ............................................................  10929
AY304489.1   5975   ............................................................  6034
AY304488.1   27119  ............................................................  27178
AY304487.1   5969   ............................................................  6028
AY304486.1   27119  ............................................................  27178
AY427439.1   27118  ............................................................  27177
AY283798.2   27118  ............................................................  27177
AY278491.2   27134  ............................................................  27193
AY362699.1   27134  ............................................................  27193
AY283794.1   27118  ............................................................  27177
AY283796.1   27118  ............................................................  27177
AY283797.1   27118  ............................................................  27177
AY351680.1   27156  ............................................................  27215
AY278554.2   27119  ............................................................  27178
AY321118.1   27134  ............................................................  27193
AY297028.1   27125  ............................................................  27184
AY686863.1   27083  ............................................................  27142
AY686864.1   27093  ............................................................  27152
AY394850.2   27134  ............................................................  27193
AP006561.1   27134  ............................................................  27193
AP006560.1   27134  ............................................................  27193
AP006559.1   27134  ............................................................  27193
AP006557.1   27134  ............................................................  27193
AY348314.1   27065  ............................................................  27124
AY338175.1   27065  ............................................................  27124
AY338174.1   27065  ............................................................  27124
AY613948.1   27084  ............................................................  27143
AY613947.1   27084  ............................................................  27143
AY572038.1   27063  ............................................................  27122
AY572035.1   27086  ............................................................  27145
AY572034.1   27108  ............................................................  27167
AY568539.1   27084  ............................................................  27143
AY545919.1   27113  ............................................................  27172
AY545918.1   27100  ............................................................  27159
AY545916.1   27100  ............................................................  27159
AY545915.1   27102  ............................................................  27161
AY545914.1   27111  ............................................................  27170
AY485278.1   27134  ............................................................  27193
AY485277.1   27131  ............................................................  27190
AY313906.1   27145  ............................................................  27204
AY323977.2   27134  ............................................................  27193
AH013657.2   10826  ............................................................  10885
JX162087.1   27114  ............................................................  27173
JF292922.1   27094  ............................................................  27153
FJ882960.1   27094  ..............C.............................................  27153
FJ882956.1   27094  ..............C.............................................  27153
FJ882955.1   27094  ..............C.............................................  27153
FJ882954.1   27084  ..............C.............................................  27143
FJ882944.1   27076  ..............C.............................................  27135
FJ882941.1   27113  ..............C.............................................  27172
FJ882940.1   27094  ..............C.............................................  27153
FJ882929.1   27113  ..............C.............................................  27172
AY515512.1   27111  ...................................................G........  27170
AY595412.1   27112  ............................................................  27171
AY502927.1   27134  ............................................................  27193
AY502926.1   27134  ............................................................  27193
AY304492.1   10870  ............................................................  10929
AY278489.2   27118  ............................................................  27177
AY283795.1   27118  ............................................................  27177
AY279354.2   27118  ............................................................  27177
AY278490.3   27130  ............................................................  27189
AY278487.3   27134  ............................................................  27193
AY278488.2   27115  ............................................................  27174
AY772062.1   27144  ............................................................  27203

Query        121    TTTAAGCCTCTAACTAAGAAGAATTATTCGGAGTTAGATGATGAAGAACCTATGGAGTTA  180
MT308984.1   27197  ............................................................  27256
MK062184.1   27302  ............................................................  27361
MK062183.1   27302  ............................................................  27361
MK062182.1   27194  ............................................................  27253
MK062181.1   27194  ............................................................  27253
MK062180.1   27194  ............................................................  27253
MK062179.1   27194  ............................................................  27253
JX163928.1   27154  ............................................................  27213
JX163927.1   27154  ............................................................  27213
JX163926.1   27154  ............................................................  27213
JX163925.1   27154  ............................................................  27213
JX163924.1   27154  ............................................................  27213
JX163923.1   27154  ............................................................  27213
JN854286.1   27194  ............................................................  27253
JQ316196.1   27194  ............................................................  27253
JF292915.1   27154  ............................................................  27213
JF292909.1   27154  ............................................................  27213
JF292906.1   27154  ............................................................  27213
JF292905.1   27154  ............................................................  27213
JF292903.1   27154  ............................................................  27213
HQ890541.1   27154  ............................................................  27213
HQ890538.1   27154  ............................................................  27213
HQ890535.1   27154  ............................................................  27213
HQ890532.1   27154  ............................................................  27213
HQ890531.1   27154  ............................................................  27213
HQ890529.1   27154  ............................................................  27213
HQ890526.1   27154  ............................................................  27213
GU553365.1   27154  ............................................................  27213
GU553363.1   27154  ............................................................  27213
FJ882962.1   27187  ............................................................  27246
FJ882961.1   27187  ............................................................  27246
FJ882959.1   27187  ............................................................  27246
FJ882958.1   27187  ............................................................  27246
FJ882957.1   27187  ............................................................  27246
FJ882953.1   27156  ............................................................  27215
FJ882952.1   27187  ............................................................  27246
FJ882951.1   27187  ............................................................  27246
FJ882949.1   27155  ............................................................  27214
FJ882948.1   27187  ............................................................  27246
FJ882947.1   27154  ............................................................  27213
FJ882945.1   27187  ............................................................  27246
FJ882943.1   27187  ............................................................  27246
FJ882942.1   27187  ............................................................  27246
FJ882939.1   27154  ............................................................  27213
AY559085.1   27178  ............................................................  27237
AY559084.1   27178  ............................................................  27237
AY559083.1   27228  ............................................................  27287
AY559082.1   27193  ............................................................  27252
AY559081.1   27182  ............................................................  27241
DQ182595.1   27178  ............................................................  27237
NC_004718.3  27194  ............................................................  27253
AY291315.1   27194  ............................................................  27253
AY291451.1   27194  ............................................................  27253
AY502932.1   27194  ............................................................  27253
AY502931.1   27194  ............................................................  27253
AY502930.1   27194  ............................................................  27253
AY502929.1   27194  ............................................................  27253
AY502928.1   27194  ............................................................  27253
AY502924.1   27192  ............................................................  27251
AY502923.1   27194  ............................................................  27253
AY290752.2   282    ............................................................  341
AY390556.1   27194  ............................................................  27253
AY395004.1   27147  ............................................................  27206
AY395003.1   27143  ............................................................  27202
AY395002.1   27179  ............................................................  27238
AY395000.1   27179  ............................................................  27238
AY394999.1   27179  ............................................................  27238
AY394998.1   27179  ............................................................  27238
AY394996.1   27179  ............................................................  27238
AY394995.1   27179  ............................................................  27238
AY394994.1   27179  ............................................................  27238
AY394993.1   27179  ............................................................  27238
AY394992.1   27179  ............................................................  27238
AY394991.1   27179  ............................................................  27238
AY394990.1   27179  ............................................................  27238
AY394989.1   27179  ............................................................  27238
AY394988.1   27108  ............................................................  27167
AY394987.1   27152  ............................................................  27211
AY394986.1   27143  ............................................................  27202
AY394985.1   26944  ............................................................  27003
AY394984.1   27147  ............................................................  27206
AY394983.1   27142  ............................................................  27201
AY394982.1   27142  ............................................................  27201
AY394981.1   27140  ............................................................  27199
AY394980.1   27148  ............................................................  27207
AY394979.1   27142  ............................................................  27201
AY394978.1   27122  ............................................................  27181
AY394977.1   27143  ............................................................  27202
AY463060.1   26536  ............................................................  26595
AY463059.1   27115  ............................................................  27174
AY310120.1   27194  ............................................................  27253
AY345988.1   27179  ............................................................  27238
AY345986.1   27179  ............................................................  27238
AY357076.1   27177  ............................................................  27236
AY357075.1   27180  ............................................................  27239
AY350750.1   27181  ............................................................  27240
AY282752.2   27179  ............................................................  27238
AY461660.1   27179  ............................................................  27238
AY304495.1   27179  ............................................................  27238
AY304494.1   8469   ............................................................  8528
AY304493.1   8469   ............................................................  8528
AY304491.1   8466   ............................................................  8525
AY304490.1   10930  ............................................................  10989
AY304489.1   6035   ............................................................  6094
AY304488.1   27179  ............................................................  27238
AY304487.1   6029   ............................................................  6088
AY304486.1   27179  ............................................................  27238
AY427439.1   27178  ............................................................  27237
AY283798.2   27178  ............................................................  27237
AY278491.2   27194  ............................................................  27253
AY362699.1   27194  ............................................................  27253
AY283794.1   27178  ............................................................  27237
AY283796.1   27178  ............................................................  27237
AY283797.1   27178  ............................................................  27237
AY351680.1   27216  ............................................................  27275
AY278554.2   27179  ............................................................  27238
AY321118.1   27194  ............................................................  27253
AY297028.1   27185  ............................................................  27244
AY686863.1   27143  ............................................................  27202
AY686864.1   27153  ............................................................  27212
AY394850.2   27194  ............................................................  27253
AP006561.1   27194  ............................................................  27253
AP006560.1   27194  ............................................................  27253
AP006559.1   27194  ............................................................  27253
AP006557.1   27194  ............................................................  27253
AY348314.1   27125  ............................................................  27184
AY338175.1   27125  ............................................................  27184
AY338174.1   27125  ............................................................  27184
AY613948.1   27144  ............................................................  27203
AY613947.1   27144  ............................................................  27203
AY572038.1   27123  ............................................................  27182
AY572035.1   27146  ............................................................  27205
AY572034.1   27168  ............................................................  27227
AY568539.1   27144  ............................................................  27203
AY545919.1   27173  ............................................................  27232
AY545918.1   27160  ............................................................  27219
AY545916.1   27160  ............................................................  27219
AY545915.1   27162  ............................................................  27221
AY545914.1   27171  ............................................................  27230
AY485278.1   27194  ............................................................  27253
AY485277.1   27191  ............................................................  27250
AY313906.1   27205  ............................................................  27264
AY323977.2   27194  ............................................................  27253
AH013657.2   10886  ............................................................  10945
JX162087.1   27174  C...........................................................  27233
JF292922.1   27154  C...........................................................  27213
FJ882960.1   27154  ............................................................  27213
FJ882956.1   27154  ............................................................  27213
FJ882955.1   27154  ............................................................  27213
FJ882954.1   27144  ............................................................  27203
FJ882944.1   27136  ............................................................  27195
FJ882941.1   27173  ............................................................  27232
FJ882940.1   27154  ............................................................  27213
FJ882929.1   27173  ............................................................  27232
AY515512.1   27171  ............................................................  27230
AY595412.1   27172  .................................................T..........  27231
AY502927.1   27194  ............................................................  27253
AY502926.1   27194  ............................................................  27253
AY304492.1   10930  ............................................................  10989
AY278489.2   27178  .................................................T..........  27237
AY283795.1   27178  ............................................................  27237
AY279354.2   27178  .................................................T..........  27237
AY278490.3   27190  .................................................T..........  27249
AY278487.3   27194  .................................................T..........  27253
AY278488.2   27175  .................................................T..........  27234
AY772062.1   27204  .................................................T..........  27263

Query        181    GATTATCCATAA  192
MT308984.1   27257  ............  27268
MK062184.1   27362  ............  27373
MK062183.1   27362  ............  27373
MK062182.1   27254  ............  27265
MK062181.1   27254  ............  27265
MK062180.1   27254  ............  27265
MK062179.1   27254  ............  27265
JX163928.1   27214  ............  27225
JX163927.1   27214  ............  27225
JX163926.1   27214  ............  27225
JX163925.1   27214  ............  27225
JX163924.1   27214  ............  27225
JX163923.1   27214  ............  27225
JN854286.1   27254  ............  27265
JQ316196.1   27254  ............  27265
JF292915.1   27214  ............  27225
JF292909.1   27214  ............  27225
JF292906.1   27214  ............  27225
JF292905.1   27214  ............  27225
JF292903.1   27214  ............  27225
HQ890541.1   27214  ............  27225
HQ890538.1   27214  ............  27225
HQ890535.1   27214  ............  27225
HQ890532.1   27214  ............  27225
HQ890531.1   27214  ............  27225
HQ890529.1   27214  ............  27225
HQ890526.1   27214  ............  27225
GU553365.1   27214  ............  27225
GU553363.1   27214  ............  27225
FJ882962.1   27247  ............  27258
FJ882961.1   27247  ............  27258
FJ882959.1   27247  ............  27258
FJ882958.1   27247  ............  27258
FJ882957.1   27247  ............  27258
FJ882953.1   27216  ............  27227
FJ882952.1   27247  ............  27258
FJ882951.1   27247  ............  27258
FJ882949.1   27215  ............  27226
FJ882948.1   27247  ............  27258
FJ882947.1   27214  ............  27225
FJ882945.1   27247  ............  27258
FJ882943.1   27247  ............  27258
FJ882942.1   27247  ............  27258
FJ882939.1   27214  ............  27225
AY559085.1   27238  ............  27249
AY559084.1   27238  ............  27249
AY559083.1   27288  ............  27299
AY559082.1   27253  ............  27264
AY559081.1   27242  ............  27253
DQ182595.1   27238  ............  27249
NC_004718.3  27254  ............  27265
AY291315.1   27254  ............  27265
AY291451.1   27254  ............  27265
AY502932.1   27254  ............  27265
AY502931.1   27254  ............  27265
AY502930.1   27254  ............  27265
AY502929.1   27254  ............  27265
AY502928.1   27254  ............  27265
AY502924.1   27252  ............  27263
AY502923.1   27254  ............  27265
AY290752.2   342    ............  353
AY390556.1   27254  ............  27265
AY395004.1   27207  ............  27218
AY395003.1   27203  ............  27214
AY395002.1   27239  ............  27250
AY395000.1   27239  ............  27250
AY394999.1   27239  ............  27250
AY394998.1   27239  ............  27250
AY394996.1   27239  ............  27250
AY394995.1   27239  ............  27250
AY394994.1   27239  ............  27250
AY394993.1   27239  ............  27250
AY394992.1   27239  ............  27250
AY394991.1   27239  ............  27250
AY394990.1   27239  ............  27250
AY394989.1   27239  ............  27250
AY394988.1   27168  ............  27179
AY394987.1   27212  ............  27223
AY394986.1   27203  ............  27214
AY394985.1   27004  ............  27015
AY394984.1   27207  ............  27218
AY394983.1   27202  ............  27213
AY394982.1   27202  ............  27213
AY394981.1   27200  ............  27211
AY394980.1   27208  ............  27219
AY394979.1   27202  ............  27213
AY394978.1   27182  ............  27193
AY394977.1   27203  ............  27214
AY463060.1   26596  ............  26607
AY463059.1   27175  ............  27186
AY310120.1   27254  ............  27265
AY345988.1   27239  ............  27250
AY345986.1   27239  ............  27250
AY357076.1   27237  ............  27248
AY357075.1   27240  ............  27251
AY350750.1   27241  ............  27252
AY282752.2   27239  ............  27250
AY461660.1   27239  ............  27250
AY304495.1   27239  ............  27250
AY304494.1   8529   ............  8540
AY304493.1   8529   ............  8540
AY304491.1   8526   ............  8537
AY304490.1   10990  ............  11001
AY304489.1   6095   ............  6106
AY304488.1   27239  ............  27250
AY304487.1   6089   ............  6100
AY304486.1   27239  ............  27250
AY427439.1   27238  ............  27249
AY283798.2   27238  ............  27249
AY278491.2   27254  ............  27265
AY362699.1   27254  ............  27265
AY283794.1   27238  ............  27249
AY283796.1   27238  ............  27249
AY283797.1   27238  ............  27249
AY351680.1   27276  ............  27287
AY278554.2   27239  ............  27250
AY321118.1   27254  ............  27265
AY297028.1   27245  ............  27256
AY686863.1   27203  ............  27214
AY686864.1   27213  ............  27224
AY394850.2   27254  ............  27265
AP006561.1   27254  ............  27265
AP006560.1   27254  ............  27265
AP006559.1   27254  ............  27265
AP006557.1   27254  ............  27265
AY348314.1   27185  ............  27196
AY338175.1   27185  ............  27196
AY338174.1   27185  ............  27196
AY613948.1   27204  ............  27215
AY613947.1   27204  ............  27215
AY572038.1   27183  ............  27194
AY572035.1   27206  ............  27217
AY572034.1   27228  ............  27239
AY568539.1   27204  ............  27215
AY545919.1   27233  ............  27244
AY545918.1   27220  ............  27231
AY545916.1   27220  ............  27231
AY545915.1   27222  ............  27233
AY545914.1   27231  ............  27242
AY485278.1   27254  ............  27265
AY485277.1   27251  ............  27262
AY313906.1   27265  ............  27276
AY323977.2   27254  R...........  27265
AH013657.2   10946  ............  10957
JX162087.1   27234  ............  27245
JF292922.1   27214  ............  27225
FJ882960.1   27214  ............  27225
FJ882956.1   27214  ............  27225
FJ882955.1   27214  ............  27225
FJ882954.1   27204  ............  27215
FJ882944.1   27196  ............  27207
FJ882941.1   27233  ............  27244
FJ882940.1   27214  ............  27225
FJ882929.1   27233  ............  27244
AY515512.1   27231  ............  27242
AY595412.1   27232  ............  27243
AY502927.1   27254  ............  27265
AY502926.1   27254  ............  27265
AY304492.1   10990  ............  11001
AY278489.2   27238  ............  27249
AY283795.1   27238  ............  27249
AY279354.2   27238  ............  27249
AY278490.3   27250  ............  27261
AY278487.3   27254  ............  27265
AY278488.2   27235  ............  27246
AY772062.1   27264  ............  27275


		
