# Supplementary material for: The 29-nucleotide deletion in SARS-CoV: truncated versions of ORF8 are under purifying selection
Source: BMC Genomics. 2023 Jul 10;24:387. doi: 10.1186/s12864-023-09482-3 (PMC10332002; doi:10.1186/s12864-023-09482-3)
Supplement: Supplementary file 6 — Additional file 1: Alignments of all studied SARS-CoV genes (ZIP file). [file 12864_2023_9482_MOESM6_ESM.zip › orf6_mut.txt]

18  GAC->GAT D->D 
31  ATA->GTA I->V
38  GAG->GGG E->G 
75  GCT->GCC A->A
112 AGA->GGA R->G 
121 TTT->CTT F->L
170 CCT->CTT P->L
