# Supplementary material for: The 29-nucleotide deletion in SARS-CoV: truncated versions of ORF8 are under purifying selection
Source: BMC Genomics. 2023 Jul 10;24:387. doi: 10.1186/s12864-023-09482-3 (PMC10332002; doi:10.1186/s12864-023-09482-3)
Supplement: Supplementary file 6 — Additional file 1: Alignments of all studied SARS-CoV genes (ZIP file). [file 12864_2023_9482_MOESM6_ESM.zip › ORF7a_aln.txt]

Query        1      ATGAAAATTATTCTCTTCCTGACATTGATTGTATTTACATCTTGCGAGCTATATCACTAT  60
MT308984.1   27276  ............................................................  27335
MK062184.1   27382  ............................................................  27441
MK062183.1   27382  ............................................................  27441
MK062182.1   27273  ............................................................  27332
MK062181.1   27273  ............................................................  27332
MK062180.1   27273  ............................................................  27332
MK062179.1   27273  ............................................................  27332
AH013657.2   10965  ............................................................  11024
JX163928.1   27233  ............................................................  27292
JX163926.1   27233  ............................................................  27292
JX163924.1   27233  ............................................................  27292
JN854286.1   27273  ............................................................  27332
JQ316196.1   27273  ............................................................  27332
JF292915.1   27233  ............................................................  27292
JF292909.1   27233  ............................................................  27292
JF292906.1   27233  ............................................................  27292
JF292905.1   27233  ............................................................  27292
JF292903.1   27233  ............................................................  27292
HQ890541.1   27233  ............................................................  27292
HQ890538.1   27233  ............................................................  27292
HQ890535.1   27233  ............................................................  27292
HQ890532.1   27233  ............................................................  27292
HQ890531.1   27233  ............................................................  27292
HQ890529.1   27233  ............................................................  27292
HQ890526.1   27233  ............................................................  27292
GU553365.1   27233  ............................................................  27292
GU553363.1   27233  ............................................................  27292
FJ882962.1   27266  ............................................................  27325
FJ882961.1   27266  ............................................................  27325
FJ882960.1   27233  ............................................................  27292
FJ882959.1   27266  ............................................................  27325
FJ882958.1   27266  ............................................................  27325
FJ882957.1   27266  ............................................................  27325
FJ882956.1   27233  ............................................................  27292
FJ882954.1   27223  ............................................................  27282
FJ882952.1   27266  ............................................................  27325
FJ882951.1   27266  ............................................................  27325
FJ882949.1   27234  ............................................................  27293
FJ882948.1   27266  ............................................................  27325
FJ882947.1   27233  ............................................................  27292
FJ882945.1   27266  ............................................................  27325
FJ882944.1   27215  ............................................................  27274
FJ882943.1   27266  ............................................................  27325
FJ882942.1   27266  ............................................................  27325
FJ882941.1   27252  ............................................................  27311
FJ882940.1   27233  ............................................................  27292
FJ882939.1   27233  ............................................................  27292
FJ882938.1   27253  ............................................................  27312
FJ882937.1   27235  ............................................................  27294
FJ882936.1   27233  ............................................................  27292
FJ882935.1   27234  ............................................................  27293
FJ882934.1   27233  ............................................................  27292
FJ882933.1   27235  ............................................................  27294
FJ882932.1   27233  ............................................................  27292
FJ882931.1   27233  ............................................................  27292
FJ882930.1   27253  ............................................................  27312
FJ882929.1   27252  ............................................................  27311
FJ882928.1   27253  ............................................................  27312
FJ882927.1   27253  ............................................................  27312
FJ882926.1   27241  ............................................................  27300
FJ882963.1   27254  ............................................................  27313
EU371559.1   27273  ............................................................  27332
DQ640652.1   27279  ............................................................  27338
AY864806.1   27273  ............................................................  27332
AY864805.1   27273  ............................................................  27332
DQ497008.1   27273  ............................................................  27332
AY278741.1   27273  ............................................................  27332
AY714217.1   27273  ............................................................  27332
AY559097.1   27256  ............................................................  27315
AY559096.1   27265  ............................................................  27324
AY559095.1   27263  ............................................................  27322
AY559094.1   27259  ............................................................  27318
AY559092.1   27259  ............................................................  27318
AY559091.1   27257  ............................................................  27316
AY559090.1   27269  ............................................................  27328
AY559089.1   27261  ............................................................  27320
AY559088.1   27259  ............................................................  27318
AY559087.1   27257  ............................................................  27316
AY559086.1   27257  ............................................................  27316
AY559085.1   27257  ............................................................  27316
AY559084.1   27257  ............................................................  27316
AY559083.1   27307  ............................................................  27366
AY559082.1   27272  ............................................................  27331
AY559081.1   27261  ............................................................  27320
DQ182595.1   27257  ............................................................  27316
NC_004718.3  27273  ............................................................  27332
AY323977.2   27273  ............................................................  27332
AY291315.1   27273  ............................................................  27332
AY291451.1   27273  ............................................................  27332
AY502932.1   27273  ............................................................  27332
AY502931.1   27273  ............................................................  27332
AY502930.1   27273  ............................................................  27332
AY502929.1   27273  ............................................................  27332
AY502928.1   27273  ............................................................  27332
AY502927.1   27273  ............................................................  27332
AY502926.1   27273  ............................................................  27332
AY502924.1   27271  ............................................................  27330
AY502923.1   27273  ............................................................  27332
AY290752.2   361    ............................................................  420
AY390556.1   27273  ............................................................  27332
AY395004.1   27226  ............................................................  27285
AY395003.1   27222  ............................................................  27281
AY395002.1   27258  ............................................................  27317
AY395000.1   27258  ............................................................  27317
AY394998.1   27258  ............................................................  27317
AY394996.1   27258  ............................................................  27317
AY394995.1   27258  ............................................................  27317
AY394994.1   27258  ............................................................  27317
AY394993.1   27258  ............................................................  27317
AY394992.1   27258  ............................................................  27317
AY394991.1   27258  ............................................................  27317
AY394990.1   27258  ............................................................  27317
AY394989.1   27258  ............................................................  27317
AY394988.1   27187  ............................................................  27246
AY394987.1   27231  ............................................................  27290
AY394986.1   27222  ............................................................  27281
AY394985.1   27023  ............................................................  27082
AY394984.1   27226  ............................................................  27285
AY394983.1   27221  ............................................................  27280
AY394982.1   27221  ............................................................  27280
AY394981.1   27219  ............................................................  27278
AY394980.1   27227  ............................................................  27286
AY394977.1   27222  ............................................................  27281
AY463060.1   26615  ............................................................  26674
AY463059.1   27194  ............................................................  27253
AY310120.1   27273  ............................................................  27332
AY444813.1   1      ............................................................  60
AY345988.1   27258  ............................................................  27317
AY345986.1   27258  ............................................................  27317
AY357076.1   27256  ............................................................  27315
AY357075.1   27259  ............................................................  27318
AY350750.1   27260  ............................................................  27319
AY282752.2   27258  ............................................................  27317
AY461660.1   27258  ............................................................  27317
AY304495.1   27258  ............................................................  27317
AY304494.1   8548   ............................................................  8607
AY304492.1   11009  ............................................................  11068
AY304491.1   8545   ............................................................  8604
AY304490.1   11009  ............................................................  11068
AY304489.1   6114   ............................................................  6173
AY304488.1   27258  ............................................................  27317
AY304487.1   6108   ............................................................  6167
AY304486.1   27258  ............................................................  27317
AY427439.1   27257  ............................................................  27316
AY283798.2   27257  ............................................................  27316
AY278491.2   27273  ............................................................  27332
AY278489.2   27257  ............................................................  27316
AY362699.1   27273  ............................................................  27332
AY283794.1   27257  ............................................................  27316
AY283795.1   27257  ............................................................  27316
AY283796.1   27257  ............................................................  27316
AY283797.1   27257  ............................................................  27316
AY278554.2   27258  ............................................................  27317
AY321118.1   27273  ............................................................  27332
AY279354.2   27257  ............................................................  27316
AY278490.3   27269  ............................................................  27328
AY278487.3   27273  ............................................................  27332
AY297028.1   27264  ............................................................  27323
AY278488.2   27254  ............................................................  27313
AY451867.1   138    ............................................................  197
AY451861.1   138    ............................................................  197
AY451860.1   138    ............................................................  197
AY451856.1   138    ............................................................  197
AY394850.2   27273  ............................................................  27332
AP006561.1   27273  ............................................................  27332
AP006560.1   27273  ............................................................  27332
AP006559.1   27273  ............................................................  27332
AP006558.1   27271  ............................................................  27330
AP006557.1   27273  ............................................................  27332
AY348314.1   27204  ............................................................  27263
AY338175.1   27204  ............................................................  27263
AY338174.1   27204  ............................................................  27263
AY572035.1   27225  ............................................................  27284
AY654624.1   27272  ............................................................  27331
AY485278.1   27273  ............................................................  27332
AY485277.1   27270  ............................................................  27329
JX163927.1   27233  ............................................................  27292
JX163925.1   27233  ............................................................  27292
KF514407.1   27253  ............................................................  27312
JX162087.1   27253  ............................................................  27312
JF292922.1   27233  ............................................................  27292
FJ882955.1   27233  .................T..........................................  27292
FJ882953.1   27235  ..........G.................................................  27294
FJ882950.1   27233  ............................................................  27292
EU371564.1   27273  ............................................................  27332
EU371563.1   27273  ............................................................  27332
EU371562.1   27273  ............................................................  27332
EU371561.1   27273  ............................................................  27332
EU371560.1   27273  ............................................................  27332
DQ898174.1   27273  ............................................................  27332
AY559093.1   27257  ............................................................  27316
AY394999.1   27258  ............................................................  27317
AY394979.1   27221  ............................................................  27280
AY394978.1   27201  ............................................................  27260
AY304493.1   8548   ............................................................  8607
AY351680.1   27295  ............................................................  27354
AY686863.1   27222  ............................................................  27281
AY686864.1   27232  ............................................................  27291
AY613947.1   27223  ............................................................  27282
AY572038.1   27202  ............................................................  27261
AY313906.1   27284  ............................................................  27343
JX163923.1   27233  ............................................................  27292
AY595412.1   27251  ............................................................  27310

Query        61     CAGGAGTGTGTTAGAGGTACGACTGTACTACTAAAAGAACCTTGCCCATCAGGAACATAC  120
MT308984.1   27336  ............................................................  27395
MK062184.1   27442  ............................................................  27501
MK062183.1   27442  ............................................................  27501
MK062182.1   27333  ............................................................  27392
MK062181.1   27333  ............................................................  27392
MK062180.1   27333  ............................................................  27392
MK062179.1   27333  ............................................................  27392
AH013657.2   11025  ............................................................  11084
JX163928.1   27293  ............................................................  27352
JX163926.1   27293  ............................................................  27352
JX163924.1   27293  ............................................................  27352
JN854286.1   27333  ............................................................  27392
JQ316196.1   27333  ............................................................  27392
JF292915.1   27293  ............................................................  27352
JF292909.1   27293  ............................................................  27352
JF292906.1   27293  ............................................................  27352
JF292905.1   27293  ............................................................  27352
JF292903.1   27293  ............................................................  27352
HQ890541.1   27293  ............................................................  27352
HQ890538.1   27293  ............................................................  27352
HQ890535.1   27293  ............................................................  27352
HQ890532.1   27293  ............................................................  27352
HQ890531.1   27293  ............................................................  27352
HQ890529.1   27293  ............................................................  27352
HQ890526.1   27293  ............................................................  27352
GU553365.1   27293  ............................................................  27352
GU553363.1   27293  ............................................................  27352
FJ882962.1   27326  ............................................................  27385
FJ882961.1   27326  ............................................................  27385
FJ882960.1   27293  ............................................................  27352
FJ882959.1   27326  ............................................................  27385
FJ882958.1   27326  ............................................................  27385
FJ882957.1   27326  ............................................................  27385
FJ882956.1   27293  ............................................................  27352
FJ882954.1   27283  ............................................................  27342
FJ882952.1   27326  ............................................................  27385
FJ882951.1   27326  ............................................................  27385
FJ882949.1   27294  ............................................................  27353
FJ882948.1   27326  ............................................................  27385
FJ882947.1   27293  ............................................................  27352
FJ882945.1   27326  ............................................................  27385
FJ882944.1   27275  ............................................................  27334
FJ882943.1   27326  ............................................................  27385
FJ882942.1   27326  ............................................................  27385
FJ882941.1   27312  ............................................................  27371
FJ882940.1   27293  ............................................................  27352
FJ882939.1   27293  ............................................................  27352
FJ882938.1   27313  ............................................................  27372
FJ882937.1   27295  ............................................................  27354
FJ882936.1   27293  ............................................................  27352
FJ882935.1   27294  ............................................................  27353
FJ882934.1   27293  ............................................................  27352
FJ882933.1   27295  ............................................................  27354
FJ882932.1   27293  ............................................................  27352
FJ882931.1   27293  ............................................................  27352
FJ882930.1   27313  ............................................................  27372
FJ882929.1   27312  ............................................................  27371
FJ882928.1   27313  ............................................................  27372
FJ882927.1   27313  ............................................................  27372
FJ882926.1   27301  ............................................................  27360
FJ882963.1   27314  ............................................................  27373
EU371559.1   27333  ............................................................  27392
DQ640652.1   27339  ............................................................  27398
AY864806.1   27333  ............................................................  27392
AY864805.1   27333  ............................................................  27392
DQ497008.1   27333  ............................................................  27392
AY278741.1   27333  ............................................................  27392
AY714217.1   27333  ............................................................  27392
AY559097.1   27316  ............................................................  27375
AY559096.1   27325  ............................................................  27384
AY559095.1   27323  ............................................................  27382
AY559094.1   27319  ............................................................  27378
AY559092.1   27319  ............................................................  27378
AY559091.1   27317  ............................................................  27376
AY559090.1   27329  ............................................................  27388
AY559089.1   27321  ............................................................  27380
AY559088.1   27319  ............................................................  27378
AY559087.1   27317  ............................................................  27376
AY559086.1   27317  ............................................................  27376
AY559085.1   27317  ............................................................  27376
AY559084.1   27317  ............................................................  27376
AY559083.1   27367  ............................................................  27426
AY559082.1   27332  ............................................................  27391
AY559081.1   27321  ............................................................  27380
DQ182595.1   27317  ............................................................  27376
NC_004718.3  27333  ............................................................  27392
AY323977.2   27333  ............................................................  27392
AY291315.1   27333  ............................................................  27392
AY291451.1   27333  ............................................................  27392
AY502932.1   27333  ............................................................  27392
AY502931.1   27333  ............................................................  27392
AY502930.1   27333  ............................................................  27392
AY502929.1   27333  ............................................................  27392
AY502928.1   27333  ............................................................  27392
AY502927.1   27333  ............................................................  27392
AY502926.1   27333  ............................................................  27392
AY502924.1   27331  ............................................................  27390
AY502923.1   27333  ............................................................  27392
AY290752.2   421    ............................................................  480
AY390556.1   27333  ............................................................  27392
AY395004.1   27286  ............................................................  27345
AY395003.1   27282  ............................................................  27341
AY395002.1   27318  ............................................................  27377
AY395000.1   27318  ............................................................  27377
AY394998.1   27318  ............................................................  27377
AY394996.1   27318  ............................................................  27377
AY394995.1   27318  ............................................................  27377
AY394994.1   27318  ............................................................  27377
AY394993.1   27318  ............................................................  27377
AY394992.1   27318  ............................................................  27377
AY394991.1   27318  ............................................................  27377
AY394990.1   27318  ............................................................  27377
AY394989.1   27318  ............................................................  27377
AY394988.1   27247  ............................................................  27306
AY394987.1   27291  ............................................................  27350
AY394986.1   27282  ............................................................  27341
AY394985.1   27083  ............................................................  27142
AY394984.1   27286  ............................................................  27345
AY394983.1   27281  ............................................................  27340
AY394982.1   27281  ............................................................  27340
AY394981.1   27279  ............................................................  27338
AY394980.1   27287  ............................................................  27346
AY394977.1   27282  ............................................................  27341
AY463060.1   26675  ............................................................  26734
AY463059.1   27254  ............................................................  27313
AY310120.1   27333  ............................................................  27392
AY444813.1   61     ............................................................  120
AY345988.1   27318  ............................................................  27377
AY345986.1   27318  ............................................................  27377
AY357076.1   27316  ............................................................  27375
AY357075.1   27319  ............................................................  27378
AY350750.1   27320  ............................................................  27379
AY282752.2   27318  ............................................................  27377
AY461660.1   27318  ............................................................  27377
AY304495.1   27318  ............................................................  27377
AY304494.1   8608   ............................................................  8667
AY304492.1   11069  ............................................................  11128
AY304491.1   8605   ............................................................  8664
AY304490.1   11069  ............................................................  11128
AY304489.1   6174   ............................................................  6233
AY304488.1   27318  ............................................................  27377
AY304487.1   6168   ............................................................  6227
AY304486.1   27318  ............................................................  27377
AY427439.1   27317  ............................................................  27376
AY283798.2   27317  ............................................................  27376
AY278491.2   27333  ............................................................  27392
AY278489.2   27317  ............................................................  27376
AY362699.1   27333  ............................................................  27392
AY283794.1   27317  ............................................................  27376
AY283795.1   27317  ............................................................  27376
AY283796.1   27317  ............................................................  27376
AY283797.1   27317  ............................................................  27376
AY278554.2   27318  ............................................................  27377
AY321118.1   27333  ............................................................  27392
AY279354.2   27317  ............................................................  27376
AY278490.3   27329  ............................................................  27388
AY278487.3   27333  ............................................................  27392
AY297028.1   27324  ............................................................  27383
AY278488.2   27314  ............................................................  27373
AY451867.1   198    ............................................................  257
AY451861.1   198    ............................................................  257
AY451860.1   198    ............................................................  257
AY451856.1   198    ............................................................  257
AY394850.2   27333  ............................................................  27392
AP006561.1   27333  ............................................................  27392
AP006560.1   27333  ............................................................  27392
AP006559.1   27333  ............................................................  27392
AP006558.1   27331  ............................................................  27390
AP006557.1   27333  ............................................................  27392
AY348314.1   27264  ............................................................  27323
AY338175.1   27264  ............................................................  27323
AY338174.1   27264  ............................................................  27323
AY572035.1   27285  ............................................................  27344
AY654624.1   27332  ............................................................  27391
AY485278.1   27333  ............................................................  27392
AY485277.1   27330  ............................................................  27389
JX163927.1   27293  ............................................................  27352
JX163925.1   27293  ............................................................  27352
KF514407.1   27313  ............................................................  27372
JX162087.1   27313  ............................................................  27372
JF292922.1   27293  ............................................................  27352
FJ882955.1   27293  ............................................................  27352
FJ882953.1   27295  ............................................................  27354
FJ882950.1   27293  ............................................................  27352
EU371564.1   27333  ............................................................  27392
EU371563.1   27333  ............................................................  27392
EU371562.1   27333  ............................................................  27392
EU371561.1   27333  ............................................................  27392
EU371560.1   27333  ............................................................  27392
DQ898174.1   27333  ....................................................C.......  27392
AY559093.1   27317  ............................................................  27376
AY394999.1   27318  ...........................T................................  27377
AY394979.1   27281  ............................................................  27340
AY394978.1   27261  ............................................................  27320
AY304493.1   8608   ...................................................A........  8667
AY351680.1   27355  ........A...................................................  27414
AY686863.1   27282  ............................................................  27341
AY686864.1   27292  ............................................................  27351
AY613947.1   27283  ............................................................  27342
AY572038.1   27262  ............................................................  27321
AY313906.1   27344  ...........................................................T  27403
JX163923.1   27293  ....................................................S.......  27352
AY595412.1   27311  ............................................................  27370

Query        121    GAGGGCAATTCACCATTTCACCCTCTTGCTGACAATAAATTTGCACTAACTTGCACTAGC  180
MT308984.1   27396  ............................................................  27455
MK062184.1   27502  ............................................................  27561
MK062183.1   27502  ............................................................  27561
MK062182.1   27393  ............................................................  27452
MK062181.1   27393  ............................................................  27452
MK062180.1   27393  ............................................................  27452
MK062179.1   27393  ............................................................  27452
AH013657.2   11085  ............................................................  11144
JX163928.1   27353  ............................................................  27412
JX163926.1   27353  ............................................................  27412
JX163924.1   27353  ............................................................  27412
JN854286.1   27393  ............................................................  27452
JQ316196.1   27393  ............................................................  27452
JF292915.1   27353  ............................................................  27412
JF292909.1   27353  ............................................................  27412
JF292906.1   27353  ............................................................  27412
JF292905.1   27353  ............................................................  27412
JF292903.1   27353  ............................................................  27412
HQ890541.1   27353  ............................................................  27412
HQ890538.1   27353  ............................................................  27412
HQ890535.1   27353  ............................................................  27412
HQ890532.1   27353  ............................................................  27412
HQ890531.1   27353  ............................................................  27412
HQ890529.1   27353  ............................................................  27412
HQ890526.1   27353  ............................................................  27412
GU553365.1   27353  ............................................................  27412
GU553363.1   27353  ............................................................  27412
FJ882962.1   27386  ............................................................  27445
FJ882961.1   27386  ............................................................  27445
FJ882960.1   27353  ............................................................  27412
FJ882959.1   27386  ............................................................  27445
FJ882958.1   27386  ............................................................  27445
FJ882957.1   27386  ............................................................  27445
FJ882956.1   27353  ............................................................  27412
FJ882954.1   27343  ............................................................  27402
FJ882952.1   27386  ............................................................  27445
FJ882951.1   27386  ............................................................  27445
FJ882949.1   27354  ............................................................  27413
FJ882948.1   27386  ............................................................  27445
FJ882947.1   27353  ............................................................  27412
FJ882945.1   27386  ............................................................  27445
FJ882944.1   27335  ............................................................  27394
FJ882943.1   27386  ............................................................  27445
FJ882942.1   27386  ............................................................  27445
FJ882941.1   27372  ............................................................  27431
FJ882940.1   27353  ............................................................  27412
FJ882939.1   27353  ............................................................  27412
FJ882938.1   27373  ............................................................  27432
FJ882937.1   27355  ............................................................  27414
FJ882936.1   27353  ............................................................  27412
FJ882935.1   27354  ............................................................  27413
FJ882934.1   27353  ............................................................  27412
FJ882933.1   27355  ............................................................  27414
FJ882932.1   27353  ............................................................  27412
FJ882931.1   27353  ............................................................  27412
FJ882930.1   27373  ............................................................  27432
FJ882929.1   27372  ............................................................  27431
FJ882928.1   27373  ............................................................  27432
FJ882927.1   27373  ............................................................  27432
FJ882926.1   27361  ............................................................  27420
FJ882963.1   27374  ............................................................  27433
EU371559.1   27393  ............................................................  27452
DQ640652.1   27399  ............................................................  27458
AY864806.1   27393  ............................................................  27452
AY864805.1   27393  ............................................................  27452
DQ497008.1   27393  ............................................................  27452
AY278741.1   27393  ............................................................  27452
AY714217.1   27393  ............................................................  27452
AY559097.1   27376  ............................................................  27435
AY559096.1   27385  ............................................................  27444
AY559095.1   27383  ............................................................  27442
AY559094.1   27379  ............................................................  27438
AY559092.1   27379  ............................................................  27438
AY559091.1   27377  ............................................................  27436
AY559090.1   27389  ............................................................  27448
AY559089.1   27381  ............................................................  27440
AY559088.1   27379  ............................................................  27438
AY559087.1   27377  ............................................................  27436
AY559086.1   27377  ............................................................  27436
AY559085.1   27377  ............................................................  27436
AY559084.1   27377  ............................................................  27436
AY559083.1   27427  ............................................................  27486
AY559082.1   27392  ............................................................  27451
AY559081.1   27381  ............................................................  27440
DQ182595.1   27377  ............................................................  27436
NC_004718.3  27393  ............................................................  27452
AY323977.2   27393  ............................................................  27452
AY291315.1   27393  ............................................................  27452
AY291451.1   27393  ............................................................  27452
AY502932.1   27393  ............................................................  27452
AY502931.1   27393  ............................................................  27452
AY502930.1   27393  ............................................................  27452
AY502929.1   27393  ............................................................  27452
AY502928.1   27393  ............................................................  27452
AY502927.1   27393  ............................................................  27452
AY502926.1   27393  ............................................................  27452
AY502924.1   27391  ............................................................  27450
AY502923.1   27393  ............................................................  27452
AY290752.2   481    ............................................................  540
AY390556.1   27393  ............................................................  27452
AY395004.1   27346  ............................................................  27405
AY395003.1   27342  ............................................................  27401
AY395002.1   27378  ............................................................  27437
AY395000.1   27378  ............................................................  27437
AY394998.1   27378  ............................................................  27437
AY394996.1   27378  ............................................................  27437
AY394995.1   27378  ............................................................  27437
AY394994.1   27378  ............................................................  27437
AY394993.1   27378  ............................................................  27437
AY394992.1   27378  ............................................................  27437
AY394991.1   27378  ............................................................  27437
AY394990.1   27378  ............................................................  27437
AY394989.1   27378  ............................................................  27437
AY394988.1   27307  ............................................................  27366
AY394987.1   27351  ............................................................  27410
AY394986.1   27342  ............................................................  27401
AY394985.1   27143  ............................................................  27202
AY394984.1   27346  ............................................................  27405
AY394983.1   27341  ............................................................  27400
AY394982.1   27341  ............................................................  27400
AY394981.1   27339  ............................................................  27398
AY394980.1   27347  ............................................................  27406
AY394977.1   27342  ............................................................  27401
AY463060.1   26735  ............................................................  26794
AY463059.1   27314  ............................................................  27373
AY310120.1   27393  ............................................................  27452
AY444813.1   121    ............................................................  180
AY345988.1   27378  ............................................................  27437
AY345986.1   27378  ............................................................  27437
AY357076.1   27376  ............................................................  27435
AY357075.1   27379  ............................................................  27438
AY350750.1   27380  ............................................................  27439
AY282752.2   27378  ............................................................  27437
AY461660.1   27378  ............................................................  27437
AY304495.1   27378  ............................................................  27437
AY304494.1   8668   ............................................................  8727
AY304492.1   11129  ............................................................  11188
AY304491.1   8665   ............................................................  8724
AY304490.1   11129  ............................................................  11188
AY304489.1   6234   ............................................................  6293
AY304488.1   27378  ............................................................  27437
AY304487.1   6228   ............................................................  6287
AY304486.1   27378  ............................................................  27437
AY427439.1   27377  ............................................................  27436
AY283798.2   27377  ............................................................  27436
AY278491.2   27393  ............................................................  27452
AY278489.2   27377  ............................................................  27436
AY362699.1   27393  ............................................................  27452
AY283794.1   27377  ............................................................  27436
AY283795.1   27377  ............................................................  27436
AY283796.1   27377  ............................................................  27436
AY283797.1   27377  ............................................................  27436
AY278554.2   27378  ............................................................  27437
AY321118.1   27393  ............................................................  27452
AY279354.2   27377  ............................................................  27436
AY278490.3   27389  ............................................................  27448
AY278487.3   27393  ............................................................  27452
AY297028.1   27384  ............................................................  27443
AY278488.2   27374  ............................................................  27433
AY451867.1   258    ............................................................  317
AY451861.1   258    ............................................................  317
AY451860.1   258    ............................................................  317
AY451856.1   258    ............................................................  317
AY394850.2   27393  ............................................................  27452
AP006561.1   27393  ............................................................  27452
AP006560.1   27393  ............................................................  27452
AP006559.1   27393  ............................................................  27452
AP006558.1   27391  ............................................................  27450
AP006557.1   27393  ............................................................  27452
AY348314.1   27324  ............................................................  27383
AY338175.1   27324  ............................................................  27383
AY338174.1   27324  ............................................................  27383
AY572035.1   27345  ............................................................  27404
AY654624.1   27392  ............................................................  27451
AY485278.1   27393  ............................................................  27452
AY485277.1   27390  ............................................................  27449
JX163927.1   27353  ............................................................  27412
JX163925.1   27353  ............................................................  27412
KF514407.1   27373  ............................................................  27432
JX162087.1   27373  ............................................................  27432
JF292922.1   27353  ............................................................  27412
FJ882955.1   27353  ............................................................  27412
FJ882953.1   27355  ............................................................  27414
FJ882950.1   27353  ............................................................  27412
EU371564.1   27393  ............................................................  27452
EU371563.1   27393  ............................................................  27452
EU371562.1   27393  ............................................................  27452
EU371561.1   27393  ............................................................  27452
EU371560.1   27393  ............................................................  27452
DQ898174.1   27393  ............................................................  27452
AY559093.1   27377  ............................................................  27436
AY394999.1   27378  ............................................................  27437
AY394979.1   27341  ............................................................  27400
AY394978.1   27321  ............................................................  27380
AY304493.1   8668   ............................................................  8727
AY351680.1   27415  ............................................................  27474
AY686863.1   27342  ................................T...........................  27401
AY686864.1   27352  ................................T...........................  27411
AY613947.1   27343  ................................T...........................  27402
AY572038.1   27322  ................................T...........................  27381
AY313906.1   27404  ............................................................  27463
JX163923.1   27353  ............................................................  27412
AY595412.1   27371  ............................................................  27430

Query        181    ACACACTTTGCTTTTGCTTGTGCTGACGGTACTCGACATACCTATCAGCTGCGTGCAAGA  240
MT308984.1   27456  ............................................................  27515
MK062184.1   27562  ............................................................  27621
MK062183.1   27562  ............................................................  27621
MK062182.1   27453  ............................................................  27512
MK062181.1   27453  ............................................................  27512
MK062180.1   27453  ............................................................  27512
MK062179.1   27453  ............................................................  27512
AH013657.2   11145  ............................................................  11204
JX163928.1   27413  ............................................................  27472
JX163926.1   27413  ............................................................  27472
JX163924.1   27413  ............................................................  27472
JN854286.1   27453  ............................................................  27512
JQ316196.1   27453  ............................................................  27512
JF292915.1   27413  ............................................................  27472
JF292909.1   27413  ............................................................  27472
JF292906.1   27413  ............................................................  27472
JF292905.1   27413  ............................................................  27472
JF292903.1   27413  ............................................................  27472
HQ890541.1   27413  ............................................................  27472
HQ890538.1   27413  ............................................................  27472
HQ890535.1   27413  ............................................................  27472
HQ890532.1   27413  ............................................................  27472
HQ890531.1   27413  ............................................................  27472
HQ890529.1   27413  ............................................................  27472
HQ890526.1   27413  ............................................................  27472
GU553365.1   27413  ............................................................  27472
GU553363.1   27413  ............................................................  27472
FJ882962.1   27446  ............................................................  27505
FJ882961.1   27446  ............................................................  27505
FJ882960.1   27413  ............................................................  27472
FJ882959.1   27446  ............................................................  27505
FJ882958.1   27446  ............................................................  27505
FJ882957.1   27446  ............................................................  27505
FJ882956.1   27413  ............................................................  27472
FJ882954.1   27403  ............................................................  27462
FJ882952.1   27446  ............................................................  27505
FJ882951.1   27446  ............................................................  27505
FJ882949.1   27414  ............................................................  27473
FJ882948.1   27446  ............................................................  27505
FJ882947.1   27413  ............................................................  27472
FJ882945.1   27446  ............................................................  27505
FJ882944.1   27395  ............................................................  27454
FJ882943.1   27446  ............................................................  27505
FJ882942.1   27446  ............................................................  27505
FJ882941.1   27432  ............................................................  27491
FJ882940.1   27413  ............................................................  27472
FJ882939.1   27413  ............................................................  27472
FJ882938.1   27433  ............................................................  27492
FJ882937.1   27415  ............................................................  27474
FJ882936.1   27413  ............................................................  27472
FJ882935.1   27414  ............................................................  27473
FJ882934.1   27413  ............................................................  27472
FJ882933.1   27415  ............................................................  27474
FJ882932.1   27413  ............................................................  27472
FJ882931.1   27413  ............................................................  27472
FJ882930.1   27433  ............................................................  27492
FJ882929.1   27432  ............................................................  27491
FJ882928.1   27433  ............................................................  27492
FJ882927.1   27433  ............................................................  27492
FJ882926.1   27421  ............................................................  27480
FJ882963.1   27434  ............................................................  27493
EU371559.1   27453  ............................................................  27512
DQ640652.1   27459  ............................................................  27518
AY864806.1   27453  ............................................................  27512
AY864805.1   27453  ............................................................  27512
DQ497008.1   27453  ............................................................  27512
AY278741.1   27453  ............................................................  27512
AY714217.1   27453  ............................................................  27512
AY559097.1   27436  ............................................................  27495
AY559096.1   27445  ............................................................  27504
AY559095.1   27443  ............................................................  27502
AY559094.1   27439  ............................................................  27498
AY559092.1   27439  ............................................................  27498
AY559091.1   27437  ............................................................  27496
AY559090.1   27449  ............................................................  27508
AY559089.1   27441  ............................................................  27500
AY559088.1   27439  ............................................................  27498
AY559087.1   27437  ............................................................  27496
AY559086.1   27437  ............................................................  27496
AY559085.1   27437  ............................................................  27496
AY559084.1   27437  ............................................................  27496
AY559083.1   27487  ............................................................  27546
AY559082.1   27452  ............................................................  27511
AY559081.1   27441  ............................................................  27500
DQ182595.1   27437  ............................................................  27496
NC_004718.3  27453  ............................................................  27512
AY323977.2   27453  ............................................................  27512
AY291315.1   27453  ............................................................  27512
AY291451.1   27453  ............................................................  27512
AY502932.1   27453  ............................................................  27512
AY502931.1   27453  ............................................................  27512
AY502930.1   27453  ............................................................  27512
AY502929.1   27453  ............................................................  27512
AY502928.1   27453  ............................................................  27512
AY502927.1   27453  ............................................................  27512
AY502926.1   27453  ............................................................  27512
AY502924.1   27451  ............................................................  27510
AY502923.1   27453  ............................................................  27512
AY290752.2   541    ............................................................  600
AY390556.1   27453  ............................................................  27512
AY395004.1   27406  ............................................................  27465
AY395003.1   27402  ............................................................  27461
AY395002.1   27438  ............................................................  27497
AY395000.1   27438  ............................................................  27497
AY394998.1   27438  ............................................................  27497
AY394996.1   27438  ............................................................  27497
AY394995.1   27438  ............................................................  27497
AY394994.1   27438  ............................................................  27497
AY394993.1   27438  ............................................................  27497
AY394992.1   27438  ............................................................  27497
AY394991.1   27438  ............................................................  27497
AY394990.1   27438  ............................................................  27497
AY394989.1   27438  ............................................................  27497
AY394988.1   27367  ............................................................  27426
AY394987.1   27411  ............................................................  27470
AY394986.1   27402  ............................................................  27461
AY394985.1   27203  ............................................................  27262
AY394984.1   27406  ............................................................  27465
AY394983.1   27401  ............................................................  27460
AY394982.1   27401  ............................................................  27460
AY394981.1   27399  ............................................................  27458
AY394980.1   27407  ............................................................  27466
AY394977.1   27402  ............................................................  27461
AY463060.1   26795  ............................................................  26854
AY463059.1   27374  ............................................................  27433
AY310120.1   27453  ............................................................  27512
AY444813.1   181    ............................................................  240
AY345988.1   27438  ............................................................  27497
AY345986.1   27438  ............................................................  27497
AY357076.1   27436  ............................................................  27495
AY357075.1   27439  ............................................................  27498
AY350750.1   27440  ............................................................  27499
AY282752.2   27438  ............................................................  27497
AY461660.1   27438  ............................................................  27497
AY304495.1   27438  ............................................................  27497
AY304494.1   8728   ............................................................  8787
AY304492.1   11189  ............................................................  11248
AY304491.1   8725   ............................................................  8784
AY304490.1   11189  ............................................................  11248
AY304489.1   6294   ............................................................  6353
AY304488.1   27438  ............................................................  27497
AY304487.1   6288   ............................................................  6347
AY304486.1   27438  ............................................................  27497
AY427439.1   27437  ............................................................  27496
AY283798.2   27437  ............................................................  27496
AY278491.2   27453  ............................................................  27512
AY278489.2   27437  ............................................................  27496
AY362699.1   27453  ............................................................  27512
AY283794.1   27437  ............................................................  27496
AY283795.1   27437  ............................................................  27496
AY283796.1   27437  ............................................................  27496
AY283797.1   27437  ............................................................  27496
AY278554.2   27438  ............................................................  27497
AY321118.1   27453  ............................................................  27512
AY279354.2   27437  ............................................................  27496
AY278490.3   27449  ............................................................  27508
AY278487.3   27453  ............................................................  27512
AY297028.1   27444  ............................................................  27503
AY278488.2   27434  ............................................................  27493
AY451867.1   318    ............................................................  377
AY451861.1   318    ............................................................  377
AY451860.1   318    ............................................................  377
AY451856.1   318    ............................................................  377
AY394850.2   27453  ............................................................  27512
AP006561.1   27453  ............................................................  27512
AP006560.1   27453  ............................................................  27512
AP006559.1   27453  ............................................................  27512
AP006558.1   27451  ............................................................  27510
AP006557.1   27453  ............................................................  27512
AY348314.1   27384  ............................................................  27443
AY338175.1   27384  ............................................................  27443
AY338174.1   27384  ............................................................  27443
AY572035.1   27405  ............................................................  27464
AY654624.1   27452  ............................................................  27511
AY485278.1   27453  ............................................................  27512
AY485277.1   27450  ............................................................  27509
JX163927.1   27413  ............................................................  27472
JX163925.1   27413  ............................................................  27472
KF514407.1   27433  .......................C....................................  27492
JX162087.1   27433  .......................C....................................  27492
JF292922.1   27413  .......................C....................................  27472
FJ882955.1   27413  ............................................................  27472
FJ882953.1   27415  ............................................................  27474
FJ882950.1   27413  ............................................................  27472
EU371564.1   27453  ............................................................  27512
EU371563.1   27453  ............................................................  27512
EU371562.1   27453  ............................................................  27512
EU371561.1   27453  ............................................................  27512
EU371560.1   27453  ............................................................  27512
DQ898174.1   27453  ............................................................  27512
AY559093.1   27437  ............................................................  27496
AY394999.1   27438  ............................................................  27497
AY394979.1   27401  ...A........................................................  27460
AY394978.1   27381  ............................................................  27440
AY304493.1   8728   ............................................................  8787
AY351680.1   27475  ............................................................  27534
AY686863.1   27402  ............................................................  27461
AY686864.1   27412  ............................................................  27471
AY613947.1   27403  ............................................................  27462
AY572038.1   27382  ............................................................  27441
AY313906.1   27464  ............................................................  27523
JX163923.1   27413  ............................................................  27472
AY595412.1   27431  ............................................................  27490

Query        241    TCAGTTTCACCAAAACTTTTCATCAGACAAGAGGAGGTTCAACAAGAGCTCTACTCGCCA  300
MT308984.1   27516  ............................................................  27575
MK062184.1   27622  ............................................................  27681
MK062183.1   27622  ............................................................  27681
MK062182.1   27513  ............................................................  27572
MK062181.1   27513  ............................................................  27572
MK062180.1   27513  ............................................................  27572
MK062179.1   27513  ............................................................  27572
AH013657.2   11205  ............................................................  11264
JX163928.1   27473  ............................................................  27532
JX163926.1   27473  ............................................................  27532
JX163924.1   27473  ............................................................  27532
JN854286.1   27513  ............................................................  27572
JQ316196.1   27513  ............................................................  27572
JF292915.1   27473  ............................................................  27532
JF292909.1   27473  ............................................................  27532
JF292906.1   27473  ............................................................  27532
JF292905.1   27473  ............................................................  27532
JF292903.1   27473  ............................................................  27532
HQ890541.1   27473  ............................................................  27532
HQ890538.1   27473  ............................................................  27532
HQ890535.1   27473  ............................................................  27532
HQ890532.1   27473  ............................................................  27532
HQ890531.1   27473  ............................................................  27532
HQ890529.1   27473  ............................................................  27532
HQ890526.1   27473  ............................................................  27532
GU553365.1   27473  ............................................................  27532
GU553363.1   27473  ............................................................  27532
FJ882962.1   27506  ............................................................  27565
FJ882961.1   27506  ............................................................  27565
FJ882960.1   27473  ............................................................  27532
FJ882959.1   27506  ............................................................  27565
FJ882958.1   27506  ............................................................  27565
FJ882957.1   27506  ............................................................  27565
FJ882956.1   27473  ............................................................  27532
FJ882954.1   27463  ............................................................  27522
FJ882952.1   27506  ............................................................  27565
FJ882951.1   27506  ............................................................  27565
FJ882949.1   27474  ............................................................  27533
FJ882948.1   27506  ............................................................  27565
FJ882947.1   27473  ............................................................  27532
FJ882945.1   27506  ............................................................  27565
FJ882944.1   27455  ............................................................  27514
FJ882943.1   27506  ............................................................  27565
FJ882942.1   27506  ............................................................  27565
FJ882941.1   27492  ............................................................  27551
FJ882940.1   27473  ............................................................  27532
FJ882939.1   27473  ............................................................  27532
FJ882938.1   27493  ............................................................  27552
FJ882937.1   27475  ............................................................  27534
FJ882936.1   27473  ............................................................  27532
FJ882935.1   27474  ............................................................  27533
FJ882934.1   27473  ............................................................  27532
FJ882933.1   27475  ............................................................  27534
FJ882932.1   27473  ............................................................  27532
FJ882931.1   27473  ............................................................  27532
FJ882930.1   27493  ............................................................  27552
FJ882929.1   27492  ............................................................  27551
FJ882928.1   27493  ............................................................  27552
FJ882927.1   27493  ............................................................  27552
FJ882926.1   27481  ............................................................  27540
FJ882963.1   27494  ............................................................  27553
EU371559.1   27513  ............................................................  27572
DQ640652.1   27519  ............................................................  27578
AY864806.1   27513  ............................................................  27572
AY864805.1   27513  ............................................................  27572
DQ497008.1   27513  ............................................................  27572
AY278741.1   27513  ............................................................  27572
AY714217.1   27513  ............................................................  27572
AY559097.1   27496  ............................................................  27555
AY559096.1   27505  ............................................................  27564
AY559095.1   27503  ............................................................  27562
AY559094.1   27499  ............................................................  27558
AY559092.1   27499  ............................................................  27558
AY559091.1   27497  ............................................................  27556
AY559090.1   27509  ............................................................  27568
AY559089.1   27501  ............................................................  27560
AY559088.1   27499  ............................................................  27558
AY559087.1   27497  ............................................................  27556
AY559086.1   27497  ............................................................  27556
AY559085.1   27497  ............................................................  27556
AY559084.1   27497  ............................................................  27556
AY559083.1   27547  ............................................................  27606
AY559082.1   27512  ............................................................  27571
AY559081.1   27501  ............................................................  27560
DQ182595.1   27497  ............................................................  27556
NC_004718.3  27513  ............................................................  27572
AY323977.2   27513  ............................................................  27572
AY291315.1   27513  ............................................................  27572
AY291451.1   27513  ............................................................  27572
AY502932.1   27513  ............................................................  27572
AY502931.1   27513  ............................................................  27572
AY502930.1   27513  ............................................................  27572
AY502929.1   27513  ............................................................  27572
AY502928.1   27513  ............................................................  27572
AY502927.1   27513  ............................................................  27572
AY502926.1   27513  ............................................................  27572
AY502924.1   27511  ............................................................  27570
AY502923.1   27513  ............................................................  27572
AY290752.2   601    ............................................................  660
AY390556.1   27513  ............................................................  27572
AY395004.1   27466  ............................................................  27525
AY395003.1   27462  ............................................................  27521
AY395002.1   27498  ............................................................  27557
AY395000.1   27498  ............................................................  27557
AY394998.1   27498  ............................................................  27557
AY394996.1   27498  ............................................................  27557
AY394995.1   27498  ............................................................  27557
AY394994.1   27498  ............................................................  27557
AY394993.1   27498  ............................................................  27557
AY394992.1   27498  ............................................................  27557
AY394991.1   27498  ............................................................  27557
AY394990.1   27498  ............................................................  27557
AY394989.1   27498  ............................................................  27557
AY394988.1   27427  ............................................................  27486
AY394987.1   27471  ............................................................  27530
AY394986.1   27462  ............................................................  27521
AY394985.1   27263  ............................................................  27322
AY394984.1   27466  ............................................................  27525
AY394983.1   27461  ............................................................  27520
AY394982.1   27461  ............................................................  27520
AY394981.1   27459  ............................................................  27518
AY394980.1   27467  ............................................................  27526
AY394977.1   27462  ............................................................  27521
AY463060.1   26855  ............................................................  26914
AY463059.1   27434  ............................................................  27493
AY310120.1   27513  ............................................................  27572
AY444813.1   241    ............................................................  300
AY345988.1   27498  ............................................................  27557
AY345986.1   27498  ............................................................  27557
AY357076.1   27496  ............................................................  27555
AY357075.1   27499  ............................................................  27558
AY350750.1   27500  ............................................................  27559
AY282752.2   27498  ............................................................  27557
AY461660.1   27498  ............................................................  27557
AY304495.1   27498  ............................................................  27557
AY304494.1   8788   ............................................................  8847
AY304492.1   11249  ............................................................  11308
AY304491.1   8785   ............................................................  8844
AY304490.1   11249  ............................................................  11308
AY304489.1   6354   ............................................................  6413
AY304488.1   27498  ............................................................  27557
AY304487.1   6348   ............................................................  6407
AY304486.1   27498  ............................................................  27557
AY427439.1   27497  ............................................................  27556
AY283798.2   27497  ............................................................  27556
AY278491.2   27513  ............................................................  27572
AY278489.2   27497  ............................................................  27556
AY362699.1   27513  ............................................................  27572
AY283794.1   27497  ............................................................  27556
AY283795.1   27497  ............................................................  27556
AY283796.1   27497  ............................................................  27556
AY283797.1   27497  ............................................................  27556
AY278554.2   27498  ............................................................  27557
AY321118.1   27513  ............................................................  27572
AY279354.2   27497  ............................................................  27556
AY278490.3   27509  ............................................................  27568
AY278487.3   27513  ............................................................  27572
AY297028.1   27504  ............................................................  27563
AY278488.2   27494  ............................................................  27553
AY451867.1   378    ............................................................  437
AY451861.1   378    ............................................................  437
AY451860.1   378    ............................................................  437
AY451856.1   378    ............................................................  437
AY394850.2   27513  ............................................................  27572
AP006561.1   27513  ............................................................  27572
AP006560.1   27513  ............................................................  27572
AP006559.1   27513  ............................................................  27572
AP006558.1   27511  ............................................................  27570
AP006557.1   27513  ............................................................  27572
AY348314.1   27444  ............................................................  27503
AY338175.1   27444  ............................................................  27503
AY338174.1   27444  ............................................................  27503
AY572035.1   27465  ............................................................  27524
AY654624.1   27512  ............................................................  27571
AY485278.1   27513  ............................................................  27572
AY485277.1   27510  ............................................................  27569
JX163927.1   27473  ............................................................  27532
JX163925.1   27473  .........M..................................................  27532
KF514407.1   27493  ............................................................  27552
JX162087.1   27493  ............................................................  27552
JF292922.1   27473  ............................................................  27532
FJ882955.1   27473  ............................................................  27532
FJ882953.1   27475  ............................................................  27534
FJ882950.1   27473  ............................................................  27532
EU371564.1   27513  .................................A..........................  27572
EU371563.1   27513  .................................A..........................  27572
EU371562.1   27513  .................................A..........................  27572
EU371561.1   27513  .................................A..........................  27572
EU371560.1   27513  .................................A..........................  27572
DQ898174.1   27513  ............................................................  27572
AY559093.1   27497  ......................C.....................................  27556
AY394999.1   27498  ............................................................  27557
AY394979.1   27461  ............................................................  27520
AY394978.1   27441  ...........................T................................  27500
AY304493.1   8788   ............................................................  8847
AY351680.1   27535  ............................................................  27594
AY686863.1   27462  ............................................................  27521
AY686864.1   27472  ............................................................  27531
AY613947.1   27463  ............................................................  27522
AY572038.1   27442  ............................................................  27501
AY313906.1   27524  ............................................................  27583
JX163923.1   27473  .....................R......................................  27532
AY595412.1   27491  ...........R............................R...................  27550

Query        301    CTTTTTCTCATTGTTGCTGCTCTAGTATTTTTAATACTTTGCTTCACCATTAAGAGAAAG  360
MT308984.1   27576  ............................................................  27635
MK062184.1   27682  ............................................................  27741
MK062183.1   27682  ............................................................  27741
MK062182.1   27573  ............................................................  27632
MK062181.1   27573  ............................................................  27632
MK062180.1   27573  ............................................................  27632
MK062179.1   27573  ............................................................  27632
AH013657.2   11265  ............................................................  11324
JX163928.1   27533  ............................................................  27592
JX163926.1   27533  ............................................................  27592
JX163924.1   27533  ............................................................  27592
JN854286.1   27573  ............................................................  27632
JQ316196.1   27573  ............................................................  27632
JF292915.1   27533  ............................................................  27592
JF292909.1   27533  ............................................................  27592
JF292906.1   27533  ............................................................  27592
JF292905.1   27533  ............................................................  27592
JF292903.1   27533  ............................................................  27592
HQ890541.1   27533  ............................................................  27592
HQ890538.1   27533  ............................................................  27592
HQ890535.1   27533  ............................................................  27592
HQ890532.1   27533  ............................................................  27592
HQ890531.1   27533  ............................................................  27592
HQ890529.1   27533  ............................................................  27592
HQ890526.1   27533  ............................................................  27592
GU553365.1   27533  ............................................................  27592
GU553363.1   27533  ............................................................  27592
FJ882962.1   27566  ............................................................  27625
FJ882961.1   27566  ............................................................  27625
FJ882960.1   27533  ............................................................  27592
FJ882959.1   27566  ............................................................  27625
FJ882958.1   27566  ............................................................  27625
FJ882957.1   27566  ............................................................  27625
FJ882956.1   27533  ............................................................  27592
FJ882954.1   27523  ............................................................  27582
FJ882952.1   27566  ............................................................  27625
FJ882951.1   27566  ............................................................  27625
FJ882949.1   27534  ............................................................  27593
FJ882948.1   27566  ............................................................  27625
FJ882947.1   27533  ............................................................  27592
FJ882945.1   27566  ............................................................  27625
FJ882944.1   27515  ............................................................  27574
FJ882943.1   27566  ............................................................  27625
FJ882942.1   27566  ............................................................  27625
FJ882941.1   27552  ............................................................  27611
FJ882940.1   27533  ............................................................  27592
FJ882939.1   27533  ............................................................  27592
FJ882938.1   27553  ............................................................  27612
FJ882937.1   27535  ............................................................  27594
FJ882936.1   27533  ............................................................  27592
FJ882935.1   27534  ............................................................  27593
FJ882934.1   27533  ............................................................  27592
FJ882933.1   27535  ............................................................  27594
FJ882932.1   27533  ............................................................  27592
FJ882931.1   27533  ............................................................  27592
FJ882930.1   27553  ............................................................  27612
FJ882929.1   27552  ............................................................  27611
FJ882928.1   27553  ............................................................  27612
FJ882927.1   27553  ............................................................  27612
FJ882926.1   27541  ............................................................  27600
FJ882963.1   27554  ............................................................  27613
EU371559.1   27573  ............................................................  27632
DQ640652.1   27579  ............................................................  27638
AY864806.1   27573  ............................................................  27632
AY864805.1   27573  ............................................................  27632
DQ497008.1   27573  ............................................................  27632
AY278741.1   27573  ............................................................  27632
AY714217.1   27573  ............................................................  27632
AY559097.1   27556  ............................................................  27615
AY559096.1   27565  ............................................................  27624
AY559095.1   27563  ............................................................  27622
AY559094.1   27559  ............................................................  27618
AY559092.1   27559  ............................................................  27618
AY559091.1   27557  ............................................................  27616
AY559090.1   27569  ............................................................  27628
AY559089.1   27561  ............................................................  27620
AY559088.1   27559  ............................................................  27618
AY559087.1   27557  ............................................................  27616
AY559086.1   27557  ............................................................  27616
AY559085.1   27557  ............................................................  27616
AY559084.1   27557  ............................................................  27616
AY559083.1   27607  ............................................................  27666
AY559082.1   27572  ............................................................  27631
AY559081.1   27561  ............................................................  27620
DQ182595.1   27557  ............................................................  27616
NC_004718.3  27573  ............................................................  27632
AY323977.2   27573  ............................................................  27632
AY291315.1   27573  ............................................................  27632
AY291451.1   27573  ............................................................  27632
AY502932.1   27573  ............................................................  27632
AY502931.1   27573  ............................................................  27632
AY502930.1   27573  ............................................................  27632
AY502929.1   27573  ............................................................  27632
AY502928.1   27573  ............................................................  27632
AY502927.1   27573  ............................................................  27632
AY502926.1   27573  ............................................................  27632
AY502924.1   27571  ............................................................  27630
AY502923.1   27573  ............................................................  27632
AY290752.2   661    ............................................................  720
AY390556.1   27573  ............................................................  27632
AY395004.1   27526  ............................................................  27585
AY395003.1   27522  ............................................................  27581
AY395002.1   27558  ............................................................  27617
AY395000.1   27558  ............................................................  27617
AY394998.1   27558  ............................................................  27617
AY394996.1   27558  ............................................................  27617
AY394995.1   27558  ............................................................  27617
AY394994.1   27558  ............................................................  27617
AY394993.1   27558  ............................................................  27617
AY394992.1   27558  ............................................................  27617
AY394991.1   27558  ............................................................  27617
AY394990.1   27558  ............................................................  27617
AY394989.1   27558  ............................................................  27617
AY394988.1   27487  ............................................................  27546
AY394987.1   27531  ............................................................  27590
AY394986.1   27522  ............................................................  27581
AY394985.1   27323  ............................................................  27382
AY394984.1   27526  ............................................................  27585
AY394983.1   27521  ............................................................  27580
AY394982.1   27521  ............................................................  27580
AY394981.1   27519  ............................................................  27578
AY394980.1   27527  ............................................................  27586
AY394977.1   27522  ............................................................  27581
AY463060.1   26915  ............................................................  26974
AY463059.1   27494  ............................................................  27553
AY310120.1   27573  ............................................................  27632
AY444813.1   301    ............................................................  360
AY345988.1   27558  ............................................................  27617
AY345986.1   27558  ............................................................  27617
AY357076.1   27556  ............................................................  27615
AY357075.1   27559  ............................................................  27618
AY350750.1   27560  ............................................................  27619
AY282752.2   27558  ............................................................  27617
AY461660.1   27558  ............................................................  27617
AY304495.1   27558  ............................................................  27617
AY304494.1   8848   ............................................................  8907
AY304492.1   11309  ............................................................  11368
AY304491.1   8845   ............................................................  8904
AY304490.1   11309  ............................................................  11368
AY304489.1   6414   ............................................................  6473
AY304488.1   27558  ............................................................  27617
AY304487.1   6408   ............................................................  6467
AY304486.1   27558  ............................................................  27617
AY427439.1   27557  ............................................................  27616
AY283798.2   27557  ............................................................  27616
AY278491.2   27573  ............................................................  27632
AY278489.2   27557  ............................................................  27616
AY362699.1   27573  ............................................................  27632
AY283794.1   27557  ............................................................  27616
AY283795.1   27557  ............................................................  27616
AY283796.1   27557  ............................................................  27616
AY283797.1   27557  ............................................................  27616
AY278554.2   27558  ............................................................  27617
AY321118.1   27573  ............................................................  27632
AY279354.2   27557  ............................................................  27616
AY278490.3   27569  ............................................................  27628
AY278487.3   27573  ............................................................  27632
AY297028.1   27564  ............................................................  27623
AY278488.2   27554  ............................................................  27613
AY451867.1   438    ............................................................  497
AY451861.1   438    ............................................................  497
AY451860.1   438    ............................................................  497
AY451856.1   438    ............................................................  497
AY394850.2   27573  ............................................................  27632
AP006561.1   27573  ............................................................  27632
AP006560.1   27573  ............................................................  27632
AP006559.1   27573  ............................................................  27632
AP006558.1   27571  ............................................................  27630
AP006557.1   27573  ............................................................  27632
AY348314.1   27504  ............................................................  27563
AY338175.1   27504  ............................................................  27563
AY338174.1   27504  ............................................................  27563
AY572035.1   27525  ............................................................  27584
AY654624.1   27572  ............................................................  27631
AY485278.1   27573  ............................................................  27632
AY485277.1   27570  ............................................................  27629
JX163927.1   27533  ..........................................Y.................  27592
JX163925.1   27533  ............................................................  27592
KF514407.1   27553  ............................................................  27612
JX162087.1   27553  ............................................................  27612
JF292922.1   27533  ............................................................  27592
FJ882955.1   27533  ............................................................  27592
FJ882953.1   27535  ............................................................  27594
FJ882950.1   27533  ............................................................  27592
EU371564.1   27573  ............................................................  27632
EU371563.1   27573  ............................................................  27632
EU371562.1   27573  ............................................................  27632
EU371561.1   27573  ............................................................  27632
EU371560.1   27573  ............................................................  27632
DQ898174.1   27573  ............................................................  27632
AY559093.1   27557  ............................................................  27616
AY394999.1   27558  ............................................................  27617
AY394979.1   27521  ............................................................  27580
AY394978.1   27501  ............................................................  27560
AY304493.1   8848   ............................................................  8907
AY351680.1   27595  ............................................................  27654
AY686863.1   27522  ............................................................  27581
AY686864.1   27532  ............................................................  27591
AY613947.1   27523  ............................................................  27582
AY572038.1   27502  ............................................................  27561
AY313906.1   27584  ............................................................  27643
JX163923.1   27533  ............................................................  27592
AY595412.1   27551  ............................................................  27610

Query        361    ACAGAATGA  369
MT308984.1   27636  .........  27644
MK062184.1   27742  .........  27750
MK062183.1   27742  .........  27750
MK062182.1   27633  .........  27641
MK062181.1   27633  .........  27641
MK062180.1   27633  .........  27641
MK062179.1   27633  .........  27641
AH013657.2   11325  .........  11333
JX163928.1   27593  .........  27601
JX163926.1   27593  .........  27601
JX163924.1   27593  .........  27601
JN854286.1   27633  .........  27641
JQ316196.1   27633  .........  27641
JF292915.1   27593  .........  27601
JF292909.1   27593  .........  27601
JF292906.1   27593  .........  27601
JF292905.1   27593  .........  27601
JF292903.1   27593  .........  27601
HQ890541.1   27593  .........  27601
HQ890538.1   27593  .........  27601
HQ890535.1   27593  .........  27601
HQ890532.1   27593  .........  27601
HQ890531.1   27593  .........  27601
HQ890529.1   27593  .........  27601
HQ890526.1   27593  .........  27601
GU553365.1   27593  .........  27601
GU553363.1   27593  .........  27601
FJ882962.1   27626  .........  27634
FJ882961.1   27626  .........  27634
FJ882960.1   27593  .........  27601
FJ882959.1   27626  .........  27634
FJ882958.1   27626  .........  27634
FJ882957.1   27626  .........  27634
FJ882956.1   27593  .........  27601
FJ882954.1   27583  .........  27591
FJ882952.1   27626  .........  27634
FJ882951.1   27626  .........  27634
FJ882949.1   27594  .........  27602
FJ882948.1   27626  .........  27634
FJ882947.1   27593  .........  27601
FJ882945.1   27626  .........  27634
FJ882944.1   27575  .........  27583
FJ882943.1   27626  .........  27634
FJ882942.1   27626  .........  27634
FJ882941.1   27612  .........  27620
FJ882940.1   27593  .........  27601
FJ882939.1   27593  .........  27601
FJ882938.1   27613  .........  27621
FJ882937.1   27595  .........  27603
FJ882936.1   27593  .........  27601
FJ882935.1   27594  .........  27602
FJ882934.1   27593  .........  27601
FJ882933.1   27595  .........  27603
FJ882932.1   27593  .........  27601
FJ882931.1   27593  .........  27601
FJ882930.1   27613  .........  27621
FJ882929.1   27612  .........  27620
FJ882928.1   27613  .........  27621
FJ882927.1   27613  .........  27621
FJ882926.1   27601  .........  27609
FJ882963.1   27614  .........  27622
EU371559.1   27633  .........  27641
DQ640652.1   27639  .........  27647
AY864806.1   27633  .........  27641
AY864805.1   27633  .........  27641
DQ497008.1   27633  .........  27641
AY278741.1   27633  .........  27641
AY714217.1   27633  .........  27641
AY559097.1   27616  .........  27624
AY559096.1   27625  .........  27633
AY559095.1   27623  .........  27631
AY559094.1   27619  .........  27627
AY559092.1   27619  .........  27627
AY559091.1   27617  .........  27625
AY559090.1   27629  .........  27637
AY559089.1   27621  .........  27629
AY559088.1   27619  .........  27627
AY559087.1   27617  .........  27625
AY559086.1   27617  .........  27625
AY559085.1   27617  .........  27625
AY559084.1   27617  .........  27625
AY559083.1   27667  .........  27675
AY559082.1   27632  .........  27640
AY559081.1   27621  .........  27629
DQ182595.1   27617  .........  27625
NC_004718.3  27633  .........  27641
AY323977.2   27633  .........  27641
AY291315.1   27633  .........  27641
AY291451.1   27633  .........  27641
AY502932.1   27633  .........  27641
AY502931.1   27633  .........  27641
AY502930.1   27633  .........  27641
AY502929.1   27633  .........  27641
AY502928.1   27633  .........  27641
AY502927.1   27633  .........  27641
AY502926.1   27633  .........  27641
AY502924.1   27631  .........  27639
AY502923.1   27633  .........  27641
AY290752.2   721    .........  729
AY390556.1   27633  .........  27641
AY395004.1   27586  .........  27594
AY395003.1   27582  .........  27590
AY395002.1   27618  .........  27626
AY395000.1   27618  .........  27626
AY394998.1   27618  .........  27626
AY394996.1   27618  .........  27626
AY394995.1   27618  .........  27626
AY394994.1   27618  .........  27626
AY394993.1   27618  .........  27626
AY394992.1   27618  .........  27626
AY394991.1   27618  .........  27626
AY394990.1   27618  .........  27626
AY394989.1   27618  .........  27626
AY394988.1   27547  .........  27555
AY394987.1   27591  .........  27599
AY394986.1   27582  .........  27590
AY394985.1   27383  .........  27391
AY394984.1   27586  .........  27594
AY394983.1   27581  .........  27589
AY394982.1   27581  .........  27589
AY394981.1   27579  .........  27587
AY394980.1   27587  .........  27595
AY394977.1   27582  .........  27590
AY463060.1   26975  .........  26983
AY463059.1   27554  .........  27562
AY310120.1   27633  .........  27641
AY444813.1   361    .........  369
AY345988.1   27618  .........  27626
AY345986.1   27618  .........  27626
AY357076.1   27616  .........  27624
AY357075.1   27619  .........  27627
AY350750.1   27620  .........  27628
AY282752.2   27618  .........  27626
AY461660.1   27618  .........  27626
AY304495.1   27618  .........  27626
AY304494.1   8908   .........  8916
AY304492.1   11369  .........  11377
AY304491.1   8905   .........  8913
AY304490.1   11369  .........  11377
AY304489.1   6474   .........  6482
AY304488.1   27618  .........  27626
AY304487.1   6468   .........  6476
AY304486.1   27618  .........  27626
AY427439.1   27617  .........  27625
AY283798.2   27617  .........  27625
AY278491.2   27633  .........  27641
AY278489.2   27617  .........  27625
AY362699.1   27633  .........  27641
AY283794.1   27617  .........  27625
AY283795.1   27617  .........  27625
AY283796.1   27617  .........  27625
AY283797.1   27617  .........  27625
AY278554.2   27618  .........  27626
AY321118.1   27633  .........  27641
AY279354.2   27617  .........  27625
AY278490.3   27629  .........  27637
AY278487.3   27633  .........  27641
AY297028.1   27624  .........  27632
AY278488.2   27614  .........  27622
AY451867.1   498    .........  506
AY451861.1   498    .........  506
AY451860.1   498    .........  506
AY451856.1   498    .........  506
AY394850.2   27633  .........  27641
AP006561.1   27633  .........  27641
AP006560.1   27633  .........  27641
AP006559.1   27633  .........  27641
AP006558.1   27631  .........  27639
AP006557.1   27633  .........  27641
AY348314.1   27564  .........  27572
AY338175.1   27564  .........  27572
AY338174.1   27564  .........  27572
AY572035.1   27585  .........  27593
AY654624.1   27632  .........  27640
AY485278.1   27633  .........  27641
AY485277.1   27630  .........  27638
JX163927.1   27593  .........  27601
JX163925.1   27593  .........  27601
KF514407.1   27613  .........  27621
JX162087.1   27613  .........  27621
JF292922.1   27593  .........  27601
FJ882955.1   27593  .........  27601
FJ882953.1   27595  .........  27603
FJ882950.1   27593  ......     27598
EU371564.1   27633  .........  27641
EU371563.1   27633  .........  27641
EU371562.1   27633  .........  27641
EU371561.1   27633  .........  27641
EU371560.1   27633  .........  27641
DQ898174.1   27633  .........  27641
AY559093.1   27617  .........  27625
AY394999.1   27618  .........  27626
AY394979.1   27581  .........  27589
AY394978.1   27561  .........  27569
AY304493.1   8908   .........  8916
AY351680.1   27655  .........  27663
AY686863.1   27582  .........  27590
AY686864.1   27592  .........  27600
AY613947.1   27583  .........  27591
AY572038.1   27562  .........  27570
AY313906.1   27644  .........  27652
JX163923.1   27593  .........  27601
AY595412.1   27611  .........  27619


		
