# Supplementary material for: The 29-nucleotide deletion in SARS-CoV: truncated versions of ORF8 are under purifying selection
Source: BMC Genomics. 2023 Jul 10;24:387. doi: 10.1186/s12864-023-09482-3 (PMC10332002; doi:10.1186/s12864-023-09482-3)
Supplement: Supplementary file 6 — Additional file 1: Alignments of all studied SARS-CoV genes (ZIP file). [file 12864_2023_9482_MOESM6_ESM.zip › ORF7a_mut.txt]

11  ATT->AGT I->S     NS
18  TTC->TTT F->F     S 
69  TGT->TGA C->STOP  NS 
76  GGT->AGT G->S     NS 
81  ACG->ACC T->T     S 
88  CTA->TTA L->L     S 
111 TCA->TCG S->S     S 
112 GGA->AGA G->R     NS 
113 GGA->GCA G->A     NS 
114 GGA->GGG G->G     S 
120 TAC->TAT Y->Y     S 
153 GAC->GAT D->D     S 
184 CAC->AAC H->N     NS 
204 GCT->GCC A->A     S 
219 CAT->CAC H->H     S 
263 ATC->ACC I->T     NS 
268 CAA->TAA Q->STOP  NS 
274 GAG->AAG E->K     NS 
