# Supplementary material for: The 29-nucleotide deletion in SARS-CoV: truncated versions of ORF8 are under purifying selection
Source: BMC Genomics. 2023 Jul 10;24:387. doi: 10.1186/s12864-023-09482-3 (PMC10332002; doi:10.1186/s12864-023-09482-3)
Supplement: Supplementary file 6 — Additional file 1: Alignments of all studied SARS-CoV genes (ZIP file). [file 12864_2023_9482_MOESM6_ESM.zip › ORF7b_aln.txt]

Query       1      ATGAATGAGCTCACTTTAATTGACTTCTATTTGTGCTTTTTAGCCTTTCTGCTATTCCTT  60
MT308984.1  27641  ............................................................  27700
MK062184.1  27747  ............................................................  27806
MK062183.1  27747  ............................................................  27806
MK062182.1  27638  ............................................................  27697
MK062181.1  27638  ............................................................  27697
MK062180.1  27638  ............................................................  27697
MK062179.1  27638  ............................................................  27697
AH013657.2  11330  ............................................................  11389
AH012999.2  17498  ............................................................  17557
KF514407.1  27618  ............................................................  27677
JX163928.1  27598  ............................................................  27657
JX163927.1  27598  ............................................................  27657
JX163926.1  27598  ............................................................  27657
JX163925.1  27598  ............................................................  27657
JX163924.1  27598  ............................................................  27657
JX163923.1  27598  ............................................................  27657
JX162087.1  27618  ............................................................  27677
JN854286.1  27638  ............................................................  27697
JQ316196.1  27638  ............................................................  27697
JF292922.1  27598  ............................................................  27657
JF292915.1  27598  ............................................................  27657
JF292909.1  27598  ............................................................  27657
JF292906.1  27598  ............................................................  27657
JF292905.1  27598  ............................................................  27657
JF292903.1  27598  ............................................................  27657
HQ890541.1  27598  ............................................................  27657
HQ890538.1  27598  ............................................................  27657
HQ890535.1  27598  ............................................................  27657
HQ890532.1  27598  ............................................................  27657
HQ890531.1  27598  ............................................................  27657
HQ890529.1  27598  ............................................................  27657
HQ890526.1  27598  ............................................................  27657
GU553365.1  27598  ............................................................  27657
GU553363.1  27598  ............................................................  27657
FJ882962.1  27631  ............................................................  27690
FJ882961.1  27631  ............................................................  27690
FJ882960.1  27598  ............................................................  27657
FJ882959.1  27631  ............................................................  27690
FJ882958.1  27631  ............................................................  27690
FJ882957.1  27631  ............................................................  27690
FJ882956.1  27598  ............................................................  27657
FJ882955.1  27598  ............................................................  27657
FJ882954.1  27588  ............................................................  27647
FJ882953.1  27600  ............................................................  27659
FJ882952.1  27631  ............................................................  27690
FJ882951.1  27631  ............................................................  27690
FJ882949.1  27599  ............................................................  27658
FJ882948.1  27631  ............................................................  27690
FJ882947.1  27598  ............................................................  27657
FJ882945.1  27631  ............................................................  27690
FJ882944.1  27580  ............................................................  27639
FJ882943.1  27631  ............................................................  27690
FJ882942.1  27631  ............................................................  27690
FJ882941.1  27617  ............................................................  27676
FJ882940.1  27598  ............................................................  27657
FJ882939.1  27598  ............................................................  27657
FJ882938.1  27618  ............................................................  27677
FJ882937.1  27600  ............................................................  27659
FJ882936.1  27598  ............................................................  27657
FJ882935.1  27599  ............................................................  27658
FJ882934.1  27598  ............................................................  27657
FJ882933.1  27600  ............................................................  27659
FJ882932.1  27598  ............................................................  27657
FJ882930.1  27618  ............................................................  27677
FJ882929.1  27617  ............................................................  27676
FJ882928.1  27618  ............................................................  27677
FJ882927.1  27618  ............................................................  27677
FJ882926.1  27606  ............................................................  27665
FJ959407.1  27577  ............................................................  27636
FJ882963.1  27619  ............................................................  27678
EU371562.1  27638  ............................................................  27697
EU371561.1  27638  ............................................................  27697
EU371560.1  27638  ............................................................  27697
EU371559.1  27638  ............................................................  27697
DQ898174.1  27638  ............................................................  27697
DQ640652.1  27644  ............................................................  27703
AY864806.1  27638  ............................................................  27697
AY864805.1  27638  ............................................................  27697
DQ497008.1  27638  ............................................................  27697
AY515512.1  27615  ............................................................  27674
AY278741.1  27638  ............................................................  27697
AY714217.1  27638  ............................................................  27697
AY559097.1  27621  ............................................................  27680
AY559096.1  27630  ............................................................  27689
AY559095.1  27628  ............................................................  27687
AY559093.1  27622  ............................................................  27681
AY559092.1  27624  ............................................................  27683
AY559091.1  27622  ............................................................  27681
AY559090.1  27634  ............................................................  27693
AY283795.1  27622  ............................................................  27681
AY283796.1  27622  ............................................................  27681
AY283797.1  27622  ............................................................  27681
AY351680.1  27660  ............................................................  27719
AY278554.2  27623  ............................................................  27682
AY321118.1  27638  ............................................................  27697
AY279354.2  27622  ............................................................  27681
AY278490.3  27634  ............................................................  27693
AY278487.3  27638  ............................................................  27697
AY686863.1  27587  ............................................................  27646
AY686864.1  27597  ............................................................  27656
AY278488.2  27619  ............................................................  27678
AY451867.1  503    ............................................................  562
AY451860.1  503    ............................................................  562
AY451856.1  503    ............................................................  562
AY394850.2  27638  ............................................................  27697
AP006561.1  27638  ............................................................  27697
AP006560.1  27638  ............................................................  27697
AP006559.1  27638  ............................................................  27697
AP006558.1  27636  ............................................................  27695
AP006557.1  27638  ............................................................  27697
AY348314.1  27569  ............................................................  27628
AY338175.1  27569  ............................................................  27628
AY338174.1  27569  ............................................................  27628
AY613950.1  27588  ............................................................  27647
AY613949.1  27588  ............................................................  27647
AY613948.1  27588  ............................................................  27647
AY613947.1  27588  ............................................................  27647
AY572038.1  27567  ............................................................  27626
AY572035.1  27590  ............................................................  27649
AY572034.1  27612  ............................................................  27671
AY654624.1  27637  ............................................................  27696
AY568539.1  27588  ............................................................  27647
AY545919.1  27617  ............................................................  27676
AY545918.1  27604  ............................................................  27663
AY545917.1  27602  ............................................................  27661
AY545916.1  27604  ............................................................  27663
AY545914.1  27615  ............................................................  27674
AY485278.1  27638  ............................................................  27697
AY485277.1  27635  ............................................................  27694
AY313906.1  27649  ............................................................  27708
EU371564.1  27638  ............................................................  27697
FJ882950.1  27600    ..........................................................  27657
AY394979.1  27586  ............................................................  27645
AY394978.1  27566  ............................................................  27625
FJ882931.1  27598  ..........C.................................................  27657
EU371563.1  27638  ............................................................  27697
AY559083.1  27672  ............................................................  27731
AY297028.1  27629  ............................................................  27688
AY451861.1  503    ............................................................  562

Query       61     GTTTTAATAATGCTTATTATATTTTGGTTTTCACTCGAAATCCAGGATCTAGAAGAACCT  120
MT308984.1  27701  ............................................................  27760
MK062184.1  27807  ............................................................  27866
MK062183.1  27807  ............................................................  27866
MK062182.1  27698  ............................................................  27757
MK062181.1  27698  ............................................................  27757
MK062180.1  27698  ............................................................  27757
MK062179.1  27698  ............................................................  27757
AH013657.2  11390  ............................................................  11449
AH012999.2  17558  ............................................................  17617
KF514407.1  27678  ............................................................  27737
JX163928.1  27658  ............................................................  27717
JX163927.1  27658  ............................................................  27717
JX163926.1  27658  ............................................................  27717
JX163925.1  27658  ............................................................  27717
JX163924.1  27658  ............................................................  27717
JX163923.1  27658  ............................................................  27717
JX162087.1  27678  ............................................................  27737
JN854286.1  27698  ............................................................  27757
JQ316196.1  27698  ............................................................  27757
JF292922.1  27658  ............................................................  27717
JF292915.1  27658  ............................................................  27717
JF292909.1  27658  ............................................................  27717
JF292906.1  27658  ............................................................  27717
JF292905.1  27658  ............................................................  27717
JF292903.1  27658  ............................................................  27717
HQ890541.1  27658  ............................................................  27717
HQ890538.1  27658  ............................................................  27717
HQ890535.1  27658  ............................................................  27717
HQ890532.1  27658  ............................................................  27717
HQ890531.1  27658  ............................................................  27717
HQ890529.1  27658  ............................................................  27717
HQ890526.1  27658  ............................................................  27717
GU553365.1  27658  ............................................................  27717
GU553363.1  27658  ............................................................  27717
FJ882962.1  27691  ............................................................  27750
FJ882961.1  27691  ............................................................  27750
FJ882960.1  27658  ............................................................  27717
FJ882959.1  27691  ............................................................  27750
FJ882958.1  27691  ............................................................  27750
FJ882957.1  27691  ............................................................  27750
FJ882956.1  27658  ............................................................  27717
FJ882955.1  27658  ............................................................  27717
FJ882954.1  27648  ............................................................  27707
FJ882953.1  27660  ............................................................  27719
FJ882952.1  27691  ............................................................  27750
FJ882951.1  27691  ............................................................  27750
FJ882949.1  27659  ............................................................  27718
FJ882948.1  27691  ............................................................  27750
FJ882947.1  27658  ............................................................  27717
FJ882945.1  27691  ............................................................  27750
FJ882944.1  27640  ............................................................  27699
FJ882943.1  27691  ............................................................  27750
FJ882942.1  27691  ............................................................  27750
FJ882941.1  27677  ............................................................  27736
FJ882940.1  27658  ............................................................  27717
FJ882939.1  27658  ............................................................  27717
FJ882938.1  27678  ............................................................  27737
FJ882937.1  27660  ............................................................  27719
FJ882936.1  27658  ............................................................  27717
FJ882935.1  27659  ............................................................  27718
FJ882934.1  27658  ............................................................  27717
FJ882933.1  27660  ............................................................  27719
FJ882932.1  27658  ............................................................  27717
FJ882930.1  27678  ............................................................  27737
FJ882929.1  27677  ............................................................  27736
FJ882928.1  27678  ............................................................  27737
FJ882927.1  27678  ............................................................  27737
FJ882926.1  27666  ............................................................  27725
FJ959407.1  27637  ............................................................  27696
FJ882963.1  27679  ............................................................  27738
EU371562.1  27698  ............................................................  27757
EU371561.1  27698  ............................................................  27757
EU371560.1  27698  ............................................................  27757
EU371559.1  27698  ............................................................  27757
DQ898174.1  27698  ............................................................  27757
DQ640652.1  27704  ............................................................  27763
AY864806.1  27698  ............................................................  27757
AY864805.1  27698  ............................................................  27757
DQ497008.1  27698  ............................................................  27757
AY515512.1  27675  ............................................................  27734
AY278741.1  27698  ............................................................  27757
AY714217.1  27698  ............................................................  27757
AY559097.1  27681  ............................................................  27740
AY559096.1  27690  ............................................................  27749
AY559095.1  27688  ............................................................  27747
AY559093.1  27682  ............................................................  27741
AY559092.1  27684  ............................................................  27743
AY559091.1  27682  ............................................................  27741
AY559090.1  27694  ............................................................  27753
AY283795.1  27682  ............................................................  27741
AY283796.1  27682  ............................................................  27741
AY283797.1  27682  ............................................................  27741
AY351680.1  27720  ............................................................  27779
AY278554.2  27683  ............................................................  27742
AY321118.1  27698  ............................................................  27757
AY279354.2  27682  ............................................................  27741
AY278490.3  27694  ............................................................  27753
AY278487.3  27698  ............................................................  27757
AY686863.1  27647  ............................................................  27706
AY686864.1  27657  ............................................................  27716
AY278488.2  27679  ............................................................  27738
AY451867.1  563    ............................................................  622
AY451860.1  563    ............................................................  622
AY451856.1  563    ............................................................  622
AY394850.2  27698  ............................................................  27757
AP006561.1  27698  ............................................................  27757
AP006560.1  27698  ............................................................  27757
AP006559.1  27698  ............................................................  27757
AP006558.1  27696  ............................................................  27755
AP006557.1  27698  ............................................................  27757
AY348314.1  27629  ............................................................  27688
AY338175.1  27629  ............................................................  27688
AY338174.1  27629  ............................................................  27688
AY613950.1  27648  ............................................................  27707
AY613949.1  27648  ............................................................  27707
AY613948.1  27648  ............................................................  27707
AY613947.1  27648  ............................................................  27707
AY572038.1  27627  ............................................................  27686
AY572035.1  27650  ............................................................  27709
AY572034.1  27672  ............................................................  27731
AY654624.1  27697  ............................................................  27756
AY568539.1  27648  ............................................................  27707
AY545919.1  27677  ............................................................  27736
AY545918.1  27664  ............................................................  27723
AY545917.1  27662  ............................................................  27721
AY545916.1  27664  ............................................................  27723
AY545914.1  27675  ............................................................  27734
AY485278.1  27698  ............................................................  27757
AY485277.1  27695  ............................................................  27754
AY313906.1  27709  ............................................................  27768
EU371564.1  27698  ............................................................  27757
FJ882950.1  27658  ............................................................  27717
AY394979.1  27646  ............................................................  27705
AY394978.1  27626  ............................................................  27685
FJ882931.1  27658  ............................................................  27717
EU371563.1  27698  ........................G...................................  27757
AY559083.1  27732  ............................................................  27791
AY297028.1  27689  ............................................................  27749
AY451861.1  563    .............................A..............................  622

Query       121    TGTACCAAAGTCTAA  135
MT308984.1  27761  ...............  27775
MK062184.1  27867  ...............  27881
MK062183.1  27867  ...............  27881
MK062182.1  27758  ...............  27772
MK062181.1  27758  ...............  27772
MK062180.1  27758  ...............  27772
MK062179.1  27758  ...............  27772
AH013657.2  11450  ...............  11464
AH012999.2  17618  ...............  17632
KF514407.1  27738  ...............  27752
JX163928.1  27718  ...............  27732
JX163927.1  27718  ...............  27732
JX163926.1  27718  ...............  27732
JX163925.1  27718  ...............  27732
JX163924.1  27718  ...............  27732
JX163923.1  27718  ...............  27732
JX162087.1  27738  ...............  27752
JN854286.1  27758  ...............  27772
JQ316196.1  27758  ...............  27772
JF292922.1  27718  ...............  27732
JF292915.1  27718  ...............  27732
JF292909.1  27718  ...............  27732
JF292906.1  27718  ...............  27732
JF292905.1  27718  ...............  27732
JF292903.1  27718  ...............  27732
HQ890541.1  27718  ...............  27732
HQ890538.1  27718  ...............  27732
HQ890535.1  27718  ...............  27732
HQ890532.1  27718  ...............  27732
HQ890531.1  27718  ...............  27732
HQ890529.1  27718  ...............  27732
HQ890526.1  27718  ...............  27732
GU553365.1  27718  ...............  27732
GU553363.1  27718  ...............  27732
FJ882962.1  27751  ...............  27765
FJ882961.1  27751  ...............  27765
FJ882960.1  27718  ...............  27732
FJ882959.1  27751  ...............  27765
FJ882958.1  27751  ...............  27765
FJ882957.1  27751  ...............  27765
FJ882956.1  27718  ...............  27732
FJ882955.1  27718  ...............  27732
FJ882954.1  27708  ...............  27722
FJ882953.1  27720  ...............  27734
FJ882952.1  27751  ...............  27765
FJ882951.1  27751  ...............  27765
FJ882949.1  27719  ...............  27733
FJ882948.1  27751  ...............  27765
FJ882947.1  27718  ...............  27732
FJ882945.1  27751  ...............  27765
FJ882944.1  27700  ...............  27714
FJ882943.1  27751  ...............  27765
FJ882942.1  27751  ...............  27765
FJ882941.1  27737  ...............  27751
FJ882940.1  27718  ...............  27732
FJ882939.1  27718  ...............  27732
FJ882938.1  27738  ...............  27752
FJ882937.1  27720  ...............  27734
FJ882936.1  27718  ...............  27732
FJ882935.1  27719  ...............  27733
FJ882934.1  27718  ...............  27732
FJ882933.1  27720  ...............  27734
FJ882932.1  27718  ...............  27732
FJ882930.1  27738  ...............  27752
FJ882929.1  27737  ...............  27751
FJ882928.1  27738  ...............  27752
FJ882927.1  27738  ...............  27752
FJ882926.1  27726  ...............  27740
FJ959407.1  27697  ...............  27711
FJ882963.1  27739  ...............  27753
EU371562.1  27758  ...............  27772
EU371561.1  27758  ...............  27772
EU371560.1  27758  ...............  27772
EU371559.1  27758  ...............  27772
DQ898174.1  27758  ...............  27772
DQ640652.1  27764  ...............  27778
AY864806.1  27758  ...............  27772
AY864805.1  27758  ...............  27772
DQ497008.1  27758  ...............  27772
AY515512.1  27735  ...............  27749
AY278741.1  27758  ...............  27772
AY714217.1  27758  ...............  27772
AY559097.1  27741  ...............  27755
AY559096.1  27750  ...............  27764
AY559095.1  27748  ...............  27762
AY559093.1  27742  ...............  27756
AY559092.1  27744  ...............  27758
AY559091.1  27742  ...............  27756
AY559090.1  27754  ...............  27768
AY283795.1  27742  ...............  27756
AY283796.1  27742  ...............  27756
AY283797.1  27742  ...............  27756
AY351680.1  27780  ...............  27794
AY278554.2  27743  ...............  27757
AY321118.1  27758  ...............  27772
AY279354.2  27742  ...............  27756
AY278490.3  27754  ...............  27768
AY278487.3  27758  ...............  27772
AY686863.1  27707  ...............  27721
AY686864.1  27717  ...............  27731
AY278488.2  27739  ...............  27753
AY451867.1  623    ...............  637
AY451860.1  623    ...............  637
AY451856.1  623    ...............  637
AY394850.2  27758  ...............  27772
AP006561.1  27758  ...............  27772
AP006560.1  27758  ...............  27772
AP006559.1  27758  ...............  27772
AP006558.1  27756  ...............  27770
AP006557.1  27758  ...............  27772
AY348314.1  27689  ...............  27703
AY338175.1  27689  ...............  27703
AY338174.1  27689  ...............  27703
AY613950.1  27708  ...............  27722
AY613949.1  27708  ...............  27722
AY613948.1  27708  ...............  27722
AY613947.1  27708  ...............  27722
AY572038.1  27687  ...............  27701
AY572035.1  27710  ...............  27724
AY572034.1  27732  ...............  27746
AY654624.1  27757  ...............  27771
AY568539.1  27708  ...............  27722
AY545919.1  27737  ...............  27751
AY545918.1  27724  ...............  27738
AY545917.1  27722  ...............  27736
AY545916.1  27724  ...............  27738
AY545914.1  27735  ...............  27749
AY485278.1  27758  ...............  27772
AY485277.1  27755  ...............  27769
AY313906.1  27769  ...............  27783
EU371564.1  27758  ..............   27771
FJ882950.1  27718  ...............  27732
AY394979.1  27706  .............    27718
AY394978.1  27686  .............    27698
FJ882931.1  27718  ...............  27732
EU371563.1  27758  ...............  27772
AY559083.1  27792  ............     27803
AY297028.1  27750  ...............  27764
AY451861.1  623    ...............  637


		
