# Supplementary material for: The 29-nucleotide deletion in SARS-CoV: truncated versions of ORF8 are under purifying selection
Source: BMC Genomics. 2023 Jul 10;24:387. doi: 10.1186/s12864-023-09482-3 (PMC10332002; doi:10.1186/s12864-023-09482-3)
Supplement: Supplementary file 6 — Additional file 1: Alignments of all studied SARS-CoV genes (ZIP file). [file 12864_2023_9482_MOESM6_ESM.zip › ORF8_info.txt]

Alignments and mutations for ORF8 and ORF8ab are in Fig. S1 and Fig. S2
