# Supplementary material for: The 29-nucleotide deletion in SARS-CoV: truncated versions of ORF8 are under purifying selection
Source: BMC Genomics. 2023 Jul 10;24:387. doi: 10.1186/s12864-023-09482-3 (PMC10332002; doi:10.1186/s12864-023-09482-3)
Supplement: Supplementary file 6 — Additional file 1: Alignments of all studied SARS-CoV genes (ZIP file). [file 12864_2023_9482_MOESM6_ESM.zip › S_aln.txt]

Query        1      ATGTTTATTTTCTTATTATTTCTTACTCTCACTAGTGGTAGTGACCTTGACCGGTGCACC  60
NC_004718.3  21492  ............................................................  21551
JX163927.1   21452  ............................................................  21511
JX163925.1   21452  ............................................................  21511
JX163923.1   21452  ............................................................  21511
JX163928.1   21452  ............................................................  21511
JX163924.1   21452  ............................................................  21511
JN854286.1   21492  ............................................................  21551
JQ316196.1   21492  ............................................................  21551
GU553365.1   21452  ............................................................  21511
DQ898174.1   21492  ............................................................  21551
DQ412574.1   1      ............................................................  60
AY323977.2   21492  ............................................................  21551
AY291451.1   21492  ............................................................  21551
AY502932.1   21492  ............................................................  21551
AY502931.1   21492  ............................................................  21551
AY502930.1   21492  ............................................................  21551
AY502929.1   21492  ............................................................  21551
AY502928.1   21492  ............................................................  21551
AY502927.1   21492  ............................................................  21551
AY502926.1   21492  ............................................................  21551
AY502924.1   21492  ............................................................  21551
AY502923.1   21492  ............................................................  21551
AY394998.1   21477  ............................................................  21536
AY345988.1   21477  ............................................................  21536
AY345986.1   21477  ............................................................  21536
AY357076.1   21478  ............................................................  21537
AY357075.1   21478  ............................................................  21537
AY350750.1   21479  ............................................................  21538
AY282752.2   21477  ............................................................  21536
AY304494.1   2767   ............................................................  2826
AY304493.1   2767   ............................................................  2826
AY427439.1   21476  ............................................................  21535
AY278491.2   21492  ............................................................  21551
AY362699.1   21492  ............................................................  21551
AY283794.1   21476  ............................................................  21535
AY283795.1   21476  ............................................................  21535
AY283797.1   21476  ............................................................  21535
AY321118.1   21492  ............................................................  21551
AY394850.2   21492  ............................................................  21551
AP006561.1   21492  ............................................................  21551
AP006559.1   21492  ............................................................  21551
AP006558.1   21492  ............................................................  21551
AP006557.1   21492  ............................................................  21551
AY348314.1   21423  ............................................................  21482
AY338175.1   21423  ............................................................  21482
AY338174.1   21423  ............................................................  21482
AY485278.1   21492  ............................................................  21551
JX163926.1   21452  ............................................................  21511
GU553363.1   21452  ............................................................  21511
EU371559.1   21492  ............................................................  21551
DQ412597.1   1      ............................................................  60
DQ412594.1   1      .....A......................................................  60
DQ412593.1   1      ............................................................  60
DQ412590.1   1      ............................................................  60
DQ412588.1   1      ...................................A........................  60
DQ412576.1   1      ............................................................  60
DQ412575.1   1      ............................................................  60
AY278741.1   21492  ............................................................  21551
AY714217.1   21492  ............................................................  21551
AY559092.1   21476  ............................................................  21535
AY559088.1   21477  ............................................................  21536
DQ182595.1   21476  ............................................................  21535
AY291315.1   21492  ............................................................  21551
AY286320.4   21476  ............................................................  21535
AY394991.1   21477  ............................................................  21536
AY394987.1   21450  ............................................................  21509
AY394978.1   21420  ............................................................  21479
AY310120.1   21492  ............................................................  21551
AY461660.1   21477  ............................................................  21536
AY429078.1   1      ............................................................  60
AY283798.2   21476  ............................................................  21535
AY283796.1   21476  ............................................................  21535
AY323976.1   1      ............................................................  60
AY297028.1   21483  ............................................................  21542
AP006560.1   21492  ............................................................  21551
AY485277.1   21492  ............................................................  21551
AY313906.1   21503  ............................................................  21562
MK062183.1   21494  ............................................................  21553
MK062181.1   21492  ............................................................  21551
MK062179.1   21492  ............................................................  21551
FJ882947.1   21452  ............................................................  21511
FJ882939.1   21452  ............................................................  21511
FJ882938.1   21472  ............................................................  21531
FJ882937.1   21454  ............................................................  21513
FJ882936.1   21452  ............................................................  21511
FJ882935.1   21453  ............................................................  21512
FJ882934.1   21452  ............................................................  21511
FJ882933.1   21454  ............................................................  21513
FJ882932.1   21452  ............................................................  21511
FJ882930.1   21472  ............................................................  21531
FJ882928.1   21472  ............................................................  21531
FJ882927.1   21472  ............................................................  21531
FJ882926.1   21460  ............................................................  21519
FJ882963.1   21473  ............................................................  21532
AY864806.1   21492  ............................................................  21551
AY864805.1   21492  ............................................................  21551
DQ497008.1   21492  ............................................................  21551
DQ412628.1   1      ............................................................  60
DQ412626.1   1      ............................................................  60
DQ412622.1   1      ............................................................  60
DQ412617.1   1      ...................................A........................  60
DQ412609.1   1      ..................................A.........................  60
DQ412596.1   1      ............A...................A...........................  60
DQ412591.1   1      ............................................................  60
DQ412585.1   1      ...................................A........................  60
DQ412577.1   1      ............................................................  60
AY559090.1   21485  ............................................................  21544
AY595412.1   21470  ............................................................  21529
AY395004.1   21445  ............................................................  21504
AY395002.1   21477  ............................................................  21536
AY395000.1   21477  ............................................................  21536
AY394999.1   21477  ............................................................  21536
AY394993.1   21477  ............................................................  21536
AY394990.1   21477  ............................................................  21536
AY394989.1   21477  ............................................................  21536
AY394982.1   21440  ............................................................  21499
AY304492.1   5228   ............................................................  5287
AY278554.2   21477  ............................................................  21536
AY278488.2   21473  ............................................................  21532
AY463060.1   20834  ............................................................  20893
AY463059.1   21413  ............................................................  21472
MK062184.1   21494  ............................................................  21553
MK062182.1   21492  ............................................................  21551
MK062180.1   21492  ............................................................  21551
JF292922.1   21452  ............................................................  21511
JF292915.1   21452  ............................................................  21511
JF292909.1   21452  ............................................................  21511
HQ890541.1   21452  ............................................................  21511
HQ890535.1   21452  ............................................................  21511
HQ890532.1   21452  ............................................................  21511
HQ890526.1   21452  ............................................................  21511
FJ882961.1   21485  ............................................................  21544
FJ882958.1   21485  ............................................................  21544
FJ882957.1   21485  ............................................................  21544
FJ882955.1   21452  ............................................................  21511
FJ882952.1   21485  ............................................................  21544
FJ882949.1   21453  ............................................................  21512
FJ882948.1   21485  ............................................................  21544
FJ882945.1   21485  ............................................................  21544
FJ882943.1   21485  ............................................................  21544
EU371563.1   21492  ............................................................  21551
DQ412627.1   1      ...................................A........................  60
DQ412620.1   1      ...................................A........................  60
DQ412608.1   1      ............................................................  60
DQ412607.1   1      ...................................A........................  60
DQ412604.1   1      ............................................................  60
DQ412602.1   1      ............................................................  60
DQ412599.1   1      ............................................................  60
DQ412586.1   1      ............................................................  60
DQ412583.1   1      ............................................................  60
DQ412578.1   1      ............................................................  60
AY559096.1   21484  ............................................................  21543
AY559095.1   21482  ............................................................  21541
AY559094.1   21478  ............................................................  21537
AY559087.1   21476  ............................................................  21535
AY559086.1   21476  ............................................................  21535
AY559085.1   21476  ............................................................  21535
AY559083.1   21526  ............................................................  21585
AY559081.1   21480  ............................................................  21539
AY394992.1   21477  ............................................................  21536
AY394983.1   21440  ............................................................  21499
AY394979.1   21440  ............................................................  21499
AY394977.1   21441  ............................................................  21500
AY279354.2   21476  ............................................................  21535
AY654624.1   21491  ............................................................  21550
AY559091.1   21476  ............................................................  21535
JF292906.1   21452  ............................................................  21511
JF292905.1   21452  ............................................................  21511
JF292903.1   21452  ............................................................  21511
HQ890538.1   21452  ............................................................  21511
HQ890531.1   21452  ............................................................  21511
HQ890529.1   21452  ............................................................  21511
FJ882954.1   21445  ............................................................  21504
FJ882953.1   21454  ............................................................  21513
FJ882931.1   21452  ............................................................  21511
EU371562.1   21492  ............................................................  21551
DQ514532.1   384    ............................................................  443
DQ412606.1   1      ........................................A...................  60
DQ412584.1   1      ............................................................  60
AY559084.1   21476  ............................................................  21535
AY559082.1   21491  ............................................................  21550
AY394994.1   21477  ............................................................  21536
AY394985.1   21242  ............................................................  21301
AY304495.1   21477  ............................................................  21536
AY772062.1   21502  ............................................................  21561
AH013708.2   19109  ............................................................  19168
FJ882956.1   21452  ............................................................  21511
JX162087.1   21472  ............................................................  21531
FJ882959.1   21485  ............................................................  21544
FJ882951.1   21485  ............................................................  21544
FJ882940.1   21452  ............................................................  21511
EU371561.1   21492  ............................................................  21551
EU371560.1   21492  ............................................................  21551
DQ514531.1   394    ............................................................  453
AB263618.1   1      ............................................................  60
AY559093.1   21476  ............................................................  21535
AY394995.1   21477  ............................................................  21536
AY394986.1   21441  ............................................................  21500
AY429072.1   1      .....................T......................................  60
AY278490.3   21488  ............................................................  21547
AY278487.3   21492  ............................................................  21551
AY559097.1   21477  ............................................................  21536
FJ882941.1   21471  ............................................................  21530
FJ882960.1   21452  ............................................................  21511
FJ882950.1   21452  ............................................................  21511
FJ882942.1   21485  ............................................................  21544
EU371564.1   21492  ............................................................  21551
DQ640652.1   21498  ............................................................  21557
AB257344.1   21451  ............................................................  21510
FJ882944.1   21434  ............................................................  21493
FJ882929.1   21471  ............................................................  21530
KF514407.1   21472  ............................................................  21531
FJ882962.1   21485  ............................................................  21544
AY394988.1   21406  ............................................................  21465
AY429077.1   1      .....................T......................................  60
AY429075.1   1      ............................................................  60
AY429074.1   1      .....................T......................................  60
AY648300.1   6           .......................................................  60
AH012999.2   12975  ............................................................  13034
AY429073.1   1      .....................T......................................  60
DQ514530.1   382    ............................................................  441

Query        61     ACTTTTGATGATGTTCAAGCTCCTAATTACACTCAACATACTTCATCTATGAGGGGGGTT  120
NC_004718.3  21552  ............................................................  21611
JX163927.1   21512  ............................................................  21571
JX163925.1   21512  ............................................................  21571
JX163923.1   21512  ............................................................  21571
JX163928.1   21512  ............................................................  21571
JX163924.1   21512  ............................................................  21571
JN854286.1   21552  ............................................................  21611
JQ316196.1   21552  ............................................................  21611
GU553365.1   21512  ............................................................  21571
DQ898174.1   21552  ............................................................  21611
DQ412574.1   61     ............................................................  120
AY323977.2   21552  ............................................................  21611
AY291451.1   21552  ............................................................  21611
AY502932.1   21552  ............................................................  21611
AY502931.1   21552  ............................................................  21611
AY502930.1   21552  ............................................................  21611
AY502929.1   21552  ............................................................  21611
AY502928.1   21552  ............................................................  21611
AY502927.1   21552  ............................................................  21611
AY502926.1   21552  ............................................................  21611
AY502924.1   21552  ............................................................  21611
AY502923.1   21552  ............................................................  21611
AY394998.1   21537  ............................................................  21596
AY345988.1   21537  ............................................................  21596
AY345986.1   21537  ............................................................  21596
AY357076.1   21538  ............................................................  21597
AY357075.1   21538  ............................................................  21597
AY350750.1   21539  ............................................................  21598
AY282752.2   21537  ............................................................  21596
AY304494.1   2827   ............................................................  2886
AY304493.1   2827   ............................................................  2886
AY427439.1   21536  ............................................................  21595
AY278491.2   21552  ............................................................  21611
AY362699.1   21552  ............................................................  21611
AY283794.1   21536  ............................................................  21595
AY283795.1   21536  ............................................................  21595
AY283797.1   21536  ............................................................  21595
AY321118.1   21552  ............................................................  21611
AY394850.2   21552  ............................................................  21611
AP006561.1   21552  ............................................................  21611
AP006559.1   21552  ............................................................  21611
AP006558.1   21552  ............................................................  21611
AP006557.1   21552  ............................................................  21611
AY348314.1   21483  ............................................................  21542
AY338175.1   21483  ............................................................  21542
AY338174.1   21483  ............................................................  21542
AY485278.1   21552  ............................................................  21611
JX163926.1   21512  ............................................................  21571
GU553363.1   21512  ............................................................  21571
EU371559.1   21552  ............................................................  21611
DQ412597.1   61     ............................................................  120
DQ412594.1   61     ............................................................  120
DQ412593.1   61     ............................................................  120
DQ412590.1   61     ............................................................  120
DQ412588.1   61     ............................................................  120
DQ412576.1   61     ............................................................  120
DQ412575.1   61     ............................................................  120
AY278741.1   21552  ............................................................  21611
AY714217.1   21552  ............................................................  21611
AY559092.1   21536  ............................................................  21595
AY559088.1   21537  ............................................................  21596
DQ182595.1   21536  ............................................................  21595
AY291315.1   21552  ............................................................  21611
AY286320.4   21536  ............................................................  21595
AY394991.1   21537  ............................................................  21596
AY394987.1   21510  ............................................................  21569
AY394978.1   21480  ............................................................  21539
AY310120.1   21552  ............................................................  21611
AY461660.1   21537  ............................................................  21596
AY429078.1   61     ............................................................  120
AY283798.2   21536  ............................................................  21595
AY283796.1   21536  ............................................................  21595
AY323976.1   61     ............................................................  120
AY297028.1   21543  ............................................................  21602
AP006560.1   21552  .............................T..............................  21611
AY485277.1   21552  ............................................................  21611
AY313906.1   21563  ............................................................  21622
MK062183.1   21554  ............................................................  21613
MK062181.1   21552  ............................................................  21611
MK062179.1   21552  ............................................................  21611
FJ882947.1   21512  ............................................................  21571
FJ882939.1   21512  ............................................................  21571
FJ882938.1   21532  ............................................................  21591
FJ882937.1   21514  ............................................................  21573
FJ882936.1   21512  ............................................................  21571
FJ882935.1   21513  ............................................................  21572
FJ882934.1   21512  ............................................................  21571
FJ882933.1   21514  ............................................................  21573
FJ882932.1   21512  ............................................................  21571
FJ882930.1   21532  ............................................................  21591
FJ882928.1   21532  ............................................................  21591
FJ882927.1   21532  ............................................................  21591
FJ882926.1   21520  ............................................................  21579
FJ882963.1   21533  ............................................................  21592
AY864806.1   21552  ............................................................  21611
AY864805.1   21552  ............................................................  21611
DQ497008.1   21552  ............................................................  21611
DQ412628.1   61     ............................................................  120
DQ412626.1   61     ............................................................  120
DQ412622.1   61     ............................................................  120
DQ412617.1   61     ............................................................  120
DQ412609.1   61     ............................................................  120
DQ412596.1   61     ............................................................  120
DQ412591.1   61     ............................................................  120
DQ412585.1   61     ............................................................  120
DQ412577.1   61     ....................G.......................................  120
AY559090.1   21545  ............................................................  21604
AY595412.1   21530  ............................................................  21589
AY395004.1   21505  ............................................................  21564
AY395002.1   21537  ....................G.......................................  21596
AY395000.1   21537  ....................G.......................................  21596
AY394999.1   21537  ....................G.......................................  21596
AY394993.1   21537  ............................................................  21596
AY394990.1   21537  ............................................................  21596
AY394989.1   21537  ............................................................  21596
AY394982.1   21500  ............................................................  21559
AY304492.1   5288   ............................................................  5347
AY278554.2   21537  ............................................................  21596
AY278488.2   21533  ............................................................  21592
AY463060.1   20894  ............................................................  20953
AY463059.1   21473  ............................................................  21532
MK062184.1   21554  ............................................................  21613
MK062182.1   21552  ............................................................  21611
MK062180.1   21552  ............................................................  21611
JF292922.1   21512  ............................................................  21571
JF292915.1   21512  ............................................................  21571
JF292909.1   21512  ............................................................  21571
HQ890541.1   21512  ............................................................  21571
HQ890535.1   21512  ............................................................  21571
HQ890532.1   21512  ............................................................  21571
HQ890526.1   21512  ............................................................  21571
FJ882961.1   21545  ............................................................  21604
FJ882958.1   21545  ............................................................  21604
FJ882957.1   21545  ............................................................  21604
FJ882955.1   21512  ............................................................  21571
FJ882952.1   21545  ............................................................  21604
FJ882949.1   21513  ............................................................  21572
FJ882948.1   21545  ............................................................  21604
FJ882945.1   21545  ............................................................  21604
FJ882943.1   21545  ............................................................  21604
EU371563.1   21552  ............................................................  21611
DQ412627.1   61     ............................................................  120
DQ412620.1   61     ............................................................  120
DQ412608.1   61     ............................................................  120
DQ412607.1   61     ............................................................  120
DQ412604.1   61     ............................................................  120
DQ412602.1   61     ............................................................  120
DQ412599.1   61     ............................................................  120
DQ412586.1   61     ............................................................  120
DQ412583.1   61     ....................G.......................................  120
DQ412578.1   61     ............................................................  120
AY559096.1   21544  ............................................................  21603
AY559095.1   21542  ............................................................  21601
AY559094.1   21538  ............................................................  21597
AY559087.1   21536  ............................................................  21595
AY559086.1   21536  ............................................................  21595
AY559085.1   21536  ............................................................  21595
AY559083.1   21586  ............................................................  21645
AY559081.1   21540  ............................................................  21599
AY394992.1   21537  ............................................................  21596
AY394983.1   21500  ............................................................  21559
AY394979.1   21500  ............................................................  21559
AY394977.1   21501  ............................................................  21560
AY279354.2   21536  ............................................................  21595
AY654624.1   21551  ............................................................  21610
AY559091.1   21536  ............................................................  21595
JF292906.1   21512  ............................................................  21571
JF292905.1   21512  ............................................................  21571
JF292903.1   21512  ............................................................  21571
HQ890538.1   21512  ............................................................  21571
HQ890531.1   21512  ............................................................  21571
HQ890529.1   21512  ............................................................  21571
FJ882954.1   21505  ............................................................  21564
FJ882953.1   21514  ............................................................  21573
FJ882931.1   21512  ............................................................  21571
EU371562.1   21552  ............................................................  21611
DQ514532.1   444    ............................................................  503
DQ412606.1   61     ............................................................  120
DQ412584.1   61     ....................G.......................................  120
AY559084.1   21536  ............................................................  21595
AY559082.1   21551  ............................................................  21610
AY394994.1   21537  ............................................................  21596
AY394985.1   21302  ............................................................  21361
AY304495.1   21537  ............................................................  21596
AY772062.1   21562  ............................................................  21621
AH013708.2   19169  ............................................................  19228
FJ882956.1   21512  ............................................................  21571
JX162087.1   21532  ............................................................  21591
FJ882959.1   21545  ............................................................  21604
FJ882951.1   21545  ............................................................  21604
FJ882940.1   21512  ............................................................  21571
EU371561.1   21552  ............................................................  21611
EU371560.1   21552  ............................................................  21611
DQ514531.1   454    ............................................................  513
AB263618.1   61     ............................................................  120
AY559093.1   21536  ............................................................  21595
AY394995.1   21537  ............................................................  21596
AY394986.1   21501  ............................................................  21560
AY429072.1   61     ............................................................  120
AY278490.3   21548  ............................................................  21607
AY278487.3   21552  ............................................................  21611
AY559097.1   21537  ............................................................  21596
FJ882941.1   21531  ............................................................  21590
FJ882960.1   21512  ............................................................  21571
FJ882950.1   21512  ............................................................  21571
FJ882942.1   21545  ............................................................  21604
EU371564.1   21552  ............................................................  21611
DQ640652.1   21558  ............................................................  21617
AB257344.1   21511  ............................................................  21570
FJ882944.1   21494  ............................................................  21553
FJ882929.1   21531  ............................................................  21590
KF514407.1   21532  ............................................................  21591
FJ882962.1   21545  ............................................................  21604
AY394988.1   21466  ............................................................  21525
AY429077.1   61     ............................................................  120
AY429075.1   61     ............................................................  120
AY429074.1   61     ............................................................  120
AY648300.1   61     ............................................................  120
AH012999.2   13035  ............................................................  13094
AY429073.1   61     ............................................................  120
DQ514530.1   442    ............................................................  501

Query        121    TACTATCCTGATGAAATTTTTAGATCAGACACTCTTTATTTAACTCAGGATTTATTTCTT  180
NC_004718.3  21612  ............................................................  21671
JX163927.1   21572  ............................................................  21631
JX163925.1   21572  ............................................................  21631
JX163923.1   21572  ............................................................  21631
JX163928.1   21572  ............................................................  21631
JX163924.1   21572  ............................................................  21631
JN854286.1   21612  ............................................................  21671
JQ316196.1   21612  ............................................................  21671
GU553365.1   21572  ............................................................  21631
DQ898174.1   21612  ............................................................  21671
DQ412574.1   121    ............................................................  180
AY323977.2   21612  ............................................................  21671
AY291451.1   21612  ............................................................  21671
AY502932.1   21612  ............................................................  21671
AY502931.1   21612  ............................................................  21671
AY502930.1   21612  ............................................................  21671
AY502929.1   21612  ............................................................  21671
AY502928.1   21612  ............................................................  21671
AY502927.1   21612  ............................................................  21671
AY502926.1   21612  ............................................................  21671
AY502924.1   21612  ............................................................  21671
AY502923.1   21612  ............................................................  21671
AY394998.1   21597  ............................................................  21656
AY345988.1   21597  ............................................................  21656
AY345986.1   21597  ............................................................  21656
AY357076.1   21598  ............................................................  21657
AY357075.1   21598  ............................................................  21657
AY350750.1   21599  ............................................................  21658
AY282752.2   21597  ............................................................  21656
AY304494.1   2887   ............................................................  2946
AY304493.1   2887   ............................................................  2946
AY427439.1   21596  ............................................................  21655
AY278491.2   21612  ............................................................  21671
AY362699.1   21612  ............................................................  21671
AY283794.1   21596  ............................................................  21655
AY283795.1   21596  ............................................................  21655
AY283797.1   21596  ............................................................  21655
AY321118.1   21612  ............................................................  21671
AY394850.2   21612  ............................................................  21671
AP006561.1   21612  ............................................................  21671
AP006559.1   21612  ............................................................  21671
AP006558.1   21612  ............................................................  21671
AP006557.1   21612  ............................................................  21671
AY348314.1   21543  ............................................................  21602
AY338175.1   21543  ............................................................  21602
AY338174.1   21543  ............................................................  21602
AY485278.1   21612  ............................................................  21671
JX163926.1   21572  ............................................................  21631
GU553363.1   21572  ............................................................  21631
EU371559.1   21612  ............................................................  21671
DQ412597.1   121    ............................................................  180
DQ412594.1   121    ............................................................  180
DQ412593.1   121    .....A......................................................  180
DQ412590.1   121    ............................................................  180
DQ412588.1   121    ............................................................  180
DQ412576.1   121    ............................................................  180
DQ412575.1   121    ............................................................  180
AY278741.1   21612  ............................................................  21671
AY714217.1   21612  ............................................................  21671
AY559092.1   21596  ............................................................  21655
AY559088.1   21597  ............................................................  21656
DQ182595.1   21596  ............................................................  21655
AY291315.1   21612  ............................................................  21671
AY286320.4   21596  ............................................................  21655
AY394991.1   21597  ............................................................  21656
AY394987.1   21570  ............................................................  21629
AY394978.1   21540  ............................................................  21599
AY310120.1   21612  ............................................................  21671
AY461660.1   21597  ............................................................  21656
AY429078.1   121    ............................................................  180
AY283798.2   21596  ............................................................  21655
AY283796.1   21596  ............................................................  21655
AY323976.1   121    ............................................................  180
AY297028.1   21603  ............................................................  21662
AP006560.1   21612  ............................................................  21671
AY485277.1   21612  ............................................................  21671
AY313906.1   21623  ............................................................  21682
MK062183.1   21614  ............................................................  21673
MK062181.1   21612  ............................................................  21671
MK062179.1   21612  ............................................................  21671
FJ882947.1   21572  ............................................................  21631
FJ882939.1   21572  ............................................................  21631
FJ882938.1   21592  ............................................................  21651
FJ882937.1   21574  ............................................................  21633
FJ882936.1   21572  ............................................................  21631
FJ882935.1   21573  ............................................................  21632
FJ882934.1   21572  ............................................................  21631
FJ882933.1   21574  ............................................................  21633
FJ882932.1   21572  ............................................................  21631
FJ882930.1   21592  ............................................................  21651
FJ882928.1   21592  ............................................................  21651
FJ882927.1   21592  ............................................................  21651
FJ882926.1   21580  ............................................................  21639
FJ882963.1   21593  ............................................................  21652
AY864806.1   21612  ............................................................  21671
AY864805.1   21612  ............................................................  21671
DQ497008.1   21612  ............................................................  21671
DQ412628.1   121    ............................................................  180
DQ412626.1   121    ............................................................  180
DQ412622.1   121    .....A......................................................  180
DQ412617.1   121    ............................................................  180
DQ412609.1   121    ............................................................  180
DQ412596.1   121    ............................................................  180
DQ412591.1   121    .....A......................................................  180
DQ412585.1   121    ............................................................  180
DQ412577.1   121    ............................................................  180
AY559090.1   21605  ............................................................  21664
AY595412.1   21590  ............................................................  21649
AY395004.1   21565  ............................................................  21624
AY395002.1   21597  ............................................................  21656
AY395000.1   21597  ............................................................  21656
AY394999.1   21597  ............................................................  21656
AY394993.1   21597  ............................................................  21656
AY394990.1   21597  ............................................................  21656
AY394989.1   21597  ............................................................  21656
AY394982.1   21560  ............................................................  21619
AY304492.1   5348   ............................................................  5407
AY278554.2   21597  ............................................................  21656
AY278488.2   21593  ............................................................  21652
AY463060.1   20954  ............................................................  21013
AY463059.1   21533  ............................................................  21592
MK062184.1   21614  ............................................................  21673
MK062182.1   21612  ............................................................  21671
MK062180.1   21612  ............................................................  21671
JF292922.1   21572  ............................................................  21631
JF292915.1   21572  ............................................................  21631
JF292909.1   21572  ............................................................  21631
HQ890541.1   21572  ............................................................  21631
HQ890535.1   21572  ............................................................  21631
HQ890532.1   21572  ............................................................  21631
HQ890526.1   21572  ............................................................  21631
FJ882961.1   21605  ............................................................  21664
FJ882958.1   21605  ............................................................  21664
FJ882957.1   21605  ............................................................  21664
FJ882955.1   21572  ............................................................  21631
FJ882952.1   21605  ............................................................  21664
FJ882949.1   21573  ............................................................  21632
FJ882948.1   21605  ............................................................  21664
FJ882945.1   21605  ............................................................  21664
FJ882943.1   21605  ............................................................  21664
EU371563.1   21612  ............................................................  21671
DQ412627.1   121    .....A......................................................  180
DQ412620.1   121    .....A......................................................  180
DQ412608.1   121    .....A..A...................................................  180
DQ412607.1   121    .....A......................................................  180
DQ412604.1   121    A....A......................................................  180
DQ412602.1   121    .....A......................................................  180
DQ412599.1   121    .....A......................................................  180
DQ412586.1   121    ..A..A......................................................  180
DQ412583.1   121    .....A......................................................  180
DQ412578.1   121    ............................................................  180
AY559096.1   21604  ............................................................  21663
AY559095.1   21602  ............................................................  21661
AY559094.1   21598  ............................................................  21657
AY559087.1   21596  ............................................................  21655
AY559086.1   21596  ............................................................  21655
AY559085.1   21596  ............................................................  21655
AY559083.1   21646  ............................................................  21705
AY559081.1   21600  ............................................................  21659
AY394992.1   21597  ............................................................  21656
AY394983.1   21560  ............................................................  21619
AY394979.1   21560  ............................................................  21619
AY394977.1   21561  .........................T..................................  21620
AY279354.2   21596  ............................................................  21655
AY654624.1   21611  ............................................................  21670
AY559091.1   21596  ............................................................  21655
JF292906.1   21572  ............................................................  21631
JF292905.1   21572  ............................................................  21631
JF292903.1   21572  ............................................................  21631
HQ890538.1   21572  ............................................................  21631
HQ890531.1   21572  ............................................................  21631
HQ890529.1   21572  ............................................................  21631
FJ882954.1   21565  ............................................................  21624
FJ882953.1   21574  ............................................................  21633
FJ882931.1   21572  ............................................................  21631
EU371562.1   21612  ............................................................  21671
DQ514532.1   504    ............................................................  563
DQ412606.1   121    .....A......................................................  180
DQ412584.1   121    .....A......................................................  180
AY559084.1   21596  ............................................................  21655
AY559082.1   21611  ............................................................  21670
AY394994.1   21597  ............................................................  21656
AY394985.1   21362  ............................................................  21421
AY304495.1   21597  .........................T..................................  21656
AY772062.1   21622  ............................................................  21681
AH013708.2   19229  ............................................................  19288
FJ882956.1   21572  ............................................................  21631
JX162087.1   21592  ............................................................  21651
FJ882959.1   21605  ............................................................  21664
FJ882951.1   21605  ............................................................  21664
FJ882940.1   21572  ............................................................  21631
EU371561.1   21612  ............................................................  21671
EU371560.1   21612  ............................................................  21671
DQ514531.1   514    ............................................................  573
AB263618.1   121    .............................T..............................  180
AY559093.1   21596  ............................................................  21655
AY394995.1   21597  ............................................................  21656
AY394986.1   21561  ............................................................  21620
AY429072.1   121    ............................................................  180
AY278490.3   21608  ............................................................  21667
AY278487.3   21612  ..........................C.................................  21671
AY559097.1   21597  ............................................................  21656
FJ882941.1   21591  ............................................................  21650
FJ882960.1   21572  ............................................................  21631
FJ882950.1   21572  ............................................................  21631
FJ882942.1   21605  ............................................................  21664
EU371564.1   21612  ............................................................  21671
DQ640652.1   21618  .........................T..................................  21677
AB257344.1   21571  ............................................................  21630
FJ882944.1   21554  ............................................................  21613
FJ882929.1   21591  ............................................................  21650
KF514407.1   21592  ............................................................  21651
FJ882962.1   21605  ............................................................  21664
AY394988.1   21526  ............................................................  21585
AY429077.1   121    ............................................................  180
AY429075.1   121    ............................................................  180
AY429074.1   121    ............................................................  180
AY648300.1   121    ............................................................  180
AH012999.2   13095  ............................................................  13154
AY429073.1   121    ............................................................  180
DQ514530.1   502    ............................................................  561

Query        181    CCATTTTATTCTAATGTTACAGGGTTTCATACTATTAATCATACGTTTGGCAACCCTGTC  240
NC_004718.3  21672  ............................................................  21731
JX163927.1   21632  ............................................................  21691
JX163925.1   21632  ............................................................  21691
JX163923.1   21632  ............................................................  21691
JX163928.1   21632  ............................................................  21691
JX163924.1   21632  ............................................................  21691
JN854286.1   21672  ............................................................  21731
JQ316196.1   21672  ............................................................  21731
GU553365.1   21632  ............................................................  21691
DQ898174.1   21672  ............................................................  21731
DQ412574.1   181    ............................................................  240
AY323977.2   21672  ............................................................  21731
AY291451.1   21672  ............................................................  21731
AY502932.1   21672  ............................................................  21731
AY502931.1   21672  ............................................................  21731
AY502930.1   21672  ............................................................  21731
AY502929.1   21672  ............................................................  21731
AY502928.1   21672  ............................................................  21731
AY502927.1   21672  ............................................................  21731
AY502926.1   21672  ............................................................  21731
AY502924.1   21672  ............................................................  21731
AY502923.1   21672  ............................................................  21731
AY394998.1   21657  ............................................................  21716
AY345988.1   21657  ............................................................  21716
AY345986.1   21657  ............................................................  21716
AY357076.1   21658  ............................................................  21717
AY357075.1   21658  ............................................................  21717
AY350750.1   21659  ............................................................  21718
AY282752.2   21657  ............................................................  21716
AY304494.1   2947   ............................................................  3006
AY304493.1   2947   ............................................................  3006
AY427439.1   21656  ............................................................  21715
AY278491.2   21672  ............................................................  21731
AY362699.1   21672  ............................................................  21731
AY283794.1   21656  ............................................................  21715
AY283795.1   21656  ............................................................  21715
AY283797.1   21656  ............................................................  21715
AY321118.1   21672  ............................................................  21731
AY394850.2   21672  ............................................................  21731
AP006561.1   21672  ............................................................  21731
AP006559.1   21672  ............................................................  21731
AP006558.1   21672  ............................................................  21731
AP006557.1   21672  ............................................................  21731
AY348314.1   21603  ............................................................  21662
AY338175.1   21603  ............................................................  21662
AY338174.1   21603  ............................................................  21662
AY485278.1   21672  ............................................................  21731
JX163926.1   21632  ............................................................  21691
GU553363.1   21632  ............................................................  21691
EU371559.1   21672  ............................................................  21731
DQ412597.1   181    ............................................................  240
DQ412594.1   181    ............................................................  240
DQ412593.1   181    ............................................................  240
DQ412590.1   181    ............................................................  240
DQ412588.1   181    ............................................................  240
DQ412576.1   181    ............................................................  240
DQ412575.1   181    ............................................................  240
AY278741.1   21672  ............................................................  21731
AY714217.1   21672  ............................................................  21731
AY559092.1   21656  ............................................................  21715
AY559088.1   21657  ............................................................  21716
DQ182595.1   21656  ............................................................  21715
AY291315.1   21672  ............................................................  21731
AY286320.4   21656  ............................................................  21715
AY394991.1   21657  ............................................................  21716
AY394987.1   21630  ............................................................  21689
AY394978.1   21600  ............................................................  21659
AY310120.1   21672  ............................................................  21731
AY461660.1   21657  ............................................................  21716
AY429078.1   181    ............................................................  240
AY283798.2   21656  ............................................................  21715
AY283796.1   21656  ............................................................  21715
AY323976.1   181    ............................................................  240
AY297028.1   21663  ............................................................  21722
AP006560.1   21672  ............................................................  21731
AY485277.1   21672  ............................................................  21731
AY313906.1   21683  ............................................................  21742
MK062183.1   21674  ............................................................  21733
MK062181.1   21672  ............................................................  21731
MK062179.1   21672  ............................................................  21731
FJ882947.1   21632  ............................................................  21691
FJ882939.1   21632  ............................................................  21691
FJ882938.1   21652  ............................................................  21711
FJ882937.1   21634  ............................................................  21693
FJ882936.1   21632  ............................................................  21691
FJ882935.1   21633  ............................................................  21692
FJ882934.1   21632  ............................................................  21691
FJ882933.1   21634  ............................................................  21693
FJ882932.1   21632  ............................................................  21691
FJ882930.1   21652  ............................................................  21711
FJ882928.1   21652  ............................................................  21711
FJ882927.1   21652  ............................................................  21711
FJ882926.1   21640  ............................................................  21699
FJ882963.1   21653  ............................................................  21712
AY864806.1   21672  .................................................A..........  21731
AY864805.1   21672  .................................................A..........  21731
DQ497008.1   21672  ............................................................  21731
DQ412628.1   181    ............................................................  240
DQ412626.1   181    ............................................................  240
DQ412622.1   181    ............................................................  240
DQ412617.1   181    ............................................................  240
DQ412609.1   181    ............................................................  240
DQ412596.1   181    ............................................................  240
DQ412591.1   181    ............................................................  240
DQ412585.1   181    ............................................................  240
DQ412577.1   181    ............................................................  240
AY559090.1   21665  ............................................................  21724
AY595412.1   21650  .................................................A..........  21709
AY395004.1   21625  .................................................A..........  21684
AY395002.1   21657  ............................................................  21716
AY395000.1   21657  ............................................................  21716
AY394999.1   21657  ............................................................  21716
AY394993.1   21657  .................................................A..........  21716
AY394990.1   21657  .................................................A..........  21716
AY394989.1   21657  .................................................A..........  21716
AY394982.1   21620  .................................................A..........  21679
AY304492.1   5408   .................................................A..........  5467
AY278554.2   21657  .................................................A..........  21716
AY278488.2   21653  .................................................A..........  21712
AY463060.1   21014  ............................................................  21073
AY463059.1   21593  ............................................................  21652
MK062184.1   21674  ............................................................  21733
MK062182.1   21672  ............................................................  21731
MK062180.1   21672  ............................................................  21731
JF292922.1   21632  ............................................................  21691
JF292915.1   21632  ............................................................  21691
JF292909.1   21632  ............................................................  21691
HQ890541.1   21632  ............................................................  21691
HQ890535.1   21632  ............................................................  21691
HQ890532.1   21632  ............................................................  21691
HQ890526.1   21632  ............................................................  21691
FJ882961.1   21665  ............................................................  21724
FJ882958.1   21665  ............................................................  21724
FJ882957.1   21665  ............................................................  21724
FJ882955.1   21632  ............................................................  21691
FJ882952.1   21665  ............................................................  21724
FJ882949.1   21633  ............................................................  21692
FJ882948.1   21665  ............................................................  21724
FJ882945.1   21665  ............................................................  21724
FJ882943.1   21665  ............................................................  21724
EU371563.1   21672  ............................................................  21731
DQ412627.1   181    ............................................................  240
DQ412620.1   181    ............................................................  240
DQ412608.1   181    ............................................................  240
DQ412607.1   181    ............................................................  240
DQ412604.1   181    ............................................................  240
DQ412602.1   181    ............................................................  240
DQ412599.1   181    ............................................................  240
DQ412586.1   181    ............................................................  240
DQ412583.1   181    ............................................................  240
DQ412578.1   181    ............................................................  240
AY559096.1   21664  ............................................................  21723
AY559095.1   21662  ............................................................  21721
AY559094.1   21658  ............................................................  21717
AY559087.1   21656  ............................................................  21715
AY559086.1   21656  ............................................................  21715
AY559085.1   21656  ............................................................  21715
AY559083.1   21706  ............................................................  21765
AY559081.1   21660  ............................................................  21719
AY394992.1   21657  .................................................A..........  21716
AY394983.1   21620  .................................................A..........  21679
AY394979.1   21620  ............................................................  21679
AY394977.1   21621  .................................................A..........  21680
AY279354.2   21656  ..C.........................................................  21715
AY654624.1   21671  ............................................................  21730
AY559091.1   21656  ............................................................  21715
JF292906.1   21632  ............................................................  21691
JF292905.1   21632  ............................................................  21691
JF292903.1   21632  ............................................................  21691
HQ890538.1   21632  ............................................................  21691
HQ890531.1   21632  ............................................................  21691
HQ890529.1   21632  ............................................................  21691
FJ882954.1   21625  ............................................................  21684
FJ882953.1   21634  ............................................................  21693
FJ882931.1   21632  ............................................................  21691
EU371562.1   21672  ...............................................G............  21731
DQ514532.1   564    .................................................A..........  623
DQ412606.1   181    ............................................................  240
DQ412584.1   181    ............................................................  240
AY559084.1   21656  ............................................................  21715
AY559082.1   21671  ............................................................  21730
AY394994.1   21657  .................................................A..........  21716
AY394985.1   21422  .................................................A..........  21481
AY304495.1   21657  .................................................A..........  21716
AY772062.1   21682  .................................................A..........  21741
AH013708.2   19289  ............................................................  19348
FJ882956.1   21632  ............................................................  21691
JX162087.1   21652  ............................................................  21711
FJ882959.1   21665  ............................................................  21724
FJ882951.1   21665  ............................................................  21724
FJ882940.1   21632  ............................................................  21691
EU371561.1   21672  .........................................................A..  21731
EU371560.1   21672  .........................................................A..  21731
DQ514531.1   574    ............................................................  633
AB263618.1   181    ............................................................  240
AY559093.1   21656  ............................................................  21715
AY394995.1   21657  .................................................A..........  21716
AY394986.1   21621  .................................................A..........  21680
AY429072.1   181    ............................................................  240
AY278490.3   21668  .................................................A..........  21727
AY278487.3   21672  .................................................A..........  21731
AY559097.1   21657  ............................................................  21716
FJ882941.1   21651  ............................................................  21710
FJ882960.1   21632  ............................................................  21691
FJ882950.1   21632  ............................................................  21691
FJ882942.1   21665  ............................................................  21724
EU371564.1   21672  ............................................................  21731
DQ640652.1   21678  .................................................A..........  21737
AB257344.1   21631  ............................................................  21690
FJ882944.1   21614  ............................................................  21673
FJ882929.1   21651  ............................................................  21710
KF514407.1   21652  ............................................................  21711
FJ882962.1   21665  ............................................................  21724
AY394988.1   21586  ...........................................G.....A..........  21645
AY429077.1   181    ............................................................  240
AY429075.1   181    ............................................................  240
AY429074.1   181    ............................................................  240
AY648300.1   181    .................................................A..........  240
AH012999.2   13155  ............................................................  13214
AY429073.1   181    ............................................................  240
DQ514530.1   562    ............................................................  621

Query        241    ATACCTTTTAAGGATGGTATTTATTTTGCTGCCACAGAGAAATCAAATGTTGTCCGTGGT  300
NC_004718.3  21732  ............................................................  21791
JX163927.1   21692  ............................................................  21751
JX163925.1   21692  ............................................................  21751
JX163923.1   21692  ............................................................  21751
JX163928.1   21692  ............................................................  21751
JX163924.1   21692  ............................................................  21751
JN854286.1   21732  ............................................................  21791
JQ316196.1   21732  ............................................................  21791
GU553365.1   21692  ............................................................  21751
DQ898174.1   21732  ............................................................  21791
DQ412574.1   241    ............................................................  300
AY323977.2   21732  ............................................................  21791
AY291451.1   21732  ............................................................  21791
AY502932.1   21732  ............................................................  21791
AY502931.1   21732  ............................................................  21791
AY502930.1   21732  ............................................................  21791
AY502929.1   21732  ............................................................  21791
AY502928.1   21732  ............................................................  21791
AY502927.1   21732  ............................................................  21791
AY502926.1   21732  ............................................................  21791
AY502924.1   21732  ............................................................  21791
AY502923.1   21732  ............................................................  21791
AY394998.1   21717  ............................................................  21776
AY345988.1   21717  ............................................................  21776
AY345986.1   21717  ............................................................  21776
AY357076.1   21718  ............................................................  21777
AY357075.1   21718  ............................................................  21777
AY350750.1   21719  ............................................................  21778
AY282752.2   21717  ............................................................  21776
AY304494.1   3007   ............................................................  3066
AY304493.1   3007   ............................................................  3066
AY427439.1   21716  ............................................................  21775
AY278491.2   21732  ............................................................  21791
AY362699.1   21732  ............................................................  21791
AY283794.1   21716  ............................................................  21775
AY283795.1   21716  ............................................................  21775
AY283797.1   21716  ............................................................  21775
AY321118.1   21732  ............................................................  21791
AY394850.2   21732  ............................................................  21791
AP006561.1   21732  ............................................................  21791
AP006559.1   21732  ............................................................  21791
AP006558.1   21732  ............................................................  21791
AP006557.1   21732  ............................................................  21791
AY348314.1   21663  ............................................................  21722
AY338175.1   21663  ............................................................  21722
AY338174.1   21663  ............................................................  21722
AY485278.1   21732  ............................................................  21791
JX163926.1   21692  ............................................................  21751
GU553363.1   21692  ............................................................  21751
EU371559.1   21732  ............................................................  21791
DQ412597.1   241    ............................................................  300
DQ412594.1   241    ............................................................  300
DQ412593.1   241    ............................................................  300
DQ412590.1   241    ............................................................  300
DQ412588.1   241    ............................................................  300
DQ412576.1   241    ............................................................  300
DQ412575.1   241    ............................................................  300
AY278741.1   21732  ............................................................  21791
AY714217.1   21732  ............................................................  21791
AY559092.1   21716  ............................................................  21775
AY559088.1   21717  ............................................................  21776
DQ182595.1   21716  ............................................................  21775
AY291315.1   21732  ............................................................  21791
AY286320.4   21716  ............................................................  21775
AY394991.1   21717  ............................................................  21776
AY394987.1   21690  ............................................................  21749
AY394978.1   21660  ............................................................  21719
AY310120.1   21732  ............................................................  21791
AY461660.1   21717  ............................................................  21776
AY429078.1   241    ............................................................  300
AY283798.2   21716  ............................................................  21775
AY283796.1   21716  ............................................................  21775
AY323976.1   241    ............................................................  300
AY297028.1   21723  ............................................................  21782
AP006560.1   21732  ............................................................  21791
AY485277.1   21732  ............................................................  21791
AY313906.1   21743  ............................................................  21802
MK062183.1   21734  ............................................................  21793
MK062181.1   21732  ............................................................  21791
MK062179.1   21732  ............................................................  21791
FJ882947.1   21692  ............................................................  21751
FJ882939.1   21692  ............................................................  21751
FJ882938.1   21712  ............................................................  21771
FJ882937.1   21694  ............................................................  21753
FJ882936.1   21692  ............................................................  21751
FJ882935.1   21693  ............................................................  21752
FJ882934.1   21692  ............................................................  21751
FJ882933.1   21694  ............................................................  21753
FJ882932.1   21692  ............................................................  21751
FJ882930.1   21712  ............................................................  21771
FJ882928.1   21712  ............................................................  21771
FJ882927.1   21712  ............................................................  21771
FJ882926.1   21700  ............................................................  21759
FJ882963.1   21713  ............................................................  21772
AY864806.1   21732  ............................................................  21791
AY864805.1   21732  ............................................................  21791
DQ497008.1   21732  ............................................................  21791
DQ412628.1   241    ............................................................  300
DQ412626.1   241    ............................................................  300
DQ412622.1   241    ............................................................  300
DQ412617.1   241    ............................................................  300
DQ412609.1   241    ............................................................  300
DQ412596.1   241    ............................................................  300
DQ412591.1   241    ............................................................  300
DQ412585.1   241    ............................................................  300
DQ412577.1   241    ............................................................  300
AY559090.1   21725  ............................................................  21784
AY595412.1   21710  ............................................................  21769
AY395004.1   21685  ............................................................  21744
AY395002.1   21717  ............................................................  21776
AY395000.1   21717  ............................................................  21776
AY394999.1   21717  ............................................................  21776
AY394993.1   21717  ............................................................  21776
AY394990.1   21717  ............................................................  21776
AY394989.1   21717  ............................................................  21776
AY394982.1   21680  ............................................................  21739
AY304492.1   5468   ............................................................  5527
AY278554.2   21717  ............................................................  21776
AY278488.2   21713  ............................................................  21772
AY463060.1   21074  ............................................................  21133
AY463059.1   21653  ............................................................  21712
MK062184.1   21734  ............................................................  21793
MK062182.1   21732  ............................................................  21791
MK062180.1   21732  ............................................................  21791
JF292922.1   21692  ............................................................  21751
JF292915.1   21692  ............................................................  21751
JF292909.1   21692  ............................................................  21751
HQ890541.1   21692  ............................................................  21751
HQ890535.1   21692  ............................................................  21751
HQ890532.1   21692  ............................................................  21751
HQ890526.1   21692  ............................................................  21751
FJ882961.1   21725  ............................................................  21784
FJ882958.1   21725  ............................................................  21784
FJ882957.1   21725  ............................................................  21784
FJ882955.1   21692  ............................................................  21751
FJ882952.1   21725  ............................................................  21784
FJ882949.1   21693  ............................................................  21752
FJ882948.1   21725  ............................................................  21784
FJ882945.1   21725  ............................................................  21784
FJ882943.1   21725  ............................................................  21784
EU371563.1   21732  ............................................................  21791
DQ412627.1   241    ............................................................  300
DQ412620.1   241    ............................................................  300
DQ412608.1   241    ............................................................  300
DQ412607.1   241    ............................................................  300
DQ412604.1   241    ............................................................  300
DQ412602.1   241    ............................................................  300
DQ412599.1   241    ............................................................  300
DQ412586.1   241    ............................................................  300
DQ412583.1   241    ............................................................  300
DQ412578.1   241    ............................................................  300
AY559096.1   21724  ............................................................  21783
AY559095.1   21722  ............................................................  21781
AY559094.1   21718  ............................................................  21777
AY559087.1   21716  ............................................................  21775
AY559086.1   21716  ............................................................  21775
AY559085.1   21716  ............................................................  21775
AY559083.1   21766  ............................................................  21825
AY559081.1   21720  ............................................................  21779
AY394992.1   21717  ............................................................  21776
AY394983.1   21680  ............................................................  21739
AY394979.1   21680  ............................................................  21739
AY394977.1   21681  ............................................................  21740
AY279354.2   21716  ............................................................  21775
AY654624.1   21731  ............................................................  21790
AY559091.1   21716  ............................................................  21775
JF292906.1   21692  ............................................................  21751
JF292905.1   21692  ............................................................  21751
JF292903.1   21692  ............................................................  21751
HQ890538.1   21692  ............................................................  21751
HQ890531.1   21692  ............................................................  21751
HQ890529.1   21692  ............................................................  21751
FJ882954.1   21685  ............................................................  21744
FJ882953.1   21694  ............................................................  21753
FJ882931.1   21692  ............................................................  21751
EU371562.1   21732  ............................................................  21791
DQ514532.1   624    ............................................................  683
DQ412606.1   241    ............................................................  300
DQ412584.1   241    ............................................................  300
AY559084.1   21716  ............................................................  21775
AY559082.1   21731  ............................................................  21790
AY394994.1   21717  ............................................................  21776
AY394985.1   21482  ............................................................  21541
AY304495.1   21717  ............................................................  21776
AY772062.1   21742  ............................................................  21801
AH013708.2   19349  ...........................................................-  19407
FJ882956.1   21692  ............................................................  21751
JX162087.1   21712  ............................................................  21771
FJ882959.1   21725  ............................................................  21784
FJ882951.1   21725  ............................................................  21784
FJ882940.1   21692  ............................................................  21751
EU371561.1   21732  ............................................................  21791
EU371560.1   21732  ............................................................  21791
DQ514531.1   634    ............................................................  693
AB263618.1   241    ............................................................  300
AY559093.1   21716  ............................................................  21775
AY394995.1   21717  ............................................................  21776
AY394986.1   21681  ............................................................  21740
AY429072.1   241    ............................................................  300
AY278490.3   21728  ............................................................  21787
AY278487.3   21732  ............................................................  21791
AY559097.1   21717  ............................................................  21776
FJ882941.1   21711  ............................................................  21770
FJ882960.1   21692  ............................................................  21751
FJ882950.1   21692  ............................................................  21751
FJ882942.1   21725  ............................................................  21784
EU371564.1   21732  ............................................................  21791
DQ640652.1   21738  ............................................................  21797
AB257344.1   21691  ............................................................  21750
FJ882944.1   21674  ............................................................  21733
FJ882929.1   21711  ............................................................  21770
KF514407.1   21712  ............................................................  21771
FJ882962.1   21725  ............................................................  21784
AY394988.1   21646  ............................................................  21705
AY429077.1   241    ............................................................  300
AY429075.1   241    ............................................................  300
AY429074.1   241    ............................................................  300
AY648300.1   241    ............................................................  300
AH012999.2   13215  ............................................................  13274
AY429073.1   241    ............................................................  300
DQ514530.1   622    ............................................................  681

Query        301    TGGGTTTTTGGTTCTACCATGAACAACAAGTCACAGTCGGTGATTATTATTAACAATTCT  360
NC_004718.3  21792  ............................................................  21851
JX163927.1   21752  ............................................................  21811
JX163925.1   21752  ............................................................  21811
JX163923.1   21752  ............................................................  21811
JX163928.1   21752  ............................................................  21811
JX163924.1   21752  ............................................................  21811
JN854286.1   21792  ............................................................  21851
JQ316196.1   21792  ............................................................  21851
GU553365.1   21752  ............................................................  21811
DQ898174.1   21792  ............................................................  21851
DQ412574.1   301    ............................................................  360
AY323977.2   21792  ............................................................  21851
AY291451.1   21792  ............................................................  21851
AY502932.1   21792  ............................................................  21851
AY502931.1   21792  ............................................................  21851
AY502930.1   21792  ............................................................  21851
AY502929.1   21792  ............................................................  21851
AY502928.1   21792  ............................................................  21851
AY502927.1   21792  ............................................................  21851
AY502926.1   21792  ............................................................  21851
AY502924.1   21792  ............................................................  21851
AY502923.1   21792  ............................................................  21851
AY394998.1   21777  ............................................................  21836
AY345988.1   21777  ............................................................  21836
AY345986.1   21777  ............................................................  21836
AY357076.1   21778  ............................................................  21837
AY357075.1   21778  ............................................................  21837
AY350750.1   21779  ............................................................  21838
AY282752.2   21777  ............................................................  21836
AY304494.1   3067   ............................................................  3126
AY304493.1   3067   ............................................................  3126
AY427439.1   21776  ............................................................  21835
AY278491.2   21792  ............................................................  21851
AY362699.1   21792  ............................................................  21851
AY283794.1   21776  ............................................................  21835
AY283795.1   21776  ............................................................  21835
AY283797.1   21776  ............................................................  21835
AY321118.1   21792  ............................................................  21851
AY394850.2   21792  ............................................................  21851
AP006561.1   21792  ............................................................  21851
AP006559.1   21792  ............................................................  21851
AP006558.1   21792  ............................................................  21851
AP006557.1   21792  ............................................................  21851
AY348314.1   21723  ............................................................  21782
AY338175.1   21723  ............................................................  21782
AY338174.1   21723  ............................................................  21782
AY485278.1   21792  ............................................................  21851
JX163926.1   21752  ............................................................  21811
GU553363.1   21752  ............................................................  21811
EU371559.1   21792  ............................................................  21851
DQ412597.1   301    ............................................................  360
DQ412594.1   301    ............................................................  360
DQ412593.1   301    ............................................................  360
DQ412590.1   301    ............................................................  360
DQ412588.1   301    ............................................................  360
DQ412576.1   301    ............................................................  360
DQ412575.1   301    ............................................................  360
AY278741.1   21792  ............................................................  21851
AY714217.1   21792  ............................................................  21851
AY559092.1   21776  ............................................................  21835
AY559088.1   21777  ............................................................  21836
DQ182595.1   21776  ............................................................  21835
AY291315.1   21792  ............................................................  21851
AY286320.4   21776  ............................................................  21835
AY394991.1   21777  ............................................................  21836
AY394987.1   21750  ............................................................  21809
AY394978.1   21720  ............................................................  21779
AY310120.1   21792  ............................................................  21851
AY461660.1   21777  ............................................................  21836
AY429078.1   301    ............................................................  360
AY283798.2   21776  ............................................................  21835
AY283796.1   21776  ............................................................  21835
AY323976.1   301    ............................................................  360
AY297028.1   21783  ............................................................  21842
AP006560.1   21792  ............................................................  21851
AY485277.1   21792  ............................................................  21851
AY313906.1   21803  ............................................................  21862
MK062183.1   21794  ............................................................  21853
MK062181.1   21792  ............................................................  21851
MK062179.1   21792  ............................................................  21851
FJ882947.1   21752  ............................................................  21811
FJ882939.1   21752  ............................................................  21811
FJ882938.1   21772  ............................................................  21831
FJ882937.1   21754  ............................................................  21813
FJ882936.1   21752  ............................................................  21811
FJ882935.1   21753  ............................................................  21812
FJ882934.1   21752  ............................................................  21811
FJ882933.1   21754  ............................................................  21813
FJ882932.1   21752  ............................................................  21811
FJ882930.1   21772  ............................................................  21831
FJ882928.1   21772  ............................................................  21831
FJ882927.1   21772  ............................................................  21831
FJ882926.1   21760  ............................................................  21819
FJ882963.1   21773  ............................................................  21832
AY864806.1   21792  ............................................................  21851
AY864805.1   21792  ............................................................  21851
DQ497008.1   21792  ............................................................  21851
DQ412628.1   301    ............................................................  360
DQ412626.1   301    ............................................................  360
DQ412622.1   301    ............................................................  360
DQ412617.1   301    ............................................................  360
DQ412609.1   301    ............................................................  360
DQ412596.1   301    ............................................................  360
DQ412591.1   301    ............................................................  360
DQ412585.1   301    ............................................................  360
DQ412577.1   301    ............................................................  360
AY559090.1   21785  ............................................................  21844
AY595412.1   21770  ............................................................  21829
AY395004.1   21745  ............................................................  21804
AY395002.1   21777  ............................................................  21836
AY395000.1   21777  ............................................................  21836
AY394999.1   21777  ............................................................  21836
AY394993.1   21777  ............................................................  21836
AY394990.1   21777  ............................................................  21836
AY394989.1   21777  ............................................................  21836
AY394982.1   21740  ............................................................  21799
AY304492.1   5528   ............................................................  5587
AY278554.2   21777  ............................................................  21836
AY278488.2   21773  ............................................................  21832
AY463060.1   21134  ............................................................  21193
AY463059.1   21713  ............................................................  21772
MK062184.1   21794  ............................................................  21853
MK062182.1   21792  ............................................................  21851
MK062180.1   21792  ............................................................  21851
JF292922.1   21752  ............................................................  21811
JF292915.1   21752  ............................................................  21811
JF292909.1   21752  ............................................................  21811
HQ890541.1   21752  ............................................................  21811
HQ890535.1   21752  ............................................................  21811
HQ890532.1   21752  ............................................................  21811
HQ890526.1   21752  ............................................................  21811
FJ882961.1   21785  ............................................................  21844
FJ882958.1   21785  ............................................................  21844
FJ882957.1   21785  ............................................................  21844
FJ882955.1   21752  ............................................................  21811
FJ882952.1   21785  ............................................................  21844
FJ882949.1   21753  ............................................................  21812
FJ882948.1   21785  ............................................................  21844
FJ882945.1   21785  ............................................................  21844
FJ882943.1   21785  ............................................................  21844
EU371563.1   21792  ............................................................  21851
DQ412627.1   301    ............................................................  360
DQ412620.1   301    ............................................................  360
DQ412608.1   301    ............................................................  360
DQ412607.1   301    ............................................................  360
DQ412604.1   301    ............................................................  360
DQ412602.1   301    ............................................................  360
DQ412599.1   301    ............................................................  360
DQ412586.1   301    ............................................................  360
DQ412583.1   301    ............................................................  360
DQ412578.1   301    ............................................................  360
AY559096.1   21784  ............................................................  21843
AY559095.1   21782  ............................................................  21841
AY559094.1   21778  ............................................................  21837
AY559087.1   21776  ............................................................  21835
AY559086.1   21776  ............................................................  21835
AY559085.1   21776  ............................................................  21835
AY559083.1   21826  ............................................................  21885
AY559081.1   21780  ............................................................  21839
AY394992.1   21777  ............................................................  21836
AY394983.1   21740  ............................................................  21799
AY394979.1   21740  ............................................................  21799
AY394977.1   21741  ............................................................  21800
AY279354.2   21776  ............................................................  21835
AY654624.1   21791  ............................................................  21850
AY559091.1   21776  ............................................................  21835
JF292906.1   21752  ............................................................  21811
JF292905.1   21752  ............................................................  21811
JF292903.1   21752  ............................................................  21811
HQ890538.1   21752  ............................................................  21811
HQ890531.1   21752  ............................................................  21811
HQ890529.1   21752  ............................................................  21811
FJ882954.1   21745  ............................................................  21804
FJ882953.1   21754  ............................................................  21813
FJ882931.1   21752  ............................................................  21811
EU371562.1   21792  ............................................................  21851
DQ514532.1   684    ............................................................  743
DQ412606.1   301    ............................................................  360
DQ412584.1   301    ............................................................  360
AY559084.1   21776  ............................................................  21835
AY559082.1   21791  ............................................................  21850
AY394994.1   21777  ............................................................  21836
AY394985.1   21542  ............................................................  21601
AY304495.1   21777  ............................................................  21836
AY772062.1   21802  ............................................................  21861
AH013708.2   19408  C...........................................................  19467
FJ882956.1   21752  ............................................................  21811
JX162087.1   21772  ............................................................  21831
FJ882959.1   21785  ............................................................  21844
FJ882951.1   21785  ............................................................  21844
FJ882940.1   21752  ............................................................  21811
EU371561.1   21792  ............................................................  21851
EU371560.1   21792  ............................................................  21851
DQ514531.1   694    ............................................................  753
AB263618.1   301    ............................................................  360
AY559093.1   21776  ............................................................  21835
AY394995.1   21777  ............................................................  21836
AY394986.1   21741  ............................................................  21800
AY429072.1   301    ............................................................  360
AY278490.3   21788  ............................................................  21847
AY278487.3   21792  ............................................................  21851
AY559097.1   21777  ............................................................  21836
FJ882941.1   21771  ............................................................  21830
FJ882960.1   21752  ............................................................  21811
FJ882950.1   21752  ............................................................  21811
FJ882942.1   21785  ............................................................  21844
EU371564.1   21792  ............................................................  21851
DQ640652.1   21798  ............................................................  21857
AB257344.1   21751  ............................................................  21810
FJ882944.1   21734  ............................................................  21793
FJ882929.1   21771  ............................................................  21830
KF514407.1   21772  ............................................................  21831
FJ882962.1   21785  ............................................................  21844
AY394988.1   21706  ............................................................  21765
AY429077.1   301    ............................................................  360
AY429075.1   301    ............................................................  360
AY429074.1   301    ............................................................  360
AY648300.1   301    ............................................................  360
AH012999.2   13275  ....................................................G.......  13334
AY429073.1   301    ............................................................  360
DQ514530.1   682    ............................................................  741

Query        361    ACTAATGTTGTTATACGAGCATGTAACTTTGAATTGTGTGACAACCCTTTCTTTGCTGTT  420
NC_004718.3  21852  ............................................................  21911
JX163927.1   21812  ............................................................  21871
JX163925.1   21812  ............................................................  21871
JX163923.1   21812  ............................................................  21871
JX163928.1   21812  ............................................................  21871
JX163924.1   21812  ............................................................  21871
JN854286.1   21852  ............................................................  21911
JQ316196.1   21852  ............................................................  21911
GU553365.1   21812  ............................................................  21871
DQ898174.1   21852  ............................................................  21911
DQ412574.1   361    ............................................................  420
AY323977.2   21852  ............................................................  21911
AY291451.1   21852  ............................................................  21911
AY502932.1   21852  ............................................................  21911
AY502931.1   21852  ............................................................  21911
AY502930.1   21852  ............................................................  21911
AY502929.1   21852  ............................................................  21911
AY502928.1   21852  ............................................................  21911
AY502927.1   21852  ............................................................  21911
AY502926.1   21852  ............................................................  21911
AY502924.1   21852  ............................................................  21911
AY502923.1   21852  ............................................................  21911
AY394998.1   21837  ............................................................  21896
AY345988.1   21837  ............................................................  21896
AY345986.1   21837  ............................................................  21896
AY357076.1   21838  ............................................................  21897
AY357075.1   21838  ............................................................  21897
AY350750.1   21839  ............................................................  21898
AY282752.2   21837  ............................................................  21896
AY304494.1   3127   ............................................................  3186
AY304493.1   3127   ............................................................  3186
AY427439.1   21836  ............................................................  21895
AY278491.2   21852  ............................................................  21911
AY362699.1   21852  ............................................................  21911
AY283794.1   21836  ............................................................  21895
AY283795.1   21836  ............................................................  21895
AY283797.1   21836  ............................................................  21895
AY321118.1   21852  ............................................................  21911
AY394850.2   21852  ............................................................  21911
AP006561.1   21852  ............................................................  21911
AP006559.1   21852  ............................................................  21911
AP006558.1   21852  ............................................................  21911
AP006557.1   21852  ............................................................  21911
AY348314.1   21783  ............................................................  21842
AY338175.1   21783  ............................................................  21842
AY338174.1   21783  ............................................................  21842
AY485278.1   21852  ............................................................  21911
JX163926.1   21812  ............................................................  21871
GU553363.1   21812  ............................................................  21871
EU371559.1   21852  ............................................................  21911
DQ412597.1   361    ...................................................A........  420
DQ412594.1   361    ............................................................  420
DQ412593.1   361    ............................................................  420
DQ412590.1   361    ............................................................  420
DQ412588.1   361    ............................................................  420
DQ412576.1   361    ............................................................  420
DQ412575.1   361    ............................................................  420
AY278741.1   21852  ............................................................  21911
AY714217.1   21852  ............................................................  21911
AY559092.1   21836  ............................................................  21895
AY559088.1   21837  ............................................................  21896
DQ182595.1   21836  ............................................................  21895
AY291315.1   21852  ............................................................  21911
AY286320.4   21836  ............................................................  21895
AY394991.1   21837  ............................................................  21896
AY394987.1   21810  ............................................................  21869
AY394978.1   21780  ............................................................  21839
AY310120.1   21852  ............................................................  21911
AY461660.1   21837  ............................................................  21896
AY429078.1   361    ............................................................  420
AY283798.2   21836  ............................................................  21895
AY283796.1   21836  ............................................................  21895
AY323976.1   361    ............................................................  420
AY297028.1   21843  ............................................................  21902
AP006560.1   21852  ............................................................  21911
AY485277.1   21852  ............................................................  21911
AY313906.1   21863  ............................................................  21922
MK062183.1   21854  ............................................................  21913
MK062181.1   21852  ............................................................  21911
MK062179.1   21852  ............................................................  21911
FJ882947.1   21812  ............................................................  21871
FJ882939.1   21812  ............................................................  21871
FJ882938.1   21832  ............................................................  21891
FJ882937.1   21814  ............................................................  21873
FJ882936.1   21812  ............................................................  21871
FJ882935.1   21813  ............................................................  21872
FJ882934.1   21812  ............................................................  21871
FJ882933.1   21814  ............................................................  21873
FJ882932.1   21812  ............................................................  21871
FJ882930.1   21832  ............................................................  21891
FJ882928.1   21832  ............................................................  21891
FJ882927.1   21832  ............................................................  21891
FJ882926.1   21820  ............................................................  21879
FJ882963.1   21833  ............................................................  21892
AY864806.1   21852  ............................................................  21911
AY864805.1   21852  ............................................................  21911
DQ497008.1   21852  ............................................................  21911
DQ412628.1   361    ...................................................A........  420
DQ412626.1   361    ............................................................  420
DQ412622.1   361    ............................................................  420
DQ412617.1   361    ............................................................  420
DQ412609.1   361    ............................................................  420
DQ412596.1   361    ............................................................  420
DQ412591.1   361    ...................................................A........  420
DQ412585.1   361    ...................................................A........  420
DQ412577.1   361    ............................................................  420
AY559090.1   21845  ............................................................  21904
AY595412.1   21830  ............................................................  21889
AY395004.1   21805  ............................................................  21864
AY395002.1   21837  ............................................................  21896
AY395000.1   21837  ............................................................  21896
AY394999.1   21837  ............................................................  21896
AY394993.1   21837  ............................................................  21896
AY394990.1   21837  ............................................................  21896
AY394989.1   21837  ............................................................  21896
AY394982.1   21800  ............................................................  21859
AY304492.1   5588   ............................................................  5647
AY278554.2   21837  ............................................................  21896
AY278488.2   21833  ............................................................  21892
AY463060.1   21194  ............................................................  21253
AY463059.1   21773  ............................................................  21832
MK062184.1   21854  ............................................................  21913
MK062182.1   21852  ............................................................  21911
MK062180.1   21852  ............................................................  21911
JF292922.1   21812  ............................................................  21871
JF292915.1   21812  ............................................................  21871
JF292909.1   21812  ............................................................  21871
HQ890541.1   21812  ............................................................  21871
HQ890535.1   21812  ............................................................  21871
HQ890532.1   21812  ............................................................  21871
HQ890526.1   21812  ............................................................  21871
FJ882961.1   21845  ............................................................  21904
FJ882958.1   21845  ............................................................  21904
FJ882957.1   21845  ............................................................  21904
FJ882955.1   21812  ............................................................  21871
FJ882952.1   21845  ............................................................  21904
FJ882949.1   21813  ............................................................  21872
FJ882948.1   21845  ............................................................  21904
FJ882945.1   21845  ............................................................  21904
FJ882943.1   21845  ............................................................  21904
EU371563.1   21852  ............................................................  21911
DQ412627.1   361    ............................................................  420
DQ412620.1   361    ............................................................  420
DQ412608.1   361    ............................................................  420
DQ412607.1   361    ...................................................A........  420
DQ412604.1   361    ...................................................A........  420
DQ412602.1   361    ...................................................A........  420
DQ412599.1   361    ............................................................  420
DQ412586.1   361    ...................................................A........  420
DQ412583.1   361    ............................................................  420
DQ412578.1   361    ............................................................  420
AY559096.1   21844  ............................................................  21903
AY559095.1   21842  ............................................................  21901
AY559094.1   21838  ............................................................  21897
AY559087.1   21836  ............................................................  21895
AY559086.1   21836  ............................................................  21895
AY559085.1   21836  ............................................................  21895
AY559083.1   21886  ............................................................  21945
AY559081.1   21840  ............................................................  21899
AY394992.1   21837  ............................................................  21896
AY394983.1   21800  ............................................................  21859
AY394979.1   21800  ............................................................  21859
AY394977.1   21801  ............................................................  21860
AY279354.2   21836  ............................................................  21895
AY654624.1   21851  ............................................................  21910
AY559091.1   21836  ............................................................  21895
JF292906.1   21812  ............................................................  21871
JF292905.1   21812  ............................................................  21871
JF292903.1   21812  ............................................................  21871
HQ890538.1   21812  ............................................................  21871
HQ890531.1   21812  ............................................................  21871
HQ890529.1   21812  ............................................................  21871
FJ882954.1   21805  ............................................................  21864
FJ882953.1   21814  ............................................................  21873
FJ882931.1   21812  ............................................................  21871
EU371562.1   21852  ............................................................  21911
DQ514532.1   744    ............................................................  803
DQ412606.1   361    ...................................................A........  420
DQ412584.1   361    ............................................................  420
AY559084.1   21836  ............................................................  21895
AY559082.1   21851  ............................................................  21910
AY394994.1   21837  ............................................................  21896
AY394985.1   21602  ............................................................  21661
AY304495.1   21837  ............................................................  21896
AY772062.1   21862  ............................................................  21921
AH013708.2   19468  ............................................................  19527
FJ882956.1   21812  ............................................................  21871
JX162087.1   21832  ............................................................  21891
FJ882959.1   21845  ............................................................  21904
FJ882951.1   21845  ............................................................  21904
FJ882940.1   21812  ............................................................  21871
EU371561.1   21852  ............................................................  21911
EU371560.1   21852  ............................................................  21911
DQ514531.1   754    ............................................................  813
AB263618.1   361    ............................................................  420
AY559093.1   21836  ..................................................T.........  21895
AY394995.1   21837  ............................................................  21896
AY394986.1   21801  ............................................................  21860
AY429072.1   361    ............................................................  420
AY278490.3   21848  ............................................................  21907
AY278487.3   21852  ............................................................  21911
AY559097.1   21837  ............................................................  21896
FJ882941.1   21831  ............................................................  21890
FJ882960.1   21812  ............................................................  21871
FJ882950.1   21812  ........A...................................................  21871
FJ882942.1   21845  .......................................................T....  21904
EU371564.1   21852  ............................................................  21911
DQ640652.1   21858  ............................................................  21917
AB257344.1   21811  ............................................................  21870
FJ882944.1   21794  ............................................................  21853
FJ882929.1   21831  ............................................................  21890
KF514407.1   21832  ............................................................  21891
FJ882962.1   21845  ............................................................  21904
AY394988.1   21766  ............................................................  21825
AY429077.1   361    ............................................................  420
AY429075.1   361    ............................................................  420
AY429074.1   361    ............................................................  420
AY648300.1   361    ............................................................  420
AH012999.2   13335  ............................................................  13394
AY429073.1   361    ............................................................  420
DQ514530.1   742    ............................................................  801

Query        421    TCTAAACCCATGGGTACACAGACACATACTATGATATTCGATAATGCATTTAATTGCACT  480
NC_004718.3  21912  ............................................................  21971
JX163927.1   21872  ............................................................  21931
JX163925.1   21872  ............................................................  21931
JX163923.1   21872  ............................................................  21931
JX163928.1   21872  ............................................................  21931
JX163924.1   21872  ............................................................  21931
JN854286.1   21912  ............................................................  21971
JQ316196.1   21912  ............................................................  21971
GU553365.1   21872  ............................................................  21931
DQ898174.1   21912  ............................................................  21971
DQ412574.1   421    ............................................................  480
AY323977.2   21912  ............................................................  21971
AY291451.1   21912  ............................................................  21971
AY502932.1   21912  ............................................................  21971
AY502931.1   21912  ............................................................  21971
AY502930.1   21912  ............................................................  21971
AY502929.1   21912  ............................................................  21971
AY502928.1   21912  ............................................................  21971
AY502927.1   21912  ............................................................  21971
AY502926.1   21912  ............................................................  21971
AY502924.1   21912  ............................................................  21971
AY502923.1   21912  ............................................................  21971
AY394998.1   21897  ............................................................  21956
AY345988.1   21897  ............................................................  21956
AY345986.1   21897  ............................................................  21956
AY357076.1   21898  ............................................................  21957
AY357075.1   21898  ............................................................  21957
AY350750.1   21899  ............................................................  21958
AY282752.2   21897  ............................................................  21956
AY304494.1   3187   ............................................................  3246
AY304493.1   3187   ............................................................  3246
AY427439.1   21896  ............................................................  21955
AY278491.2   21912  ............................................................  21971
AY362699.1   21912  ............................................................  21971
AY283794.1   21896  ............................................................  21955
AY283795.1   21896  ............................................................  21955
AY283797.1   21896  ............................................................  21955
AY321118.1   21912  ............................................................  21971
AY394850.2   21912  ............................................................  21971
AP006561.1   21912  ............................................................  21971
AP006559.1   21912  ............................................................  21971
AP006558.1   21912  ............................................................  21971
AP006557.1   21912  ............................................................  21971
AY348314.1   21843  ............................................................  21902
AY338175.1   21843  ............................................................  21902
AY338174.1   21843  ............................................................  21902
AY485278.1   21912  ............................................................  21971
JX163926.1   21872  ............................................................  21931
GU553363.1   21872  ............................................................  21931
EU371559.1   21912  ............................................................  21971
DQ412597.1   421    ............................................................  480
DQ412594.1   421    ............................................................  480
DQ412593.1   421    ............................................................  480
DQ412590.1   421    ............................................................  480
DQ412588.1   421    ............................................................  480
DQ412576.1   421    ............................................................  480
DQ412575.1   421    ............................................................  480
AY278741.1   21912  ............................................................  21971
AY714217.1   21912  ............................................................  21971
AY559092.1   21896  ............................................................  21955
AY559088.1   21897  ............................................................  21956
DQ182595.1   21896  ............................................................  21955
AY291315.1   21912  ............................................................  21971
AY286320.4   21896  ............................................................  21955
AY394991.1   21897  ............................................................  21956
AY394987.1   21870  ............................................................  21929
AY394978.1   21840  ............................................................  21899
AY310120.1   21912  ............................................................  21971
AY461660.1   21897  ............................................................  21956
AY429078.1   421    ............................................................  480
AY283798.2   21896  ............................................................  21955
AY283796.1   21896  ............................................................  21955
AY323976.1   421    ............................................................  480
AY297028.1   21903  ............................................................  21962
AP006560.1   21912  ............................................................  21971
AY485277.1   21912  ............................................................  21971
AY313906.1   21923  ............................................................  21982
MK062183.1   21914  ............................................................  21973
MK062181.1   21912  ............................................................  21971
MK062179.1   21912  ............................................................  21971
FJ882947.1   21872  ............................................................  21931
FJ882939.1   21872  ............................................................  21931
FJ882938.1   21892  ............................................................  21951
FJ882937.1   21874  ............................................................  21933
FJ882936.1   21872  ............................................................  21931
FJ882935.1   21873  ............................................................  21932
FJ882934.1   21872  ............................................................  21931
FJ882933.1   21874  ............................................................  21933
FJ882932.1   21872  ............................................................  21931
FJ882930.1   21892  ............................................................  21951
FJ882928.1   21892  ............................................................  21951
FJ882927.1   21892  ............................................................  21951
FJ882926.1   21880  ............................................................  21939
FJ882963.1   21893  ............................................................  21952
AY864806.1   21912  ............................................................  21971
AY864805.1   21912  ............................................................  21971
DQ497008.1   21912  ............................................................  21971
DQ412628.1   421    ............................................................  480
DQ412626.1   421    ............................................................  480
DQ412622.1   421    ............................................................  480
DQ412617.1   421    ............................................................  480
DQ412609.1   421    ............................................................  480
DQ412596.1   421    ............................................................  480
DQ412591.1   421    ............................................................  480
DQ412585.1   421    ............................................................  480
DQ412577.1   421    ............................................................  480
AY559090.1   21905  ............................................................  21964
AY595412.1   21890  ............................................................  21949
AY395004.1   21865  ............................................................  21924
AY395002.1   21897  ............................................................  21956
AY395000.1   21897  ............................................................  21956
AY394999.1   21897  ............................................................  21956
AY394993.1   21897  ............................................................  21956
AY394990.1   21897  ............................................................  21956
AY394989.1   21897  ............................................................  21956
AY394982.1   21860  ............................................................  21919
AY304492.1   5648   ............................................................  5707
AY278554.2   21897  ............................................................  21956
AY278488.2   21893  ............................................................  21952
AY463060.1   21254  ............................................................  21313
AY463059.1   21833  ............................................................  21892
MK062184.1   21914  ............................................................  21973
MK062182.1   21912  ............................................................  21971
MK062180.1   21912  ............................................................  21971
JF292922.1   21872  ............................................................  21931
JF292915.1   21872  ............................................................  21931
JF292909.1   21872  ............................................................  21931
HQ890541.1   21872  ............................................................  21931
HQ890535.1   21872  ............................................................  21931
HQ890532.1   21872  ............................................................  21931
HQ890526.1   21872  ............................................................  21931
FJ882961.1   21905  ............................................................  21964
FJ882958.1   21905  ............................................................  21964
FJ882957.1   21905  ............................................................  21964
FJ882955.1   21872  ............................................................  21931
FJ882952.1   21905  ............................................................  21964
FJ882949.1   21873  ............................................................  21932
FJ882948.1   21905  ............................................................  21964
FJ882945.1   21905  ............................................................  21964
FJ882943.1   21905  ............................................................  21964
EU371563.1   21912  ............................................................  21971
DQ412627.1   421    ............................................................  480
DQ412620.1   421    ............................................................  480
DQ412608.1   421    ............................................................  480
DQ412607.1   421    ............................................................  480
DQ412604.1   421    ............................................................  480
DQ412602.1   421    ............................................................  480
DQ412599.1   421    ............................................................  480
DQ412586.1   421    ............................................................  480
DQ412583.1   421    ............................................................  480
DQ412578.1   421    ............................................................  480
AY559096.1   21904  ............................................................  21963
AY559095.1   21902  ............................................................  21961
AY559094.1   21898  ............................................................  21957
AY559087.1   21896  ............................................................  21955
AY559086.1   21896  ............................................................  21955
AY559085.1   21896  ............................................................  21955
AY559083.1   21946  ............................................................  22005
AY559081.1   21900  ............................................................  21959
AY394992.1   21897  ............................................................  21956
AY394983.1   21860  ............................................................  21919
AY394979.1   21860  ............................................................  21919
AY394977.1   21861  ............................................................  21920
AY279354.2   21896  ............................................................  21955
AY654624.1   21911  ............................................................  21970
AY559091.1   21896  ............................................................  21955
JF292906.1   21872  ............................................................  21931
JF292905.1   21872  ............................................................  21931
JF292903.1   21872  ............................................................  21931
HQ890538.1   21872  ............................................................  21931
HQ890531.1   21872  ............................................................  21931
HQ890529.1   21872  ............................................................  21931
FJ882954.1   21865  ............................................................  21924
FJ882953.1   21874  ............................................................  21933
FJ882931.1   21872  ............................................................  21931
EU371562.1   21912  ............................................................  21971
DQ514532.1   804    ............................................................  863
DQ412606.1   421    ............................................................  480
DQ412584.1   421    ............................................................  480
AY559084.1   21896  ............................................................  21955
AY559082.1   21911  ............................................................  21970
AY394994.1   21897  ............................................................  21956
AY394985.1   21662  ............................................................  21721
AY304495.1   21897  ............................................................  21956
AY772062.1   21922  ............................................................  21981
AH013708.2   19528  ............................................................  19587
FJ882956.1   21872  ............................................................  21931
JX162087.1   21892  ............................................................  21951
FJ882959.1   21905  ............................................................  21964
FJ882951.1   21905  ............................................................  21964
FJ882940.1   21872  ............................................................  21931
EU371561.1   21912  ............................................................  21971
EU371560.1   21912  ............................................................  21971
DQ514531.1   814    ............................................................  873
AB263618.1   421    ............................................................  480
AY559093.1   21896  ............................................................  21955
AY394995.1   21897  ............................................................  21956
AY394986.1   21861  ............................................................  21920
AY429072.1   421    ............................................................  480
AY278490.3   21908  .........C..................................................  21967
AY278487.3   21912  ............................................................  21971
AY559097.1   21897  ............................................................  21956
FJ882941.1   21891  ............................................................  21950
FJ882960.1   21872  ............................................................  21931
FJ882950.1   21872  ............................................................  21931
FJ882942.1   21905  ............................................................  21964
EU371564.1   21912  ............................................................  21971
DQ640652.1   21918  ............................................................  21977
AB257344.1   21871  ............................................................  21930
FJ882944.1   21854  ............................................................  21913
FJ882929.1   21891  ............................................................  21950
KF514407.1   21892  ............................................................  21951
FJ882962.1   21905  ............................................................  21964
AY394988.1   21826  ............................................................  21885
AY429077.1   421    ............................................................  480
AY429075.1   421    ............................................................  480
AY429074.1   421    ............................................................  480
AY648300.1   421    ............................................................  480
AH012999.2   13395  ............................................................  13454
AY429073.1   421    ............................................................  480
DQ514530.1   802    ............................................................  861

Query        481    TTCGAGTACATATCTGATGCCTTTTCGCTTGATGTTTCAGAAAAGTCAGGTAATTTTAAA  540
NC_004718.3  21972  ............................................................  22031
JX163927.1   21932  ............................................................  21991
JX163925.1   21932  ............................................................  21991
JX163923.1   21932  ............................................................  21991
JX163928.1   21932  ............................................................  21991
JX163924.1   21932  ............................................................  21991
JN854286.1   21972  ............................................................  22031
JQ316196.1   21972  ............................................................  22031
GU553365.1   21932  ............................................................  21991
DQ898174.1   21972  ............................................................  22031
DQ412574.1   481    ............................................................  540
AY323977.2   21972  ............................................................  22031
AY291451.1   21972  ............................................................  22031
AY502932.1   21972  ............................................................  22031
AY502931.1   21972  ............................................................  22031
AY502930.1   21972  ............................................................  22031
AY502929.1   21972  ............................................................  22031
AY502928.1   21972  ............................................................  22031
AY502927.1   21972  ............................................................  22031
AY502926.1   21972  ............................................................  22031
AY502924.1   21972  ............................................................  22031
AY502923.1   21972  ............................................................  22031
AY394998.1   21957  ............................................................  22016
AY345988.1   21957  ............................................................  22016
AY345986.1   21957  ............................................................  22016
AY357076.1   21958  ............................................................  22017
AY357075.1   21958  ............................................................  22017
AY350750.1   21959  ............................................................  22018
AY282752.2   21957  ............................................................  22016
AY304494.1   3247   ............................................................  3306
AY304493.1   3247   ............................................................  3306
AY427439.1   21956  ............................................................  22015
AY278491.2   21972  ............................................................  22031
AY362699.1   21972  ............................................................  22031
AY283794.1   21956  ............................................................  22015
AY283795.1   21956  ............................................................  22015
AY283797.1   21956  ............................................................  22015
AY321118.1   21972  ............................................................  22031
AY394850.2   21972  ............................................................  22031
AP006561.1   21972  ............................................................  22031
AP006559.1   21972  ............................................................  22031
AP006558.1   21972  ............................................................  22031
AP006557.1   21972  ............................................................  22031
AY348314.1   21903  ............................................................  21962
AY338175.1   21903  ............................................................  21962
AY338174.1   21903  ............................................................  21962
AY485278.1   21972  ............................................................  22031
JX163926.1   21932  ............................................................  21991
GU553363.1   21932  ............................................................  21991
EU371559.1   21972  ............................................................  22031
DQ412597.1   481    ............................................................  540
DQ412594.1   481    ............................................................  540
DQ412593.1   481    ............................................................  540
DQ412590.1   481    ............................................................  540
DQ412588.1   481    ............................................................  540
DQ412576.1   481    ............................................................  540
DQ412575.1   481    ............................................................  540
AY278741.1   21972  ............................................................  22031
AY714217.1   21972  ............................................................  22031
AY559092.1   21956  ............................................................  22015
AY559088.1   21957  ............................................................  22016
DQ182595.1   21956  ............................................................  22015
AY291315.1   21972  ............................................................  22031
AY286320.4   21956  ............................................................  22015
AY394991.1   21957  ............................................................  22016
AY394987.1   21930  ............................................................  21989
AY394978.1   21900  ............................................................  21959
AY310120.1   21972  ............................................................  22031
AY461660.1   21957  ............................................................  22016
AY429078.1   481    ............................................................  540
AY283798.2   21956  ............................................................  22015
AY283796.1   21956  ............................................................  22015
AY323976.1   481    ............................................................  540
AY297028.1   21963  ............................................................  22022
AP006560.1   21972  ............................................................  22031
AY485277.1   21972  ............................................................  22031
AY313906.1   21983  ............................................................  22042
MK062183.1   21974  ............................................................  22033
MK062181.1   21972  ............................................................  22031
MK062179.1   21972  ............................................................  22031
FJ882947.1   21932  ............................................................  21991
FJ882939.1   21932  ............................................................  21991
FJ882938.1   21952  ............................................................  22011
FJ882937.1   21934  ............................................................  21993
FJ882936.1   21932  ............................................................  21991
FJ882935.1   21933  ............................................................  21992
FJ882934.1   21932  ............................................................  21991
FJ882933.1   21934  ............................................................  21993
FJ882932.1   21932  ............................................................  21991
FJ882930.1   21952  ............................................................  22011
FJ882928.1   21952  ............................................................  22011
FJ882927.1   21952  ............................................................  22011
FJ882926.1   21940  ............................................................  21999
FJ882963.1   21953  ............................................................  22012
AY864806.1   21972  ............................................................  22031
AY864805.1   21972  ............................................................  22031
DQ497008.1   21972  ............................................................  22031
DQ412628.1   481    ............................................................  540
DQ412626.1   481    ............................................................  540
DQ412622.1   481    ............................................................  540
DQ412617.1   481    ............................................................  540
DQ412609.1   481    ............................................................  540
DQ412596.1   481    ............................................................  540
DQ412591.1   481    ............................................................  540
DQ412585.1   481    ............................................................  540
DQ412577.1   481    ............................................................  540
AY559090.1   21965  ............................................................  22024
AY595412.1   21950  ............................................................  22009
AY395004.1   21925  ............................................................  21984
AY395002.1   21957  ............................................................  22016
AY395000.1   21957  ............................................................  22016
AY394999.1   21957  ............................................................  22016
AY394993.1   21957  ............................................................  22016
AY394990.1   21957  ............................................................  22016
AY394989.1   21957  ............................................................  22016
AY394982.1   21920  ............................................................  21979
AY304492.1   5708   ............................................................  5767
AY278554.2   21957  ............................................................  22016
AY278488.2   21953  ............................................................  22012
AY463060.1   21314  ............................................................  21373
AY463059.1   21893  ............................................................  21952
MK062184.1   21974  ............................................................  22033
MK062182.1   21972  ............................................................  22031
MK062180.1   21972  ............................................................  22031
JF292922.1   21932  ............................................................  21991
JF292915.1   21932  ............................................................  21991
JF292909.1   21932  ............................................................  21991
HQ890541.1   21932  ............................................................  21991
HQ890535.1   21932  ............................................................  21991
HQ890532.1   21932  ............................................................  21991
HQ890526.1   21932  ............................................................  21991
FJ882961.1   21965  ............................................................  22024
FJ882958.1   21965  ............................................................  22024
FJ882957.1   21965  ............................................................  22024
FJ882955.1   21932  ............................................................  21991
FJ882952.1   21965  ............................................................  22024
FJ882949.1   21933  ............................................................  21992
FJ882948.1   21965  ............................................................  22024
FJ882945.1   21965  ............................................................  22024
FJ882943.1   21965  ............................................................  22024
EU371563.1   21972  ............................................................  22031
DQ412627.1   481    ............................................................  540
DQ412620.1   481    ............................................................  540
DQ412608.1   481    ............................................................  540
DQ412607.1   481    ............................................................  540
DQ412604.1   481    ............................................................  540
DQ412602.1   481    ............................................................  540
DQ412599.1   481    ............................................................  540
DQ412586.1   481    ............................................................  540
DQ412583.1   481    ............................................................  540
DQ412578.1   481    ............................................................  540
AY559096.1   21964  ............................................................  22023
AY559095.1   21962  ............................................................  22021
AY559094.1   21958  ............................................................  22017
AY559087.1   21956  ............................................................  22015
AY559086.1   21956  ............................................................  22015
AY559085.1   21956  ............................................................  22015
AY559083.1   22006  ............................................................  22065
AY559081.1   21960  ............................................................  22019
AY394992.1   21957  ............................................................  22016
AY394983.1   21920  ............................................................  21979
AY394979.1   21920  ............................................................  21979
AY394977.1   21921  ............................................................  21980
AY279354.2   21956  ............................................................  22015
AY654624.1   21971  ............................................................  22030
AY559091.1   21956  ............................................................  22015
JF292906.1   21932  ............................................................  21991
JF292905.1   21932  ............................................................  21991
JF292903.1   21932  ............................................................  21991
HQ890538.1   21932  ............................................................  21991
HQ890531.1   21932  ............................................................  21991
HQ890529.1   21932  ............................................................  21991
FJ882954.1   21925  ............................................................  21984
FJ882953.1   21934  ............................................................  21993
FJ882931.1   21932  ............................................................  21991
EU371562.1   21972  ............................................................  22031
DQ514532.1   864    ............................................................  923
DQ412606.1   481    ............................................................  540
DQ412584.1   481    ............................................................  540
AY559084.1   21956  ............................................................  22015
AY559082.1   21971  ............................................................  22030
AY394994.1   21957  ............................................................  22016
AY394985.1   21722  ............................................................  21781
AY304495.1   21957  ............................................................  22016
AY772062.1   21982  ............................................................  22041
AH013708.2   19588  ............................................................  19647
FJ882956.1   21932  ......Y.....................................................  21991
JX162087.1   21952  ............................................................  22011
FJ882959.1   21965  ............................................................  22024
FJ882951.1   21965  ............................................................  22024
FJ882940.1   21932  ............................................................  21991
EU371561.1   21972  ............................................................  22031
EU371560.1   21972  ............................................................  22031
DQ514531.1   874    ............................................................  933
AB263618.1   481    ............................................................  540
AY559093.1   21956  ............................................................  22015
AY394995.1   21957  ............................................................  22016
AY394986.1   21921  ............................................................  21980
AY429072.1   481    ............................................................  540
AY278490.3   21968  ............................................................  22027
AY278487.3   21972  ............................................................  22031
AY559097.1   21957  ............................................................  22016
FJ882941.1   21951  ............................................................  22010
FJ882960.1   21932  ............................................................  21991
FJ882950.1   21932  ............................................................  21991
FJ882942.1   21965  ............................................................  22024
EU371564.1   21972  ............................................................  22031
DQ640652.1   21978  ............................................................  22037
AB257344.1   21931  ............................................................  21990
FJ882944.1   21914  ............................................................  21973
FJ882929.1   21951  ............................................................  22010
KF514407.1   21952  ............................................................  22011
FJ882962.1   21965  ............................................................  22024
AY394988.1   21886  ............................................................  21945
AY429077.1   481    ............................................................  540
AY429075.1   481    ............................................................  540
AY429074.1   481    ............................................................  540
AY648300.1   481    ............................................................  540
AH012999.2   13455  ............................................................  13514
AY429073.1   481    ............................................................  540
DQ514530.1   862    ............................................................  921

Query        541    CACTTACGAGAGTTTGTGTTTAAAAATAAAGATGGGTTTCTCTATGTTTATAAGGGCTAT  600
NC_004718.3  22032  ............................................................  22091
JX163927.1   21992  ............................................................  22051
JX163925.1   21992  ............................................................  22051
JX163923.1   21992  ............................................................  22051
JX163928.1   21992  ............................................................  22051
JX163924.1   21992  ............................................................  22051
JN854286.1   22032  ............................................................  22091
JQ316196.1   22032  ............................................................  22091
GU553365.1   21992  ............................................................  22051
DQ898174.1   22032  ............................................................  22091
DQ412574.1   541    ............................................................  600
AY323977.2   22032  ............................................................  22091
AY291451.1   22032  ............................................................  22091
AY502932.1   22032  ............................................................  22091
AY502931.1   22032  ............................................................  22091
AY502930.1   22032  ............................................................  22091
AY502929.1   22032  ............................................................  22091
AY502928.1   22032  ............................................................  22091
AY502927.1   22032  ............................................................  22091
AY502926.1   22032  ............................................................  22091
AY502924.1   22032  ............................................................  22091
AY502923.1   22032  ............................................................  22091
AY394998.1   22017  ............................................................  22076
AY345988.1   22017  ............................................................  22076
AY345986.1   22017  ............................................................  22076
AY357076.1   22018  ............................................................  22077
AY357075.1   22018  ............................................................  22077
AY350750.1   22019  ............................................................  22078
AY282752.2   22017  ............................................................  22076
AY304494.1   3307   ............................................................  3366
AY304493.1   3307   ............................................................  3366
AY427439.1   22016  ............................................................  22075
AY278491.2   22032  ............................................................  22091
AY362699.1   22032  ............................................................  22091
AY283794.1   22016  ............................................................  22075
AY283795.1   22016  ............................................................  22075
AY283797.1   22016  ............................................................  22075
AY321118.1   22032  ............................................................  22091
AY394850.2   22032  ............................................................  22091
AP006561.1   22032  ............................................................  22091
AP006559.1   22032  ............................................................  22091
AP006558.1   22032  ............................................................  22091
AP006557.1   22032  ............................................................  22091
AY348314.1   21963  ............................................................  22022
AY338175.1   21963  ............................................................  22022
AY338174.1   21963  ............................................................  22022
AY485278.1   22032  ............................................................  22091
JX163926.1   21992  ............................................................  22051
GU553363.1   21992  ............................................................  22051
EU371559.1   22032  ............................................................  22091
DQ412597.1   541    ............................................................  600
DQ412594.1   541    ............................................................  600
DQ412593.1   541    ............................................................  600
DQ412590.1   541    ............................................................  600
DQ412588.1   541    ............................................................  600
DQ412576.1   541    ............................................................  600
DQ412575.1   541    ............................................................  600
AY278741.1   22032  ............................................................  22091
AY714217.1   22032  ............................................................  22091
AY559092.1   22016  ............................................................  22075
AY559088.1   22017  ............................................................  22076
DQ182595.1   22016  ............................................................  22075
AY291315.1   22032  ............................................................  22091
AY286320.4   22016  ............................................................  22075
AY394991.1   22017  ............................................................  22076
AY394987.1   21990  ............................................................  22049
AY394978.1   21960  ............................................................  22019
AY310120.1   22032  ............................................................  22091
AY461660.1   22017  ............................................................  22076
AY429078.1   541    ............................................................  600
AY283798.2   22016  ............................................................  22075
AY283796.1   22016  ............................................................  22075
AY323976.1   541    ............................................................  600
AY297028.1   22023  ............................................................  22082
AP006560.1   22032  ............................................................  22091
AY485277.1   22032  ............................................................  22091
AY313906.1   22043  ............................................................  22102
MK062183.1   22034  ............................................................  22093
MK062181.1   22032  ............................................................  22091
MK062179.1   22032  ............................................................  22091
FJ882947.1   21992  ............................................................  22051
FJ882939.1   21992  ............................................................  22051
FJ882938.1   22012  ............................................................  22071
FJ882937.1   21994  ............................................................  22053
FJ882936.1   21992  ............................................................  22051
FJ882935.1   21993  ............................................................  22052
FJ882934.1   21992  ............................................................  22051
FJ882933.1   21994  ............................................................  22053
FJ882932.1   21992  ............................................................  22051
FJ882930.1   22012  ............................................................  22071
FJ882928.1   22012  ............................................................  22071
FJ882927.1   22012  ............................................................  22071
FJ882926.1   22000  ............................................................  22059
FJ882963.1   22013  ............................................................  22072
AY864806.1   22032  ............................................................  22091
AY864805.1   22032  ............................................................  22091
DQ497008.1   22032  ............................................................  22091
DQ412628.1   541    ............................................................  600
DQ412626.1   541    ............................................................  600
DQ412622.1   541    ............................................................  600
DQ412617.1   541    ............................................................  600
DQ412609.1   541    ............................................................  600
DQ412596.1   541    ............................................................  600
DQ412591.1   541    ............................................................  600
DQ412585.1   541    ............................................................  600
DQ412577.1   541    ............................................................  600
AY559090.1   22025  ............................................................  22084
AY595412.1   22010  ............................................................  22069
AY395004.1   21985  ............................................................  22044
AY395002.1   22017  ............................................................  22076
AY395000.1   22017  ............................................................  22076
AY394999.1   22017  ............................................................  22076
AY394993.1   22017  ............................................................  22076
AY394990.1   22017  ............................................................  22076
AY394989.1   22017  ............................................................  22076
AY394982.1   21980  ............................................................  22039
AY304492.1   5768   ............................................................  5827
AY278554.2   22017  ............................................................  22076
AY278488.2   22013  ............................................................  22072
AY463060.1   21374  ............................................Y...............  21433
AY463059.1   21953  ............................................Y...............  22012
MK062184.1   22034  ............................................................  22093
MK062182.1   22032  ............................................................  22091
MK062180.1   22032  ............................................................  22091
JF292922.1   21992  ............................................................  22051
JF292915.1   21992  ............................................................  22051
JF292909.1   21992  ............................................................  22051
HQ890541.1   21992  ............................................................  22051
HQ890535.1   21992  ............................................................  22051
HQ890532.1   21992  ............................................................  22051
HQ890526.1   21992  ............................................................  22051
FJ882961.1   22025  ............................................................  22084
FJ882958.1   22025  ............................................................  22084
FJ882957.1   22025  ............................................................  22084
FJ882955.1   21992  ............................................................  22051
FJ882952.1   22025  ............................................................  22084
FJ882949.1   21993  ............................................................  22052
FJ882948.1   22025  ............................................................  22084
FJ882945.1   22025  ............................................................  22084
FJ882943.1   22025  ............................................................  22084
EU371563.1   22032  ............................................................  22091
DQ412627.1   541    ............................................................  600
DQ412620.1   541    ............................................................  600
DQ412608.1   541    ............................................................  600
DQ412607.1   541    ............................................................  600
DQ412604.1   541    ............................................................  600
DQ412602.1   541    ............................................................  600
DQ412599.1   541    ............................................................  600
DQ412586.1   541    ............................................................  600
DQ412583.1   541    ............................................................  600
DQ412578.1   541    ............................................................  600
AY559096.1   22024  ............................................................  22083
AY559095.1   22022  ............................................................  22081
AY559094.1   22018  ............................................................  22077
AY559087.1   22016  ............................................................  22075
AY559086.1   22016  ............................................................  22075
AY559085.1   22016  ............................................................  22075
AY559083.1   22066  ............................................................  22125
AY559081.1   22020  ............................................................  22079
AY394992.1   22017  ............................................................  22076
AY394983.1   21980  ............................................................  22039
AY394979.1   21980  ............................................................  22039
AY394977.1   21981  ............................................................  22040
AY279354.2   22016  ............................................................  22075
AY654624.1   22031  ............................................................  22090
AY559091.1   22016  ............................................................  22075
JF292906.1   21992  ............................................................  22051
JF292905.1   21992  ............................................................  22051
JF292903.1   21992  ............................................................  22051
HQ890538.1   21992  ............................................................  22051
HQ890531.1   21992  ............................................................  22051
HQ890529.1   21992  ............................................................  22051
FJ882954.1   21985  ............................................................  22044
FJ882953.1   21994  ............................................................  22053
FJ882931.1   21992  ............................................................  22051
EU371562.1   22032  ............................................................  22091
DQ514532.1   924    ............................................................  983
DQ412606.1   541    ............................................................  600
DQ412584.1   541    ............................................................  600
AY559084.1   22016  ............................................................  22075
AY559082.1   22031  ............................................................  22090
AY394994.1   22017  ............................................................  22076
AY394985.1   21782  ............................................................  21841
AY304495.1   22017  ............................................................  22076
AY772062.1   22042  ............................................................  22101
AH013708.2   19648  ............................................................  19707
FJ882956.1   21992  ............................................................  22051
JX162087.1   22012  ............................................................  22071
FJ882959.1   22025  ............................................................  22084
FJ882951.1   22025  ............................................................  22084
FJ882940.1   21992  ............................................................  22051
EU371561.1   22032  ............................................................  22091
EU371560.1   22032  ............................................................  22091
DQ514531.1   934    ............................................................  993
AB263618.1   541    ............................................................  600
AY559093.1   22016  ............................................................  22075
AY394995.1   22017  ............................................................  22076
AY394986.1   21981  ............................................................  22040
AY429072.1   541    ............................................................  600
AY278490.3   22028  ............................................................  22087
AY278487.3   22032  ............................................................  22091
AY559097.1   22017  ............................................................  22076
FJ882941.1   22011  ............................................................  22070
FJ882960.1   21992  ............................................................  22051
FJ882950.1   21992  ............................................................  22051
FJ882942.1   22025  ............................................................  22084
EU371564.1   22032  ............................................................  22091
DQ640652.1   22038  ............................................................  22097
AB257344.1   21991  ............................................................  22050
FJ882944.1   21974  ............................................................  22033
FJ882929.1   22011  ............................................................  22070
KF514407.1   22012  ............................................................  22071
FJ882962.1   22025  ............................................................  22084
AY394988.1   21946  ............................................................  22005
AY429077.1   541    ............................................................  600
AY429075.1   541    ............................................................  600
AY429074.1   541    ............................................................  600
AY648300.1   541    ............................................................  600
AH012999.2   13515  .....................................C......................  13574
AY429073.1   541    ............................................................  600
DQ514530.1   922    ............................................................  981

Query        601    CAACCTATAGATGTAGTTCGTGATCTACCTTCTGGTTTTAACACTTTGAAACCTATTTTT  660
NC_004718.3  22092  ............................................................  22151
JX163927.1   22052  ............................................................  22111
JX163925.1   22052  ............................................................  22111
JX163923.1   22052  ............................................................  22111
JX163928.1   22052  ............................................................  22111
JX163924.1   22052  ............................................................  22111
JN854286.1   22092  ............................................................  22151
JQ316196.1   22092  ............................................................  22151
GU553365.1   22052  ............................................................  22111
DQ898174.1   22092  ............................................................  22151
DQ412574.1   601    ............................................................  660
AY323977.2   22092  ............................................................  22151
AY291451.1   22092  ............................................................  22151
AY502932.1   22092  ............................................................  22151
AY502931.1   22092  ............................................................  22151
AY502930.1   22092  ............................................................  22151
AY502929.1   22092  ............................................................  22151
AY502928.1   22092  ............................................................  22151
AY502927.1   22092  ............................................................  22151
AY502926.1   22092  ............................................................  22151
AY502924.1   22092  ............................................................  22151
AY502923.1   22092  ............................................................  22151
AY394998.1   22077  ............................................................  22136
AY345988.1   22077  ............................................................  22136
AY345986.1   22077  ............................................................  22136
AY357076.1   22078  ............................................................  22137
AY357075.1   22078  ............................................................  22137
AY350750.1   22079  ............................................................  22138
AY282752.2   22077  ............................................................  22136
AY304494.1   3367   ............................................................  3426
AY304493.1   3367   ............................................................  3426
AY427439.1   22076  ............................................................  22135
AY278491.2   22092  ............................................................  22151
AY362699.1   22092  ............................................................  22151
AY283794.1   22076  ............................................................  22135
AY283795.1   22076  ............................................................  22135
AY283797.1   22076  ............................................................  22135
AY321118.1   22092  ............................................................  22151
AY394850.2   22092  ............................................................  22151
AP006561.1   22092  ............................................................  22151
AP006559.1   22092  ............................................................  22151
AP006558.1   22092  ............................................................  22151
AP006557.1   22092  ............................................................  22151
AY348314.1   22023  ............................................................  22082
AY338175.1   22023  ............................................................  22082
AY338174.1   22023  ............................................................  22082
AY485278.1   22092  ............................................................  22151
JX163926.1   22052  ............................................................  22111
GU553363.1   22052  ............................................................  22111
EU371559.1   22092  ............................................................  22151
DQ412597.1   601    ............................................................  660
DQ412594.1   601    ............................................................  660
DQ412593.1   601    ............................................................  660
DQ412590.1   601    ............................................................  660
DQ412588.1   601    ............................................................  660
DQ412576.1   601    ............................................................  660
DQ412575.1   601    ............................................................  660
AY278741.1   22092  ............................................................  22151
AY714217.1   22092  ............................................................  22151
AY559092.1   22076  ............................................................  22135
AY559088.1   22077  ............................................................  22136
DQ182595.1   22076  ............................................................  22135
AY291315.1   22092  ............................................................  22151
AY286320.4   22076  ............................................................  22135
AY394991.1   22077  ............................................................  22136
AY394987.1   22050  ............................................................  22109
AY394978.1   22020  ............................................................  22079
AY310120.1   22092  ............................................................  22151
AY461660.1   22077  ............................................................  22136
AY429078.1   601    ............................................................  660
AY283798.2   22076  ............................................................  22135
AY283796.1   22076  ............................................................  22135
AY323976.1   601    ............................................................  660
AY297028.1   22083  ............................................................  22142
AP006560.1   22092  ............................................................  22151
AY485277.1   22092  ............................................................  22151
AY313906.1   22103  ............................................................  22162
MK062183.1   22094  ............................................................  22153
MK062181.1   22092  ............................................................  22151
MK062179.1   22092  ............................................................  22151
FJ882947.1   22052  ............................................................  22111
FJ882939.1   22052  ............................................................  22111
FJ882938.1   22072  ............................................................  22131
FJ882937.1   22054  ............................................................  22113
FJ882936.1   22052  ............................................................  22111
FJ882935.1   22053  ............................................................  22112
FJ882934.1   22052  ............................................................  22111
FJ882933.1   22054  ............................................................  22113
FJ882932.1   22052  ............................................................  22111
FJ882930.1   22072  ............................................................  22131
FJ882928.1   22072  ............................................................  22131
FJ882927.1   22072  ............................................................  22131
FJ882926.1   22060  ............................................................  22119
FJ882963.1   22073  ............................................................  22132
AY864806.1   22092  ............................................................  22151
AY864805.1   22092  ............................................................  22151
DQ497008.1   22092  ............................................................  22151
DQ412628.1   601    ............................................................  660
DQ412626.1   601    ............................................................  660
DQ412622.1   601    ............................................................  660
DQ412617.1   601    ............................................................  660
DQ412609.1   601    ............................................................  660
DQ412596.1   601    ............................................................  660
DQ412591.1   601    ............................................................  660
DQ412585.1   601    ............................................................  660
DQ412577.1   601    ............................................................  660
AY559090.1   22085  ............................................................  22144
AY595412.1   22070  ............................................................  22129
AY395004.1   22045  ............................................................  22104
AY395002.1   22077  ............................................................  22136
AY395000.1   22077  ............................................................  22136
AY394999.1   22077  ............................................................  22136
AY394993.1   22077  ............................................................  22136
AY394990.1   22077  ............................................................  22136
AY394989.1   22077  ............................................................  22136
AY394982.1   22040  ............................................................  22099
AY304492.1   5828   ............................................................  5887
AY278554.2   22077  ............................................................  22136
AY278488.2   22073  ............................................................  22132
AY463060.1   21434  ............................................................  21493
AY463059.1   22013  ............................................................  22072
MK062184.1   22094  ............................................................  22153
MK062182.1   22092  ............................................................  22151
MK062180.1   22092  ............................................................  22151
JF292922.1   22052  ............................................................  22111
JF292915.1   22052  ............................................................  22111
JF292909.1   22052  ............................................................  22111
HQ890541.1   22052  ............................................................  22111
HQ890535.1   22052  ............................................................  22111
HQ890532.1   22052  ............................................................  22111
HQ890526.1   22052  ............................................................  22111
FJ882961.1   22085  ............................................................  22144
FJ882958.1   22085  ............................................................  22144
FJ882957.1   22085  ............................................................  22144
FJ882955.1   22052  ............................................................  22111
FJ882952.1   22085  ............................................................  22144
FJ882949.1   22053  ............................................................  22112
FJ882948.1   22085  ............................................................  22144
FJ882945.1   22085  ............................................................  22144
FJ882943.1   22085  ............................................................  22144
EU371563.1   22092  ............................................................  22151
DQ412627.1   601    ............................................................  660
DQ412620.1   601    ............................................................  660
DQ412608.1   601    ............................................................  660
DQ412607.1   601    ............................................................  660
DQ412604.1   601    ............................................................  660
DQ412602.1   601    ............................................................  660
DQ412599.1   601    ........................................................A...  660
DQ412586.1   601    ............................................................  660
DQ412583.1   601    ............................................................  660
DQ412578.1   601    ............................................................  660
AY559096.1   22084  ............................................................  22143
AY559095.1   22082  ............................................................  22141
AY559094.1   22078  ............................................................  22137
AY559087.1   22076  ............................................................  22135
AY559086.1   22076  ............................................................  22135
AY559085.1   22076  ............................................................  22135
AY559083.1   22126  ............................................................  22185
AY559081.1   22080  ............................................................  22139
AY394992.1   22077  ............................................................  22136
AY394983.1   22040  ............................................................  22099
AY394979.1   22040  ............................................................  22099
AY394977.1   22041  ............................................................  22100
AY279354.2   22076  ............................................................  22135
AY654624.1   22091  ............................................................  22150
AY559091.1   22076  ............................................................  22135
JF292906.1   22052  ............................................................  22111
JF292905.1   22052  ............................................................  22111
JF292903.1   22052  ............................................................  22111
HQ890538.1   22052  ............................................................  22111
HQ890531.1   22052  ............................................................  22111
HQ890529.1   22052  ............................................................  22111
FJ882954.1   22045  ............................................................  22104
FJ882953.1   22054  ............................................................  22113
FJ882931.1   22052  ............................................................  22111
EU371562.1   22092  ............................................................  22151
DQ514532.1   984    ............................................................  1043
DQ412606.1   601    ............................................................  660
DQ412584.1   601    ............................................................  660
AY559084.1   22076  ............................................................  22135
AY559082.1   22091  ............................................................  22150
AY394994.1   22077  ............................................................  22136
AY394985.1   21842  ............................................................  21901
AY304495.1   22077  ............................................................  22136
AY772062.1   22102  ............................................................  22161
AH013708.2   19708  ............................................................  19767
FJ882956.1   22052  ............................................................  22111
JX162087.1   22072  ............................................................  22131
FJ882959.1   22085  ............................................................  22144
FJ882951.1   22085  ............................................................  22144
FJ882940.1   22052  ............................................................  22111
EU371561.1   22092  ............................................................  22151
EU371560.1   22092  ............................................................  22151
DQ514531.1   994    ............................................................  1053
AB263618.1   601    ............................................................  660
AY559093.1   22076  ............................................................  22135
AY394995.1   22077  ............................................................  22136
AY394986.1   22041  ............................................................  22100
AY429072.1   601    ............................................................  660
AY278490.3   22088  ............................................................  22147
AY278487.3   22092  ............................................................  22151
AY559097.1   22077  ............................................................  22136
FJ882941.1   22071  ............................................................  22130
FJ882960.1   22052  ............................................................  22111
FJ882950.1   22052  ............................................................  22111
FJ882942.1   22085  ............................................................  22144
EU371564.1   22092  ............................................................  22151
DQ640652.1   22098  ............................................................  22157
AB257344.1   22051  ............................................................  22110
FJ882944.1   22034  ............................................................  22093
FJ882929.1   22071  ............................................................  22130
KF514407.1   22072  ............................................................  22131
FJ882962.1   22085  ............................................................  22144
AY394988.1   22006  ............................................................  22065
AY429077.1   601    ............................................................  660
AY429075.1   601    ............................................................  660
AY429074.1   601    ............................................................  660
AY648300.1   601    ............................................................  660
AH012999.2   13575  ............................................................  13634
AY429073.1   601    ............................................................  660
DQ514530.1   982    ............................................................  1041

Query        661    AAGTTGCCTCTTGGTATTAACATTACAAATTTTAGAGCCATTCTTACAGCCTTTTCACCT  720
NC_004718.3  22152  ............................................................  22211
JX163927.1   22112  ............................................................  22171
JX163925.1   22112  ............................................................  22171
JX163923.1   22112  ............................................................  22171
JX163928.1   22112  ............................................................  22171
JX163924.1   22112  ............................................................  22171
JN854286.1   22152  ............................................................  22211
JQ316196.1   22152  ............................................................  22211
GU553365.1   22112  ............................................................  22171
DQ898174.1   22152  ............................................................  22211
DQ412574.1   661    ............................................................  720
AY323977.2   22152  ............................................................  22211
AY291451.1   22152  ............................................................  22211
AY502932.1   22152  ............................................................  22211
AY502931.1   22152  ............................................................  22211
AY502930.1   22152  ............................................................  22211
AY502929.1   22152  ............................................................  22211
AY502928.1   22152  ............................................................  22211
AY502927.1   22152  ............................................................  22211
AY502926.1   22152  ............................................................  22211
AY502924.1   22152  ............................................................  22211
AY502923.1   22152  ............................................................  22211
AY394998.1   22137  ............................................................  22196
AY345988.1   22137  ............................................................  22196
AY345986.1   22137  ............................................................  22196
AY357076.1   22138  ............................................................  22197
AY357075.1   22138  ............................................................  22197
AY350750.1   22139  ............................................................  22198
AY282752.2   22137  ............................................................  22196
AY304494.1   3427   ............................................................  3486
AY304493.1   3427   ............................................................  3486
AY427439.1   22136  ............................................................  22195
AY278491.2   22152  ............................................................  22211
AY362699.1   22152  ............................................................  22211
AY283794.1   22136  ............................................................  22195
AY283795.1   22136  ............................................................  22195
AY283797.1   22136  ............................................................  22195
AY321118.1   22152  ............................................................  22211
AY394850.2   22152  ............................................................  22211
AP006561.1   22152  ............................................................  22211
AP006559.1   22152  ............................................................  22211
AP006558.1   22152  ............................................................  22211
AP006557.1   22152  ............................................................  22211
AY348314.1   22083  ............................................................  22142
AY338175.1   22083  ............................................................  22142
AY338174.1   22083  ............................................................  22142
AY485278.1   22152  ............................................................  22211
JX163926.1   22112  ............................................................  22171
GU553363.1   22112  ............................................................  22171
EU371559.1   22152  ............................................................  22211
DQ412597.1   661    ............................................................  720
DQ412594.1   661    ............................................................  720
DQ412593.1   661    ............................................................  720
DQ412590.1   661    ............................................................  720
DQ412588.1   661    ............................................................  720
DQ412576.1   661    ............................................................  720
DQ412575.1   661    ............................................................  720
AY278741.1   22152  ............................................................  22211
AY714217.1   22152  ............................................................  22211
AY559092.1   22136  ............................................................  22195
AY559088.1   22137  ............................................................  22196
DQ182595.1   22136  ............................................................  22195
AY291315.1   22152  ............................................................  22211
AY286320.4   22136  ............................................................  22195
AY394991.1   22137  ............................................................  22196
AY394987.1   22110  ............................................................  22169
AY394978.1   22080  ............................................................  22139
AY310120.1   22152  ............................................................  22211
AY461660.1   22137  ............................................................  22196
AY429078.1   661    ............................................................  720
AY283798.2   22136  ............................................................  22195
AY283796.1   22136  ............................................................  22195
AY323976.1   661    ............................................................  720
AY297028.1   22143  ............................................................  22202
AP006560.1   22152  ............................................................  22211
AY485277.1   22152  ............................................................  22211
AY313906.1   22163  ............................................................  22222
MK062183.1   22154  ............................................................  22213
MK062181.1   22152  ............................................................  22211
MK062179.1   22152  ............................................................  22211
FJ882947.1   22112  ............................................................  22171
FJ882939.1   22112  ............................................................  22171
FJ882938.1   22132  ............................................................  22191
FJ882937.1   22114  ............................................................  22173
FJ882936.1   22112  ............................................................  22171
FJ882935.1   22113  ............................................................  22172
FJ882934.1   22112  ............................................................  22171
FJ882933.1   22114  ............................................................  22173
FJ882932.1   22112  ............................................................  22171
FJ882930.1   22132  ............................................................  22191
FJ882928.1   22132  ............................................................  22191
FJ882927.1   22132  ............................................................  22191
FJ882926.1   22120  ............................................................  22179
FJ882963.1   22133  ............................................................  22192
AY864806.1   22152  ............................................................  22211
AY864805.1   22152  ............................................................  22211
DQ497008.1   22152  ............................................................  22211
DQ412628.1   661    ............................................................  720
DQ412626.1   661    ............................................................  720
DQ412622.1   661    ............................................................  720
DQ412617.1   661    ............................................................  720
DQ412609.1   661    ............................................................  720
DQ412596.1   661    ............................................................  720
DQ412591.1   661    ............................................................  720
DQ412585.1   661    ............................................................  720
DQ412577.1   661    ............................................................  720
AY559090.1   22145  ............................................................  22204
AY595412.1   22130  ............................................................  22189
AY395004.1   22105  ............................................................  22164
AY395002.1   22137  ............................................................  22196
AY395000.1   22137  ............................................................  22196
AY394999.1   22137  ............................................................  22196
AY394993.1   22137  ............................................................  22196
AY394990.1   22137  ............................................................  22196
AY394989.1   22137  ............................................................  22196
AY394982.1   22100  ............................................................  22159
AY304492.1   5888   ............................................................  5947
AY278554.2   22137  ............................................................  22196
AY278488.2   22133  ............................................................  22192
AY463060.1   21494  ............................................................  21553
AY463059.1   22073  ............................................................  22132
MK062184.1   22154  ............................................................  22213
MK062182.1   22152  ............................................................  22211
MK062180.1   22152  ............................................................  22211
JF292922.1   22112  ............................................................  22171
JF292915.1   22112  ............................................................  22171
JF292909.1   22112  ............................................................  22171
HQ890541.1   22112  ............................................................  22171
HQ890535.1   22112  ............................................................  22171
HQ890532.1   22112  ............................................................  22171
HQ890526.1   22112  ............................................................  22171
FJ882961.1   22145  ............................................................  22204
FJ882958.1   22145  ............................................................  22204
FJ882957.1   22145  ............................................................  22204
FJ882955.1   22112  ............................................................  22171
FJ882952.1   22145  ............................................................  22204
FJ882949.1   22113  ............................................................  22172
FJ882948.1   22145  ............................................................  22204
FJ882945.1   22145  ............................................................  22204
FJ882943.1   22145  ............................................................  22204
EU371563.1   22152  ............................................................  22211
DQ412627.1   661    ............................................................  720
DQ412620.1   661    ............................................................  720
DQ412608.1   661    ............................................................  720
DQ412607.1   661    ............................................................  720
DQ412604.1   661    ............................................................  720
DQ412602.1   661    ............................................................  720
DQ412599.1   661    ............................................................  720
DQ412586.1   661    ............................................................  720
DQ412583.1   661    ............................................................  720
DQ412578.1   661    ............................................................  720
AY559096.1   22144  ............................................................  22203
AY559095.1   22142  ............................................................  22201
AY559094.1   22138  ............................................................  22197
AY559087.1   22136  ............................................................  22195
AY559086.1   22136  ............................................................  22195
AY559085.1   22136  ............................................................  22195
AY559083.1   22186  ............................................................  22245
AY559081.1   22140  ............................................................  22199
AY394992.1   22137  ............................................................  22196
AY394983.1   22100  ............................................................  22159
AY394979.1   22100  ............................................................  22159
AY394977.1   22101  ............................................................  22160
AY279354.2   22136  ............................................................  22195
AY654624.1   22151  ............................................................  22210
AY559091.1   22136  ............................................................  22195
JF292906.1   22112  ............................................................  22171
JF292905.1   22112  ............................................................  22171
JF292903.1   22112  ............................................................  22171
HQ890538.1   22112  ............................................................  22171
HQ890531.1   22112  ............................................................  22171
HQ890529.1   22112  ............................................................  22171
FJ882954.1   22105  ............................................................  22164
FJ882953.1   22114  ............................................................  22173
FJ882931.1   22112  ............................................................  22171
EU371562.1   22152  ............................................................  22211
DQ514532.1   1044   ............................................................  1103
DQ412606.1   661    ............................................................  720
DQ412584.1   661    ............................................................  720
AY559084.1   22136  ............................................................  22195
AY559082.1   22151  ............................................................  22210
AY394994.1   22137  ............................................................  22196
AY394985.1   21902  ............................................................  21961
AY304495.1   22137  ............................................................  22196
AY772062.1   22162  ............................................................  22221
AH013708.2   19768  ............................................................  19827
FJ882956.1   22112  ............................................................  22171
JX162087.1   22132  ............................................................  22191
FJ882959.1   22145  ............................................................  22204
FJ882951.1   22145  ............................................................  22204
FJ882940.1   22112  ............................................................  22171
EU371561.1   22152  ............................................................  22211
EU371560.1   22152  ............................................................  22211
DQ514531.1   1054   ............................................................  1113
AB263618.1   661    ............................................................  720
AY559093.1   22136  ............................................................  22195
AY394995.1   22137  ............................................................  22196
AY394986.1   22101  ............................................................  22160
AY429072.1   661    ............................................................  720
AY278490.3   22148  ............................................................  22207
AY278487.3   22152  ............................................................  22211
AY559097.1   22137  ............................................................  22196
FJ882941.1   22131  ............................................................  22190
FJ882960.1   22112  ............................................................  22171
FJ882950.1   22112  ............................................................  22171
FJ882942.1   22145  ............................................................  22204
EU371564.1   22152  ............................................................  22211
DQ640652.1   22158  ............................................................  22217
AB257344.1   22111  ............................................................  22170
FJ882944.1   22094  ......................................................C.....  22153
FJ882929.1   22131  ............................................................  22190
KF514407.1   22132  ............................................................  22191
FJ882962.1   22145  ............................................................  22204
AY394988.1   22066  ............................................................  22125
AY429077.1   661    ............................................................  720
AY429075.1   661    ............................................................  720
AY429074.1   661    ............................................................  720
AY648300.1   661    ............................................................  720
AH012999.2   13635  ............................................................  13694
AY429073.1   661    ............................................................  720
DQ514530.1   1042   ............................................................  1101

Query        721    GCTCAAGACATTTGGGGCACGTCAGCTGCAGCCTATTTTGTTGGCTATTTAAAGCCAACT  780
NC_004718.3  22212  ............................................................  22271
JX163927.1   22172  ............................................................  22231
JX163925.1   22172  ............................................................  22231
JX163923.1   22172  ............................................................  22231
JX163928.1   22172  ............................................................  22231
JX163924.1   22172  ............................................................  22231
JN854286.1   22212  ............................................................  22271
JQ316196.1   22212  ............................................................  22271
GU553365.1   22172  ............................................................  22231
DQ898174.1   22212  ............................................................  22271
DQ412574.1   721    ............................................................  780
AY323977.2   22212  ............................................................  22271
AY291451.1   22212  ............................................................  22271
AY502932.1   22212  ............................................................  22271
AY502931.1   22212  ............................................................  22271
AY502930.1   22212  ............................................................  22271
AY502929.1   22212  ............................................................  22271
AY502928.1   22212  ............................................................  22271
AY502927.1   22212  ............................................................  22271
AY502926.1   22212  ............................................................  22271
AY502924.1   22212  ............................................................  22271
AY502923.1   22212  ............................................................  22271
AY394998.1   22197  ............................................................  22256
AY345988.1   22197  ............................................................  22256
AY345986.1   22197  ............................................................  22256
AY357076.1   22198  ............................................................  22257
AY357075.1   22198  ............................................................  22257
AY350750.1   22199  ............................................................  22258
AY282752.2   22197  ............................................................  22256
AY304494.1   3487   ............................................................  3546
AY304493.1   3487   ............................................................  3546
AY427439.1   22196  ............................................................  22255
AY278491.2   22212  ............................................................  22271
AY362699.1   22212  ............................................................  22271
AY283794.1   22196  ............................................................  22255
AY283795.1   22196  ............................................................  22255
AY283797.1   22196  ............................................................  22255
AY321118.1   22212  ............................................................  22271
AY394850.2   22212  ............................................................  22271
AP006561.1   22212  ............................................................  22271
AP006559.1   22212  ............................................................  22271
AP006558.1   22212  ............................................................  22271
AP006557.1   22212  ............................................................  22271
AY348314.1   22143  ............................................................  22202
AY338175.1   22143  ............................................................  22202
AY338174.1   22143  ............................................................  22202
AY485278.1   22212  ............................................................  22271
JX163926.1   22172  ............................................................  22231
GU553363.1   22172  ............................................................  22231
EU371559.1   22212  ............................................................  22271
DQ412597.1   721    ............................................................  780
DQ412594.1   721    ............................................................  780
DQ412593.1   721    ............................................................  780
DQ412590.1   721    ............................................................  780
DQ412588.1   721    ............................................................  780
DQ412576.1   721    ............................................................  780
DQ412575.1   721    ............................................................  780
AY278741.1   22212  ............................................................  22271
AY714217.1   22212  ............................................................  22271
AY559092.1   22196  ............................................................  22255
AY559088.1   22197  ............................................................  22256
DQ182595.1   22196  ............................................................  22255
AY291315.1   22212  ............................................................  22271
AY286320.4   22196  ............................................................  22255
AY394991.1   22197  ..........C.................................................  22256
AY394987.1   22170  ..........C.................................................  22229
AY394978.1   22140  ............................................................  22199
AY310120.1   22212  ............................................................  22271
AY461660.1   22197  ............................................................  22256
AY429078.1   721    ..........C.................................................  780
AY283798.2   22196  ............................................................  22255
AY283796.1   22196  ............................................................  22255
AY323976.1   721    ............................................................  780
AY297028.1   22203  ............................................................  22262
AP006560.1   22212  ............................................................  22271
AY485277.1   22212  ............................................................  22271
AY313906.1   22223  ............................................................  22282
MK062183.1   22214  ............................................................  22273
MK062181.1   22212  ............................................................  22271
MK062179.1   22212  ............................................................  22271
FJ882947.1   22172  ............................................................  22231
FJ882939.1   22172  ............................................................  22231
FJ882938.1   22192  ............................................................  22251
FJ882937.1   22174  ............................................................  22233
FJ882936.1   22172  ............................................................  22231
FJ882935.1   22173  ............................................................  22232
FJ882934.1   22172  ............................................................  22231
FJ882933.1   22174  ............................................................  22233
FJ882932.1   22172  ............................................................  22231
FJ882930.1   22192  ............................................................  22251
FJ882928.1   22192  ............................................................  22251
FJ882927.1   22192  ............................................................  22251
FJ882926.1   22180  ............................................................  22239
FJ882963.1   22193  ............................................................  22252
AY864806.1   22212  ..........C.................................................  22271
AY864805.1   22212  ..........C.................................................  22271
DQ497008.1   22212  ............................................................  22271
DQ412628.1   721    ............................................................  780
DQ412626.1   721    ............................................................  780
DQ412622.1   721    ............................................................  780
DQ412617.1   721    ............................................................  780
DQ412609.1   721    ............................................................  780
DQ412596.1   721    ............................................................  780
DQ412591.1   721    ............................................................  780
DQ412585.1   721    ............................................................  780
DQ412577.1   721    ............................................................  780
AY559090.1   22205  ............................................................  22264
AY595412.1   22190  ..........C.................................................  22249
AY395004.1   22165  ..........C.................................................  22224
AY395002.1   22197  ............................................................  22256
AY395000.1   22197  ............................................................  22256
AY394999.1   22197  ............................................................  22256
AY394993.1   22197  ..........C.................................................  22256
AY394990.1   22197  ..........C.................................................  22256
AY394989.1   22197  ..........C.................................................  22256
AY394982.1   22160  ..........C.................................................  22219
AY304492.1   5948   ..........C.................................................  6007
AY278554.2   22197  ..........C.................................................  22256
AY278488.2   22193  ..........C.................................................  22252
AY463060.1   21554  ............................................................  21613
AY463059.1   22133  ............................................................  22192
MK062184.1   22214  ............................................................  22273
MK062182.1   22212  ............................................................  22271
MK062180.1   22212  ............................................................  22271
JF292922.1   22172  ............................................................  22231
JF292915.1   22172  ............................................................  22231
JF292909.1   22172  ............................................................  22231
HQ890541.1   22172  ............................................................  22231
HQ890535.1   22172  ............................................................  22231
HQ890532.1   22172  ............................................................  22231
HQ890526.1   22172  ............................................................  22231
FJ882961.1   22205  ............................................................  22264
FJ882958.1   22205  ............................................................  22264
FJ882957.1   22205  ............................................................  22264
FJ882955.1   22172  ............................................................  22231
FJ882952.1   22205  ............................................................  22264
FJ882949.1   22173  .......................................T....................  22232
FJ882948.1   22205  ............................................................  22264
FJ882945.1   22205  ............................................................  22264
FJ882943.1   22205  ............................................................  22264
EU371563.1   22212  ............................................................  22271
DQ412627.1   721    ............................................................  780
DQ412620.1   721    ............................................................  780
DQ412608.1   721    ............................................................  780
DQ412607.1   721    ............................................................  780
DQ412604.1   721    ............................................................  780
DQ412602.1   721    ............................................................  780
DQ412599.1   721    ............................................................  780
DQ412586.1   721    ............................................................  780
DQ412583.1   721    ............................................................  780
DQ412578.1   721    ............................................................  780
AY559096.1   22204  ............................................................  22263
AY559095.1   22202  ............................................................  22261
AY559094.1   22198  ............................................................  22257
AY559087.1   22196  ............................................................  22255
AY559086.1   22196  ............................................................  22255
AY559085.1   22196  ............................................................  22255
AY559083.1   22246  ............................................................  22305
AY559081.1   22200  ............................................................  22259
AY394992.1   22197  ..........C.................................................  22256
AY394983.1   22160  ..........C.................................................  22219
AY394979.1   22160  ............................................................  22219
AY394977.1   22161  ............................................................  22220
AY279354.2   22196  ..........C.................................................  22255
AY654624.1   22211  ..........C.................................................  22270
AY559091.1   22196  ............................................................  22255
JF292906.1   22172  ............................................................  22231
JF292905.1   22172  ............................................................  22231
JF292903.1   22172  ............................................................  22231
HQ890538.1   22172  ............................................................  22231
HQ890531.1   22172  ............................................................  22231
HQ890529.1   22172  ............................................................  22231
FJ882954.1   22165  ............................................................  22224
FJ882953.1   22174  ............................................................  22233
FJ882931.1   22172  ............................................................  22231
EU371562.1   22212  ............................................................  22271
DQ514532.1   1104   ............................................................  1163
DQ412606.1   721    ............................................................  780
DQ412584.1   721    ............................................................  780
AY559084.1   22196  ............................................................  22255
AY559082.1   22211  ............................................................  22270
AY394994.1   22197  ..........C.................................................  22256
AY394985.1   21962  ..........C.................................................  22021
AY304495.1   22197  ..........C.................................................  22256
AY772062.1   22222  ..........C.................................................  22281
AH013708.2   19828  ............................................................  19887
FJ882956.1   22172  ............................................................  22231
JX162087.1   22192  ............................................................  22251
FJ882959.1   22205  ............................................................  22264
FJ882951.1   22205  ............................................................  22264
FJ882940.1   22172  ............................................................  22231
EU371561.1   22212  ............................................................  22271
EU371560.1   22212  ............................................................  22271
DQ514531.1   1114   ..........C.................................................  1173
AB263618.1   721    ............................................................  780
AY559093.1   22196  ............................................................  22255
AY394995.1   22197  ..........C.................................................  22256
AY394986.1   22161  ..........C.................................................  22220
AY429072.1   721    ..........C.................................................  780
AY278490.3   22208  ..........C.................................................  22267
AY278487.3   22212  ..........C.................................................  22271
AY559097.1   22197  ............................................................  22256
FJ882941.1   22191  ............................................................  22250
FJ882960.1   22172  ............................................................  22231
FJ882950.1   22172  ............................................................  22231
FJ882942.1   22205  ............................................................  22264
EU371564.1   22212  ............................................................  22271
DQ640652.1   22218  ..........C.................................................  22277
AB257344.1   22171  ............................................................  22230
FJ882944.1   22154  ............................................................  22213
FJ882929.1   22191  ............................................................  22250
KF514407.1   22192  ............................................................  22251
FJ882962.1   22205  ............................................................  22264
AY394988.1   22126  ..........C.................................................  22185
AY429077.1   721    ..........C.................................................  780
AY429075.1   721    ..........C.................................................  780
AY429074.1   721    ..........C.................................................  780
AY648300.1   721    ..........C.................................................  780
AH012999.2   13695  ............................................................  13754
AY429073.1   721    ..........C.................................................  780
DQ514530.1   1102   ............................................................  1161

Query        781    ACATTTATGCTCAAGTATGATGAAAATGGTACAATCACAGATGCTGTTGATTGTTCTCAA  840
NC_004718.3  22272  ............................................................  22331
JX163927.1   22232  ............................................................  22291
JX163925.1   22232  ............................................................  22291
JX163923.1   22232  ............................................................  22291
JX163928.1   22232  ............................................................  22291
JX163924.1   22232  ............................................................  22291
JN854286.1   22272  ............................................................  22331
JQ316196.1   22272  ............................................................  22331
GU553365.1   22232  ............................................................  22291
DQ898174.1   22272  ............................................................  22331
DQ412574.1   781    ............................................................  840
AY323977.2   22272  ............................................................  22331
AY291451.1   22272  ............................................................  22331
AY502932.1   22272  ............................................................  22331
AY502931.1   22272  ............................................................  22331
AY502930.1   22272  ............................................................  22331
AY502929.1   22272  ............................................................  22331
AY502928.1   22272  ............................................................  22331
AY502927.1   22272  ............................................................  22331
AY502926.1   22272  ............................................................  22331
AY502924.1   22272  ............................................................  22331
AY502923.1   22272  ............................................................  22331
AY394998.1   22257  ............................................................  22316
AY345988.1   22257  ............................................................  22316
AY345986.1   22257  ............................................................  22316
AY357076.1   22258  ............................................................  22317
AY357075.1   22258  ............................................................  22317
AY350750.1   22259  ............................................................  22318
AY282752.2   22257  ............................................................  22316
AY304494.1   3547   ............................................................  3606
AY304493.1   3547   ............................................................  3606
AY427439.1   22256  ............................................................  22315
AY278491.2   22272  ............................................................  22331
AY362699.1   22272  ............................................................  22331
AY283794.1   22256  ............................................................  22315
AY283795.1   22256  ............................................................  22315
AY283797.1   22256  ............................................................  22315
AY321118.1   22272  ............................................................  22331
AY394850.2   22272  ............................................................  22331
AP006561.1   22272  ............................................................  22331
AP006559.1   22272  ............................................................  22331
AP006558.1   22272  ............................................................  22331
AP006557.1   22272  ............................................................  22331
AY348314.1   22203  ............................................................  22262
AY338175.1   22203  ............................................................  22262
AY338174.1   22203  ............................................................  22262
AY485278.1   22272  ............................................................  22331
JX163926.1   22232  ............................................................  22291
GU553363.1   22232  ............................................................  22291
EU371559.1   22272  ............................................................  22331
DQ412597.1   781    ............................................................  840
DQ412594.1   781    ............................................................  840
DQ412593.1   781    ............................................................  840
DQ412590.1   781    ............................................................  840
DQ412588.1   781    ............................................................  840
DQ412576.1   781    ............................................................  840
DQ412575.1   781    ............................................................  840
AY278741.1   22272  ............................................................  22331
AY714217.1   22272  ............................................................  22331
AY559092.1   22256  ............................................................  22315
AY559088.1   22257  ............................................................  22316
DQ182595.1   22256  ............................................................  22315
AY291315.1   22272  ............................................................  22331
AY286320.4   22256  ............................................................  22315
AY394991.1   22257  ............................................................  22316
AY394987.1   22230  ............................................................  22289
AY394978.1   22200  ............................................................  22259
AY310120.1   22272  ............................................................  22331
AY461660.1   22257  ............................................................  22316
AY429078.1   781    ............................................................  840
AY283798.2   22256  ............................................................  22315
AY283796.1   22256  ............................................................  22315
AY323976.1   781    ............................................................  840
AY297028.1   22263  ............................................................  22322
AP006560.1   22272  ............................................................  22331
AY485277.1   22272  ............................................................  22331
AY313906.1   22283  ............................................................  22342
MK062183.1   22274  ............................................................  22333
MK062181.1   22272  ............................................................  22331
MK062179.1   22272  ............................................................  22331
FJ882947.1   22232  ............................................................  22291
FJ882939.1   22232  ............................................................  22291
FJ882938.1   22252  ............................................................  22311
FJ882937.1   22234  ............................................................  22293
FJ882936.1   22232  ............................................................  22291
FJ882935.1   22233  ............................................................  22292
FJ882934.1   22232  ............................................................  22291
FJ882933.1   22234  ............................................................  22293
FJ882932.1   22232  ............................................................  22291
FJ882930.1   22252  ............................................................  22311
FJ882928.1   22252  ............................................................  22311
FJ882927.1   22252  ............................................................  22311
FJ882926.1   22240  ............................................................  22299
FJ882963.1   22253  ............................................................  22312
AY864806.1   22272  ............................................................  22331
AY864805.1   22272  ............................................................  22331
DQ497008.1   22272  ............................................................  22331
DQ412628.1   781    ............................................................  840
DQ412626.1   781    ............................................................  840
DQ412622.1   781    ............................................................  840
DQ412617.1   781    ............................................................  840
DQ412609.1   781    ............................................................  840
DQ412596.1   781    ............................................................  840
DQ412591.1   781    ............................................................  840
DQ412585.1   781    ............................................................  840
DQ412577.1   781    ............................................................  840
AY559090.1   22265  ............................................................  22324
AY595412.1   22250  ............................................................  22309
AY395004.1   22225  ............................................................  22284
AY395002.1   22257  ............................................................  22316
AY395000.1   22257  ............................................................  22316
AY394999.1   22257  ............................................................  22316
AY394993.1   22257  ............................................................  22316
AY394990.1   22257  ............................................................  22316
AY394989.1   22257  ............................................................  22316
AY394982.1   22220  ............................................................  22279
AY304492.1   6008   ............................................................  6067
AY278554.2   22257  ............................................................  22316
AY278488.2   22253  ............................................................  22312
AY463060.1   21614  ............................................................  21673
AY463059.1   22193  ............................................................  22252
MK062184.1   22274  ............................................................  22333
MK062182.1   22272  ............................................................  22331
MK062180.1   22272  ............................................................  22331
JF292922.1   22232  ............................................................  22291
JF292915.1   22232  ............................................................  22291
JF292909.1   22232  ............................................................  22291
HQ890541.1   22232  ............................................................  22291
HQ890535.1   22232  ............................................................  22291
HQ890532.1   22232  ............................................................  22291
HQ890526.1   22232  ............................................................  22291
FJ882961.1   22265  ............................................................  22324
FJ882958.1   22265  ............................................................  22324
FJ882957.1   22265  ............................................................  22324
FJ882955.1   22232  ............................................................  22291
FJ882952.1   22265  ............................................................  22324
FJ882949.1   22233  ............................................................  22292
FJ882948.1   22265  ............................................................  22324
FJ882945.1   22265  ............................................................  22324
FJ882943.1   22265  ............................................................  22324
EU371563.1   22272  ............................................................  22331
DQ412627.1   781    ............................................................  840
DQ412620.1   781    ............................................................  840
DQ412608.1   781    ............................................................  840
DQ412607.1   781    ............................................................  840
DQ412604.1   781    ............................................................  840
DQ412602.1   781    ............................................................  840
DQ412599.1   781    ............................................................  840
DQ412586.1   781    ............................................................  840
DQ412583.1   781    ............................................................  840
DQ412578.1   781    ............................................................  840
AY559096.1   22264  ............................................................  22323
AY559095.1   22262  ............................................................  22321
AY559094.1   22258  ............................................................  22317
AY559087.1   22256  ............................................................  22315
AY559086.1   22256  ............................................................  22315
AY559085.1   22256  ............................................................  22315
AY559083.1   22306  ............................................................  22365
AY559081.1   22260  ............................................................  22319
AY394992.1   22257  ............................................................  22316
AY394983.1   22220  ............................................................  22279
AY394979.1   22220  ............................................................  22279
AY394977.1   22221  ............................................................  22280
AY279354.2   22256  ............................................................  22315
AY654624.1   22271  ............................................................  22330
AY559091.1   22256  ............................................................  22315
JF292906.1   22232  ............................................................  22291
JF292905.1   22232  ............................................................  22291
JF292903.1   22232  ............................................................  22291
HQ890538.1   22232  ............................................................  22291
HQ890531.1   22232  ............................................................  22291
HQ890529.1   22232  ............................................................  22291
FJ882954.1   22225  ............................................................  22284
FJ882953.1   22234  ............................................................  22293
FJ882931.1   22232  ............................................................  22291
EU371562.1   22272  ............................................................  22331
DQ514532.1   1164   ............................................................  1223
DQ412606.1   781    ............................................................  840
DQ412584.1   781    ............................................................  840
AY559084.1   22256  ............................................................  22315
AY559082.1   22271  ............................................................  22330
AY394994.1   22257  ............................................................  22316
AY394985.1   22022  ............................................................  22081
AY304495.1   22257  ............................................................  22316
AY772062.1   22282  ............................................................  22341
AH013708.2   19888  ............................................................  19947
FJ882956.1   22232  ............................................................  22291
JX162087.1   22252  ............................................................  22311
FJ882959.1   22265  ............................................................  22324
FJ882951.1   22265  ............................................................  22324
FJ882940.1   22232  ............................................................  22291
EU371561.1   22272  ............................................................  22331
EU371560.1   22272  ............................................................  22331
DQ514531.1   1174   ............................................................  1233
AB263618.1   781    ............................................................  840
AY559093.1   22256  ............................................................  22315
AY394995.1   22257  ............................................................  22316
AY394986.1   22221  ............................................................  22280
AY429072.1   781    ............................................................  840
AY278490.3   22268  ............................................................  22327
AY278487.3   22272  ............................................................  22331
AY559097.1   22257  ............................................................  22316
FJ882941.1   22251  ............................................................  22310
FJ882960.1   22232  ............................................................  22291
FJ882950.1   22232  ............................................................  22291
FJ882942.1   22265  ............................................................  22324
EU371564.1   22272  ............................................................  22331
DQ640652.1   22278  ............................................................  22337
AB257344.1   22231  ............................................................  22290
FJ882944.1   22214  ............................................................  22273
FJ882929.1   22251  ............................................................  22310
KF514407.1   22252  ............................................................  22311
FJ882962.1   22265  ............................................................  22324
AY394988.1   22186  ............................................................  22245
AY429077.1   781    ............................................................  840
AY429075.1   781    ............................................................  840
AY429074.1   781    ............................................................  840
AY648300.1   781    ............................................................  840
AH012999.2   13755  .....................................................C......  13814
AY429073.1   781    ............................................................  840
DQ514530.1   1162   ............................................................  1221

Query        841    AATCCACTTGCTGAACTCAAATGCTCTGTTAAGAGCTTTGAGATTGACAAAGGAATTTAC  900
NC_004718.3  22332  ............................................................  22391
JX163927.1   22292  ............................................................  22351
JX163925.1   22292  ............................................................  22351
JX163923.1   22292  ............................................................  22351
JX163928.1   22292  ............................................................  22351
JX163924.1   22292  ............................................................  22351
JN854286.1   22332  ............................................................  22391
JQ316196.1   22332  ............................................................  22391
GU553365.1   22292  ............................................................  22351
DQ898174.1   22332  ............................................................  22391
DQ412574.1   841    ............................................................  900
AY323977.2   22332  ............................................................  22391
AY291451.1   22332  ............................................................  22391
AY502932.1   22332  ............................................................  22391
AY502931.1   22332  ............................................................  22391
AY502930.1   22332  ............................................................  22391
AY502929.1   22332  ............................................................  22391
AY502928.1   22332  ............................................................  22391
AY502927.1   22332  ............................................................  22391
AY502926.1   22332  ............................................................  22391
AY502924.1   22332  ............................................................  22391
AY502923.1   22332  ............................................................  22391
AY394998.1   22317  ............................................................  22376
AY345988.1   22317  ............................................................  22376
AY345986.1   22317  ............................................................  22376
AY357076.1   22318  ............................................................  22377
AY357075.1   22318  ............................................................  22377
AY350750.1   22319  ............................................................  22378
AY282752.2   22317  ............................................................  22376
AY304494.1   3607   ............................................................  3666
AY304493.1   3607   ............................................................  3666
AY427439.1   22316  ............................................................  22375
AY278491.2   22332  ............................................................  22391
AY362699.1   22332  ............................................................  22391
AY283794.1   22316  ............................................................  22375
AY283795.1   22316  ............................................................  22375
AY283797.1   22316  ............................................................  22375
AY321118.1   22332  ............................................................  22391
AY394850.2   22332  ............................................................  22391
AP006561.1   22332  ............................................................  22391
AP006559.1   22332  ............................................................  22391
AP006558.1   22332  ............................................................  22391
AP006557.1   22332  ............................................................  22391
AY348314.1   22263  ............................................................  22322
AY338175.1   22263  ............................................................  22322
AY338174.1   22263  ............................................................  22322
AY485278.1   22332  ............................................................  22391
JX163926.1   22292  ............................................................  22351
GU553363.1   22292  ............................................................  22351
EU371559.1   22332  ............................................................  22391
DQ412597.1   841    ............................................................  900
DQ412594.1   841    ............................................................  900
DQ412593.1   841    ............................................................  900
DQ412590.1   841    ............................................................  900
DQ412588.1   841    ............................................................  900
DQ412576.1   841    ............................................................  900
DQ412575.1   841    ............................................................  900
AY278741.1   22332  ............................................................  22391
AY714217.1   22332  ............................................................  22391
AY559092.1   22316  ............................................................  22375
AY559088.1   22317  ............................................................  22376
DQ182595.1   22316  ............................................................  22375
AY291315.1   22332  ............................................................  22391
AY286320.4   22316  ............................................................  22375
AY394991.1   22317  ............................................................  22376
AY394987.1   22290  ............................................................  22349
AY394978.1   22260  ............................................................  22319
AY310120.1   22332  ............................................................  22391
AY461660.1   22317  ............................................................  22376
AY429078.1   841    ............................................................  900
AY283798.2   22316  ............................................................  22375
AY283796.1   22316  ............................................................  22375
AY323976.1   841    ............................................................  900
AY297028.1   22323  ............................................................  22382
AP006560.1   22332  ............................................................  22391
AY485277.1   22332  ............................................................  22391
AY313906.1   22343  ............................................................  22402
MK062183.1   22334  ............................................................  22393
MK062181.1   22332  ............................................................  22391
MK062179.1   22332  ............................................................  22391
FJ882947.1   22292  ............................................................  22351
FJ882939.1   22292  ............................................................  22351
FJ882938.1   22312  ............................................................  22371
FJ882937.1   22294  ............................................................  22353
FJ882936.1   22292  ............................................................  22351
FJ882935.1   22293  ............................................................  22352
FJ882934.1   22292  ............................................................  22351
FJ882933.1   22294  ............................................................  22353
FJ882932.1   22292  ............................................................  22351
FJ882930.1   22312  ............................................................  22371
FJ882928.1   22312  ............................................................  22371
FJ882927.1   22312  ............................................................  22371
FJ882926.1   22300  ............................................................  22359
FJ882963.1   22313  ............................................................  22372
AY864806.1   22332  ............................................................  22391
AY864805.1   22332  ............................................................  22391
DQ497008.1   22332  ............................................................  22391
DQ412628.1   841    ............................................................  900
DQ412626.1   841    ............................................................  900
DQ412622.1   841    ............................................................  900
DQ412617.1   841    ............................................................  900
DQ412609.1   841    ............................................................  900
DQ412596.1   841    ............................................................  900
DQ412591.1   841    ............................................................  900
DQ412585.1   841    ............................................................  900
DQ412577.1   841    ............................................................  900
AY559090.1   22325  ............................................................  22384
AY595412.1   22310  ............................................................  22369
AY395004.1   22285  ............................................................  22344
AY395002.1   22317  ............................................................  22376
AY395000.1   22317  ............................................................  22376
AY394999.1   22317  ............................................................  22376
AY394993.1   22317  ............................................................  22376
AY394990.1   22317  ............................................................  22376
AY394989.1   22317  ............................................................  22376
AY394982.1   22280  ............................................................  22339
AY304492.1   6068   ............................................................  6127
AY278554.2   22317  ............................................................  22376
AY278488.2   22313  ............................................................  22372
AY463060.1   21674  ............................................................  21733
AY463059.1   22253  ............................................................  22312
MK062184.1   22334  ............................................................  22393
MK062182.1   22332  ............................................................  22391
MK062180.1   22332  ............................................................  22391
JF292922.1   22292  ............................................................  22351
JF292915.1   22292  ............................................................  22351
JF292909.1   22292  ............................................................  22351
HQ890541.1   22292  ............................................................  22351
HQ890535.1   22292  ............................................................  22351
HQ890532.1   22292  ............................................................  22351
HQ890526.1   22292  ............................................................  22351
FJ882961.1   22325  ............................................................  22384
FJ882958.1   22325  ............................................................  22384
FJ882957.1   22325  ............................................................  22384
FJ882955.1   22292  ............................................................  22351
FJ882952.1   22325  ............................................................  22384
FJ882949.1   22293  ............................................................  22352
FJ882948.1   22325  ............................................................  22384
FJ882945.1   22325  ............................................................  22384
FJ882943.1   22325  ............................................................  22384
EU371563.1   22332  ............................................................  22391
DQ412627.1   841    ............................................................  900
DQ412620.1   841    ............................................................  900
DQ412608.1   841    ............................................................  900
DQ412607.1   841    ............................................................  900
DQ412604.1   841    ............................................................  900
DQ412602.1   841    ............................................................  900
DQ412599.1   841    ............................................................  900
DQ412586.1   841    ............................................................  900
DQ412583.1   841    ............................................................  900
DQ412578.1   841    ............................................................  900
AY559096.1   22324  ............................................................  22383
AY559095.1   22322  ............................................................  22381
AY559094.1   22318  ............................................................  22377
AY559087.1   22316  ............................................................  22375
AY559086.1   22316  ............................................................  22375
AY559085.1   22316  ............................................................  22375
AY559083.1   22366  ............................................................  22425
AY559081.1   22320  ............................................................  22379
AY394992.1   22317  ............................................................  22376
AY394983.1   22280  ............................................................  22339
AY394979.1   22280  ............................................................  22339
AY394977.1   22281  ............................................................  22340
AY279354.2   22316  ............................................................  22375
AY654624.1   22331  ............................................................  22390
AY559091.1   22316  ............................................................  22375
JF292906.1   22292  ............................................................  22351
JF292905.1   22292  ............................................................  22351
JF292903.1   22292  ............................................................  22351
HQ890538.1   22292  ............................................................  22351
HQ890531.1   22292  ............................................................  22351
HQ890529.1   22292  ............................................................  22351
FJ882954.1   22285  ............................................................  22344
FJ882953.1   22294  ............................................................  22353
FJ882931.1   22292  ............................................................  22351
EU371562.1   22332  ............................................................  22391
DQ514532.1   1224   ............................................................  1283
DQ412606.1   841    ............................................................  900
DQ412584.1   841    ............................................................  900
AY559084.1   22316  ............................................................  22375
AY559082.1   22331  ............................................................  22390
AY394994.1   22317  ............................................................  22376
AY394985.1   22082  ............................................................  22141
AY304495.1   22317  ............................................................  22376
AY772062.1   22342  ............................................................  22401
AH013708.2   19948  ............................................................  20007
FJ882956.1   22292  ............................................................  22351
JX162087.1   22312  ............................................................  22371
FJ882959.1   22325  ............................................................  22384
FJ882951.1   22325  ............................................................  22384
FJ882940.1   22292  ............................................................  22351
EU371561.1   22332  ............................................................  22391
EU371560.1   22332  ............................................................  22391
DQ514531.1   1234   ............................................................  1293
AB263618.1   841    ............................................................  900
AY559093.1   22316  ............................................................  22375
AY394995.1   22317  ............................................................  22376
AY394986.1   22281  ............................................................  22340
AY429072.1   841    ............................................................  900
AY278490.3   22328  ............................................................  22387
AY278487.3   22332  ............................................................  22391
AY559097.1   22317  ............................................................  22376
FJ882941.1   22311  ............................................................  22370
FJ882960.1   22292  ....................G.......................................  22351
FJ882950.1   22292  ............................................................  22351
FJ882942.1   22325  ............................................................  22384
EU371564.1   22332  ............................................................  22391
DQ640652.1   22338  ............................................................  22397
AB257344.1   22291  ............................................................  22350
FJ882944.1   22274  ............................................................  22333
FJ882929.1   22311  ............................................................  22370
KF514407.1   22312  ............................................................  22371
FJ882962.1   22325  ............................................................  22384
AY394988.1   22246  ............................................................  22305
AY429077.1   841    ............................................................  900
AY429075.1   841    ............................................................  900
AY429074.1   841    ............................................................  900
AY648300.1   841    ............................................................  900
AH012999.2   13815  ............................................................  13874
AY429073.1   841    ............................................................  900
DQ514530.1   1222   ............................................................  1281

Query        901    CAGACCTCTAATTTCAGGGTTGTTCCCTCAGGAGATGTTGTGAGATTCCCTAATATTACA  960
NC_004718.3  22392  ............................................................  22451
JX163927.1   22352  ............................................................  22411
JX163925.1   22352  ............................................................  22411
JX163923.1   22352  ............................................................  22411
JX163928.1   22352  ............................................................  22411
JX163924.1   22352  ............................................................  22411
JN854286.1   22392  ............................................................  22451
JQ316196.1   22392  ............................................................  22451
GU553365.1   22352  ............................................................  22411
DQ898174.1   22392  ............................................................  22451
DQ412574.1   901    ............................................................  960
AY323977.2   22392  ............................................................  22451
AY291451.1   22392  ............................................................  22451
AY502932.1   22392  ............................................................  22451
AY502931.1   22392  ............................................................  22451
AY502930.1   22392  ............................................................  22451
AY502929.1   22392  ............................................................  22451
AY502928.1   22392  ............................................................  22451
AY502927.1   22392  ............................................................  22451
AY502926.1   22392  ............................................................  22451
AY502924.1   22392  ............................................................  22451
AY502923.1   22392  ............................................................  22451
AY394998.1   22377  ............................................................  22436
AY345988.1   22377  ............................................................  22436
AY345986.1   22377  ............................................................  22436
AY357076.1   22378  ............................................................  22437
AY357075.1   22378  ............................................................  22437
AY350750.1   22379  ............................................................  22438
AY282752.2   22377  ............................................................  22436
AY304494.1   3667   ............................................................  3726
AY304493.1   3667   ............................................................  3726
AY427439.1   22376  ............................................................  22435
AY278491.2   22392  ............................................................  22451
AY362699.1   22392  ............................................................  22451
AY283794.1   22376  ............................................................  22435
AY283795.1   22376  ............................................................  22435
AY283797.1   22376  ............................................................  22435
AY321118.1   22392  ............................................................  22451
AY394850.2   22392  ............................................................  22451
AP006561.1   22392  ............................................................  22451
AP006559.1   22392  ............................................................  22451
AP006558.1   22392  ............................................................  22451
AP006557.1   22392  ............................................................  22451
AY348314.1   22323  ............................................................  22382
AY338175.1   22323  ............................................................  22382
AY338174.1   22323  ............................................................  22382
AY485278.1   22392  ............................................................  22451
JX163926.1   22352  ............................................................  22411
GU553363.1   22352  ............................................................  22411
EU371559.1   22392  ............................................................  22451
DQ412597.1   901    ............................................................  960
DQ412594.1   901    ............................................................  960
DQ412593.1   901    ............................................................  960
DQ412590.1   901    ............................................................  960
DQ412588.1   901    ............................................................  960
DQ412576.1   901    ............................................................  960
DQ412575.1   901    ............................................................  960
AY278741.1   22392  ............................................................  22451
AY714217.1   22392  ............................................................  22451
AY559092.1   22376  ............................................................  22435
AY559088.1   22377  ............................................................  22436
DQ182595.1   22376  ............................................................  22435
AY291315.1   22392  ............................................................  22451
AY286320.4   22376  ............................................................  22435
AY394991.1   22377  ............................................................  22436
AY394987.1   22350  ............................................................  22409
AY394978.1   22320  ............................................................  22379
AY310120.1   22392  ............................................................  22451
AY461660.1   22377  ............................................................  22436
AY429078.1   901    ............................................................  960
AY283798.2   22376  ............................................................  22435
AY283796.1   22376  ............................................................  22435
AY323976.1   901    ............................................................  960
AY297028.1   22383  ............................................................  22442
AP006560.1   22392  ............................................................  22451
AY485277.1   22392  ............................................................  22451
AY313906.1   22403  ............................................................  22462
MK062183.1   22394  ............................................................  22453
MK062181.1   22392  ............................................................  22451
MK062179.1   22392  ............................................................  22451
FJ882947.1   22352  ............................................................  22411
FJ882939.1   22352  ............................................................  22411
FJ882938.1   22372  ............................................................  22431
FJ882937.1   22354  ............................................................  22413
FJ882936.1   22352  ............................................................  22411
FJ882935.1   22353  ............................................................  22412
FJ882934.1   22352  ............................................................  22411
FJ882933.1   22354  ............................................................  22413
FJ882932.1   22352  ............................................................  22411
FJ882930.1   22372  ............................................................  22431
FJ882928.1   22372  ............................................................  22431
FJ882927.1   22372  ............................................................  22431
FJ882926.1   22360  ............................................................  22419
FJ882963.1   22373  ............................................................  22432
AY864806.1   22392  ............................................................  22451
AY864805.1   22392  ............................................................  22451
DQ497008.1   22392  ............................................................  22451
DQ412628.1   901    ............................................................  960
DQ412626.1   901    ............................................................  960
DQ412622.1   901    ............................................................  960
DQ412617.1   901    ............................................................  960
DQ412609.1   901    ............................................................  960
DQ412596.1   901    ............................................................  960
DQ412591.1   901    ............................................................  960
DQ412585.1   901    ............................................................  960
DQ412577.1   901    ............................................................  960
AY559090.1   22385  ............................................................  22444
AY595412.1   22370  ............................................................  22429
AY395004.1   22345  ............................................................  22404
AY395002.1   22377  ............................................................  22436
AY395000.1   22377  ............................................................  22436
AY394999.1   22377  ............................................................  22436
AY394993.1   22377  ............................................................  22436
AY394990.1   22377  ............................................................  22436
AY394989.1   22377  ............................................................  22436
AY394982.1   22340  ............................................................  22399
AY304492.1   6128   ............................................................  6187
AY278554.2   22377  ............................................................  22436
AY278488.2   22373  ............................................................  22432
AY463060.1   21734  ............................................................  21793
AY463059.1   22313  ............................................................  22372
MK062184.1   22394  ............................................................  22453
MK062182.1   22392  ............................................................  22451
MK062180.1   22392  ............................................................  22451
JF292922.1   22352  ............................................................  22411
JF292915.1   22352  ............................................................  22411
JF292909.1   22352  ............................................................  22411
HQ890541.1   22352  ............................................................  22411
HQ890535.1   22352  ............................................................  22411
HQ890532.1   22352  ............................................................  22411
HQ890526.1   22352  ............................................................  22411
FJ882961.1   22385  ............................................................  22444
FJ882958.1   22385  ............................................................  22444
FJ882957.1   22385  ............................................................  22444
FJ882955.1   22352  ............................................................  22411
FJ882952.1   22385  ............................................................  22444
FJ882949.1   22353  ............................................................  22412
FJ882948.1   22385  ............................................................  22444
FJ882945.1   22385  ............................................................  22444
FJ882943.1   22385  ............................................................  22444
EU371563.1   22392  ............................................................  22451
DQ412627.1   901    ............................................................  960
DQ412620.1   901    ............................................................  960
DQ412608.1   901    ............................................................  960
DQ412607.1   901    ............................................................  960
DQ412604.1   901    ............................................................  960
DQ412602.1   901    ............................................................  960
DQ412599.1   901    ............................................................  960
DQ412586.1   901    ............................................................  960
DQ412583.1   901    ............................................................  960
DQ412578.1   901    ............................................................  960
AY559096.1   22384  ............................................................  22443
AY559095.1   22382  ............................................................  22441
AY559094.1   22378  ............................................................  22437
AY559087.1   22376  ............................................................  22435
AY559086.1   22376  ............................................................  22435
AY559085.1   22376  ............................................................  22435
AY559083.1   22426  ............................................................  22485
AY559081.1   22380  ............................................................  22439
AY394992.1   22377  ............................................................  22436
AY394983.1   22340  ............................................................  22399
AY394979.1   22340  ............................................................  22399
AY394977.1   22341  ............................................................  22400
AY279354.2   22376  ............................................................  22435
AY654624.1   22391  ............................................................  22450
AY559091.1   22376  ............................................................  22435
JF292906.1   22352  ............................................................  22411
JF292905.1   22352  ............................................................  22411
JF292903.1   22352  ............................................................  22411
HQ890538.1   22352  ............................................................  22411
HQ890531.1   22352  ............................................................  22411
HQ890529.1   22352  ............................................................  22411
FJ882954.1   22345  ............................................................  22404
FJ882953.1   22354  ............................................................  22413
FJ882931.1   22352  ............................................................  22411
EU371562.1   22392  ............................................................  22451
DQ514532.1   1284   ............................................................  1343
DQ412606.1   901    ............................................................  960
DQ412584.1   901    ............................................................  960
AY559084.1   22376  ............................................................  22435
AY559082.1   22391  ............................................................  22450
AY394994.1   22377  ............................................................  22436
AY394985.1   22142  ............................................................  22201
AY304495.1   22377  ............................................................  22436
AY772062.1   22402  ............................................................  22461
AH013708.2   20008  ............................................................  20067
FJ882956.1   22352  ............................................................  22411
JX162087.1   22372  ............................................................  22431
FJ882959.1   22385  ............................................................  22444
FJ882951.1   22385  ............................................................  22444
FJ882940.1   22352  ............................................................  22411
EU371561.1   22392  ............................................................  22451
EU371560.1   22392  ............................................................  22451
DQ514531.1   1294   ............................................................  1353
AB263618.1   901    ............................................................  960
AY559093.1   22376  ............................................................  22435
AY394995.1   22377  ............................................................  22436
AY394986.1   22341  ............................................................  22400
AY429072.1   901    ............................................................  960
AY278490.3   22388  ............................................................  22447
AY278487.3   22392  ..............................A.............................  22451
AY559097.1   22377  ............................................................  22436
FJ882941.1   22371  ............................................................  22430
FJ882960.1   22352  ............................................................  22411
FJ882950.1   22352  ............................................................  22411
FJ882942.1   22385  ............................................................  22444
EU371564.1   22392  ............................................................  22451
DQ640652.1   22398  ............................................................  22457
AB257344.1   22351  ............................................................  22410
FJ882944.1   22334  ............................................................  22393
FJ882929.1   22371  ...............................T............................  22430
KF514407.1   22372  ............................................................  22431
FJ882962.1   22385  ............................................................  22444
AY394988.1   22306  ..............................A.............................  22365
AY429077.1   901    ............................................................  960
AY429075.1   901    ............................................................  960
AY429074.1   901    ............................................................  960
AY648300.1   901    ............................................................  960
AH012999.2   13875  ............................................................  13934
AY429073.1   901    ............................................................  960
DQ514530.1   1282   ............................................................  1341

Query        961    AACTTGTGTCCTTTTGGAGAGGTTTTTAATGCTACTAAATTCCCTTCTGTCTATGCATGG  1020
NC_004718.3  22452  ............................................................  22511
JX163927.1   22412  ............................................................  22471
JX163925.1   22412  ............................................................  22471
JX163923.1   22412  ............................................................  22471
JX163928.1   22412  ............................................................  22471
JX163924.1   22412  ............................................................  22471
JN854286.1   22452  ............................................................  22511
JQ316196.1   22452  ............................................................  22511
GU553365.1   22412  ............................................................  22471
DQ898174.1   22452  ............................................................  22511
DQ412574.1   961    ............................................................  1020
AY323977.2   22452  ............................................................  22511
AY291451.1   22452  ............................................................  22511
AY502932.1   22452  ............................................................  22511
AY502931.1   22452  ............................................................  22511
AY502930.1   22452  ............................................................  22511
AY502929.1   22452  ............................................................  22511
AY502928.1   22452  ............................................................  22511
AY502927.1   22452  ............................................................  22511
AY502926.1   22452  ............................................................  22511
AY502924.1   22452  ............................................................  22511
AY502923.1   22452  ............................................................  22511
AY394998.1   22437  ............................................................  22496
AY345988.1   22437  ............................................................  22496
AY345986.1   22437  ............................................................  22496
AY357076.1   22438  ............................................................  22497
AY357075.1   22438  ............................................................  22497
AY350750.1   22439  ............................................................  22498
AY282752.2   22437  ............................................................  22496
AY304494.1   3727   ............................................................  3786
AY304493.1   3727   ............................................................  3786
AY427439.1   22436  ............................................................  22495
AY278491.2   22452  ............................................................  22511
AY362699.1   22452  ............................................................  22511
AY283794.1   22436  ............................................................  22495
AY283795.1   22436  ............................................................  22495
AY283797.1   22436  ............................................................  22495
AY321118.1   22452  ............................................................  22511
AY394850.2   22452  ............................................................  22511
AP006561.1   22452  ............................................................  22511
AP006559.1   22452  ............................................................  22511
AP006558.1   22452  ............................................................  22511
AP006557.1   22452  ............................................................  22511
AY348314.1   22383  ............................................................  22442
AY338175.1   22383  ............................................................  22442
AY338174.1   22383  ............................................................  22442
AY485278.1   22452  ............................................................  22511
JX163926.1   22412  ............................................................  22471
GU553363.1   22412  ............................................................  22471
EU371559.1   22452  ............................................................  22511
DQ412597.1   961    ............................................................  1020
DQ412594.1   961    ............................................................  1020
DQ412593.1   961    ............................................................  1020
DQ412590.1   961    ............................................................  1020
DQ412588.1   961    ............................................................  1020
DQ412576.1   961    ............................................................  1020
DQ412575.1   961    ............................................................  1020
AY278741.1   22452  ............................................................  22511
AY714217.1   22452  ............................................................  22511
AY559092.1   22436  ............................................................  22495
AY559088.1   22437  ............................................................  22496
DQ182595.1   22436  ............................................................  22495
AY291315.1   22452  ............................................................  22511
AY286320.4   22436  ............................................................  22495
AY394991.1   22437  ............................................................  22496
AY394987.1   22410  ............................................................  22469
AY394978.1   22380  ............................................................  22439
AY310120.1   22452  ............................................................  22511
AY461660.1   22437  ............................................................  22496
AY429078.1   961    ............................................................  1020
AY283798.2   22436  ............................................................  22495
AY283796.1   22436  ............................................................  22495
AY323976.1   961    ............................................................  1020
AY297028.1   22443  ............................................................  22502
AP006560.1   22452  ............................................................  22511
AY485277.1   22452  ............................................................  22511
AY313906.1   22463  ............................................................  22522
MK062183.1   22454  ............................................................  22513
MK062181.1   22452  ............................................................  22511
MK062179.1   22452  ............................................................  22511
FJ882947.1   22412  ............................................................  22471
FJ882939.1   22412  ............................................................  22471
FJ882938.1   22432  ............................................................  22491
FJ882937.1   22414  ............................................................  22473
FJ882936.1   22412  ............................................................  22471
FJ882935.1   22413  ............................................................  22472
FJ882934.1   22412  ............................................................  22471
FJ882933.1   22414  ............................................................  22473
FJ882932.1   22412  ............................................................  22471
FJ882930.1   22432  ............................................................  22491
FJ882928.1   22432  ............................................................  22491
FJ882927.1   22432  ............................................................  22491
FJ882926.1   22420  ............................................................  22479
FJ882963.1   22433  ............................................................  22492
AY864806.1   22452  ............................................................  22511
AY864805.1   22452  ............................................................  22511
DQ497008.1   22452  ............................................................  22511
DQ412628.1   961    ............................................................  1020
DQ412626.1   961    ............................................................  1020
DQ412622.1   961    ............................................................  1020
DQ412617.1   961    ............................................................  1020
DQ412609.1   961    ............................................................  1020
DQ412596.1   961    ............................................................  1020
DQ412591.1   961    ............................................................  1020
DQ412585.1   961    ............................................................  1020
DQ412577.1   961    ............................................................  1020
AY559090.1   22445  ............................................................  22505
AY595412.1   22430  ............................................................  22489
AY395004.1   22405  ............................................................  22464
AY395002.1   22437  ............................................................  22496
AY395000.1   22437  ............................................................  22496
AY394999.1   22437  ............................................................  22496
AY394993.1   22437  ............................................................  22496
AY394990.1   22437  ............................................................  22496
AY394989.1   22437  ............................................................  22496
AY394982.1   22400  ............................................................  22459
AY304492.1   6188   ............................................................  6247
AY278554.2   22437  ............................................................  22496
AY278488.2   22433  ............................................................  22492
AY463060.1   21794  ............................................................  21853
AY463059.1   22373  ............................................................  22432
MK062184.1   22454  ............................................................  22513
MK062182.1   22452  ............................................................  22511
MK062180.1   22452  ............................................................  22511
JF292922.1   22412  ............................................................  22471
JF292915.1   22412  ............................................................  22471
JF292909.1   22412  ............................................................  22471
HQ890541.1   22412  ............................................................  22471
HQ890535.1   22412  ............................................................  22471
HQ890532.1   22412  ............................................................  22471
HQ890526.1   22412  ............................................................  22471
FJ882961.1   22445  ............................................................  22504
FJ882958.1   22445  ............................................................  22504
FJ882957.1   22445  ............................................................  22504
FJ882955.1   22412  ............................................................  22471
FJ882952.1   22445  ............................................................  22504
FJ882949.1   22413  ............................................................  22472
FJ882948.1   22445  ............................................................  22504
FJ882945.1   22445  ............................................................  22504
FJ882943.1   22445  ............................................................  22504
EU371563.1   22452  ............................................................  22511
DQ412627.1   961    ............................................................  1020
DQ412620.1   961    ............................................................  1020
DQ412608.1   961    ............................................................  1020
DQ412607.1   961    ............................................................  1020
DQ412604.1   961    ............................................................  1020
DQ412602.1   961    ............................................................  1020
DQ412599.1   961    ............................................................  1020
DQ412586.1   961    ............................................................  1020
DQ412583.1   961    ............................................................  1020
DQ412578.1   961    ............................................................  1020
AY559096.1   22444  ............................................................  22503
AY559095.1   22442  ............................................................  22501
AY559094.1   22438  ............................................................  22497
AY559087.1   22436  ............................................................  22495
AY559086.1   22436  ............................................................  22495
AY559085.1   22436  ............................................................  22495
AY559083.1   22486  ............................................................  22545
AY559081.1   22440  ............................................................  22499
AY394992.1   22437  ............................................................  22496
AY394983.1   22400  ............................................................  22459
AY394979.1   22400  ............................................................  22459
AY394977.1   22401  ............................................................  22460
AY279354.2   22436  ............................................................  22495
AY654624.1   22451  ............................................................  22510
AY559091.1   22436  ............................................................  22495
JF292906.1   22412  ............................................................  22471
JF292905.1   22412  ............................................................  22471
JF292903.1   22412  ............................................................  22471
HQ890538.1   22412  ............................................................  22471
HQ890531.1   22412  ............................................................  22471
HQ890529.1   22412  ............................................................  22471
FJ882954.1   22405  ............................................................  22464
FJ882953.1   22414  ............................................................  22473
FJ882931.1   22412  ............................................................  22471
EU371562.1   22452  ............................................................  22511
DQ514532.1   1344   ............................................................  1403
DQ412606.1   961    ............................................................  1020
DQ412584.1   961    ............................................................  1020
AY559084.1   22436  ............................................................  22495
AY559082.1   22451  ............................................................  22510
AY394994.1   22437  ............................................................  22496
AY394985.1   22202  ............................................................  22261
AY304495.1   22437  ............................................................  22496
AY772062.1   22462  ............................................................  22521
AH013708.2   20068  ..................................T.........................  20127
FJ882956.1   22412  ............................................................  22471
JX162087.1   22432  ............................................................  22491
FJ882959.1   22445  ............................................................  22504
FJ882951.1   22445  ............................................................  22504
FJ882940.1   22412  ............................................................  22471
EU371561.1   22452  ............................................................  22511
EU371560.1   22452  ............................................................  22511
DQ514531.1   1354   ............................................................  1413
AB263618.1   961    ............................................................  1020
AY559093.1   22436  ............................................................  22495
AY394995.1   22437  ............................................................  22496
AY394986.1   22401  ............................................................  22460
AY429072.1   961    ............................................................  1020
AY278490.3   22448  ............................................................  22507
AY278487.3   22452  ............................................................  22511
AY559097.1   22437  ............................................................  22496
FJ882941.1   22431  ............................................................  22490
FJ882960.1   22412  ............................................................  22471
FJ882950.1   22412  ............................................................  22471
FJ882942.1   22445  ............................................................  22504
EU371564.1   22452  ............................................................  22511
DQ640652.1   22458  ............................................................  22517
AB257344.1   22411  ............................................................  22470
FJ882944.1   22394  ............................................................  22453
FJ882929.1   22431  ............................................................  22490
KF514407.1   22432  ............................................................  22491
FJ882962.1   22445  ............................................G...............  22504
AY394988.1   22366  ............................................................  22425
AY429077.1   961    ............................................................  1020
AY429075.1   961    ............................................................  1020
AY429074.1   961    ............................................................  1020
AY648300.1   961    ............................................................  1020
AH012999.2   13935  ............................................................  13994
AY429073.1   961    ............................................................  1020
DQ514530.1   1342   ............................................................  1401

Query        1021   GAGAGaaaaaaaaTTTCTAATTGTGTTGCTGATTACTCTGTGCTCTACAACTCAACAttt  1080
NC_004718.3  22512  ............................................................  22571
JX163927.1   22472  ............................................................  22531
JX163925.1   22472  ............................................................  22531
JX163923.1   22472  ............................................................  22531
JX163928.1   22472  ............................................................  22531
JX163924.1   22472  ............................................................  22531
JN854286.1   22512  ............................................................  22571
JQ316196.1   22512  ............................................................  22571
GU553365.1   22472  ............................................................  22531
DQ898174.1   22512  ............................................................  22571
DQ412574.1   1021   ............................................................  1080
AY323977.2   22512  ............................................................  22571
AY291451.1   22512  ............................................................  22571
AY502932.1   22512  ............................................................  22571
AY502931.1   22512  ............................................................  22571
AY502930.1   22512  ............................................................  22571
AY502929.1   22512  ............................................................  22571
AY502928.1   22512  ............................................................  22571
AY502927.1   22512  ............................................................  22571
AY502926.1   22512  ............................................................  22571
AY502924.1   22512  ............................................................  22571
AY502923.1   22512  ............................................................  22571
AY394998.1   22497  ............................................................  22556
AY345988.1   22497  ............................................................  22556
AY345986.1   22497  ............................................................  22556
AY357076.1   22498  ............................................................  22557
AY357075.1   22498  ............................................................  22557
AY350750.1   22499  ............................................................  22558
AY282752.2   22497  ............................................................  22556
AY304494.1   3787   ............................................................  3846
AY304493.1   3787   ............................................................  3846
AY427439.1   22496  ............................................................  22555
AY278491.2   22512  ............................................................  22571
AY362699.1   22512  ............................................................  22571
AY283794.1   22496  ............................................................  22555
AY283795.1   22496  ............................................................  22555
AY283797.1   22496  ............................................................  22555
AY321118.1   22512  ............................................................  22571
AY394850.2   22512  ............................................................  22571
AP006561.1   22512  ............................................................  22571
AP006559.1   22512  ............................................................  22571
AP006558.1   22512  ............................................................  22571
AP006557.1   22512  ............................................................  22571
AY348314.1   22443  ............................................................  22502
AY338175.1   22443  ............................................................  22502
AY338174.1   22443  ............................................................  22502
AY485278.1   22512  ............................................................  22571
JX163926.1   22472  ............................................................  22531
GU553363.1   22472  ............................................................  22531
EU371559.1   22512  ............................................................  22571
DQ412597.1   1021   ............................................................  1080
DQ412594.1   1021   ............................................................  1080
DQ412593.1   1021   ............................................................  1080
DQ412590.1   1021   .....G......................................................  1080
DQ412588.1   1021   ............................................................  1080
DQ412576.1   1021   ............................................................  1080
DQ412575.1   1021   ............................................................  1080
AY278741.1   22512  ............................................................  22571
AY714217.1   22512  ............................................................  22571
AY559092.1   22496  ............................................................  22555
AY559088.1   22497  ............................................................  22556
DQ182595.1   22496  ............................................................  22555
AY291315.1   22512  ............................................................  22571
AY286320.4   22496  ............................................................  22555
AY394991.1   22497  ............................................................  22556
AY394987.1   22470  ............................................................  22529
AY394978.1   22440  ............................................................  22499
AY310120.1   22512  ............................................................  22571
AY461660.1   22497  ............................................................  22556
AY429078.1   1021   ............................................................  1080
AY283798.2   22496  ............................................................  22555
AY283796.1   22496  ............................................................  22555
AY323976.1   1021   ............................................................  1080
AY297028.1   22503  ............................................................  22562
AP006560.1   22512  ............................................................  22571
AY485277.1   22512  ............................................................  22571
AY313906.1   22523  ............................................................  22582
MK062183.1   22514  ............................................................  22573
MK062181.1   22512  ............................................................  22571
MK062179.1   22512  ............................................................  22571
FJ882947.1   22472  ............................................................  22531
FJ882939.1   22472  ............................................................  22531
FJ882938.1   22492  ............................................................  22551
FJ882937.1   22474  ............................................................  22533
FJ882936.1   22472  ............................................................  22531
FJ882935.1   22473  ............................................................  22532
FJ882934.1   22472  ............................................................  22531
FJ882933.1   22474  ............................................................  22533
FJ882932.1   22472  ............................................................  22531
FJ882930.1   22492  ............................................................  22551
FJ882928.1   22492  ............................................................  22551
FJ882927.1   22492  ............................................................  22551
FJ882926.1   22480  ............................................................  22539
FJ882963.1   22493  ............................................................  22552
AY864806.1   22512  ............................................................  22571
AY864805.1   22512  ............................................................  22571
DQ497008.1   22512  ............................................................  22571
DQ412628.1   1021   ............................................................  1080
DQ412626.1   1021   ............................................................  1080
DQ412622.1   1021   ............................................................  1080
DQ412617.1   1021   ............................T...............................  1080
DQ412609.1   1021   ............................................................  1080
DQ412596.1   1021   ............................................................  1080
DQ412591.1   1021   ............................................................  1080
DQ412585.1   1021   ............................................................  1080
DQ412577.1   1021   ............................................................  1080
AY559090.1   22506  ............................................................  22565
AY595412.1   22490  ............................................................  22549
AY395004.1   22465  ............................................................  22524
AY395002.1   22497  ............................................................  22556
AY395000.1   22497  ............................................................  22556
AY394999.1   22497  ............................................................  22556
AY394993.1   22497  ............................................................  22556
AY394990.1   22497  ............................................................  22556
AY394989.1   22497  ............................................................  22556
AY394982.1   22460  ............................................................  22519
AY304492.1   6248   ............................................................  6307
AY278554.2   22497  ............................................................  22556
AY278488.2   22493  ............................................................  22552
AY463060.1   21854  ............................................................  21913
AY463059.1   22433  ............................................................  22492
MK062184.1   22514  ............................................................  22573
MK062182.1   22512  ............................................................  22571
MK062180.1   22512  ............................................................  22571
JF292922.1   22472  ............................................................  22531
JF292915.1   22472  ............................................................  22531
JF292909.1   22472  ............................................................  22531
HQ890541.1   22472  ............................................................  22531
HQ890535.1   22472  ............................................................  22531
HQ890532.1   22472  ............................................................  22531
HQ890526.1   22472  ............................................................  22531
FJ882961.1   22505  ............................................................  22564
FJ882958.1   22505  ............................................................  22564
FJ882957.1   22505  ............................................................  22564
FJ882955.1   22472  ............................................................  22531
FJ882952.1   22505  ............................................................  22564
FJ882949.1   22473  ............................................................  22532
FJ882948.1   22505  ............................................................  22564
FJ882945.1   22505  ............................................................  22564
FJ882943.1   22505  ............................................................  22564
EU371563.1   22512  ............................................................  22571
DQ412627.1   1021   ............G...............................................  1080
DQ412620.1   1021   ............................................................  1080
DQ412608.1   1021   ............................................................  1080
DQ412607.1   1021   ............................................................  1080
DQ412604.1   1021   ............................................................  1080
DQ412602.1   1021   ............................................................  1080
DQ412599.1   1021   ............................................................  1080
DQ412586.1   1021   ............................................................  1080
DQ412583.1   1021   ............................................................  1080
DQ412578.1   1021   ............................................................  1080
AY559096.1   22504  .....................................T......................  22563
AY559095.1   22502  .....................................T......................  22561
AY559094.1   22498  .....................................T......................  22557
AY559087.1   22496  .....................................T......................  22555
AY559086.1   22496  .....................................T......................  22555
AY559085.1   22496  .....................................T......................  22555
AY559083.1   22546  .....................................T......................  22605
AY559081.1   22500  .....................................T......................  22559
AY394992.1   22497  ............................................................  22556
AY394983.1   22460  .....G......................................................  22519
AY394979.1   22460  ............................................................  22519
AY394977.1   22461  ............................................................  22520
AY279354.2   22496  ............................................................  22555
AY654624.1   22511  ............................................................  22570
AY559091.1   22496  ............................................................  22555
JF292906.1   22472  ............................................................  22531
JF292905.1   22472  ............................................................  22531
JF292903.1   22472  ............................................................  22531
HQ890538.1   22472  ............................................................  22531
HQ890531.1   22472  ............................................................  22531
HQ890529.1   22472  ............................................................  22531
FJ882954.1   22465  ............................................................  22524
FJ882953.1   22474  ............................................................  22533
FJ882931.1   22472  ............................................................  22531
EU371562.1   22512  ............................................................  22571
DQ514532.1   1404   ............................................................  1463
DQ412606.1   1021   ............................................................  1080
DQ412584.1   1021   ............................................................  1080
AY559084.1   22496  .....................................T......................  22555
AY559082.1   22511  .....................................T......................  22570
AY394994.1   22497  ............................................................  22556
AY394985.1   22262  ............................................................  22321
AY304495.1   22497  ............................................................  22556
AY772062.1   22522  ............................................................  22581
AH013708.2   20128  ............................................................  20187
FJ882956.1   22472  ............................................................  22531
JX162087.1   22492  ............................................................  22551
FJ882959.1   22505  ............................................................  22564
FJ882951.1   22505  ............................................................  22564
FJ882940.1   22472  ............................................................  22531
EU371561.1   22512  ............................................................  22571
EU371560.1   22512  ............................................................  22571
DQ514531.1   1414   .....G......................................................  1473
AB263618.1   1021   ............................................................  1080
AY559093.1   22496  .....................................T......................  22555
AY394995.1   22497  ............................................................  22556
AY394986.1   22461  ............................................................  22520
AY429072.1   1021   ............................................................  1080
AY278490.3   22508  ............................................................  22567
AY278487.3   22512  .....G......................................................  22571
AY559097.1   22497  .....................................T......................  22556
FJ882941.1   22491  ............................................................  22550
FJ882960.1   22472  ............................................................  22531
FJ882950.1   22472  ............................................................  22531
FJ882942.1   22505  ............................................................  22564
EU371564.1   22512  ............................................................  22571
DQ640652.1   22518  ............................................................  22577
AB257344.1   22471  ............................................................  22530
FJ882944.1   22454  ............................................................  22513
FJ882929.1   22491  ............................................................  22550
KF514407.1   22492  ............................................................  22551
FJ882962.1   22505  ............................................................  22564
AY394988.1   22426  .....G....G.................................................  22485
AY429077.1   1021   ............................................................  1080
AY429075.1   1021   ............................................................  1080
AY429074.1   1021   ............................................................  1080
AY648300.1   1021   ............................................................  1080
AH012999.2   13995  ............................................................  14054
AY429073.1   1021   ............................................................  1080
DQ514530.1   1402   .....G....G...............................................C.  1461

Query        1081   ttttCAACCTTTAAGTGCTATGGCGTTTCTGCCACTAAGTTGAATGATCTTTGCTTCTCC  1140
NC_004718.3  22572  ............................................................  22631
JX163927.1   22532  ............................................................  22591
JX163925.1   22532  ............................................................  22591
JX163923.1   22532  ............................................................  22591
JX163928.1   22532  ............................................................  22591
JX163924.1   22532  ............................................................  22591
JN854286.1   22572  ............................................................  22631
JQ316196.1   22572  ............................................................  22631
GU553365.1   22532  ............................................................  22591
DQ898174.1   22572  ............................................................  22631
DQ412574.1   1081   ............................................................  1140
AY323977.2   22572  ............................................................  22631
AY291451.1   22572  ............................................................  22631
AY502932.1   22572  ............................................................  22631
AY502931.1   22572  ............................................................  22631
AY502930.1   22572  ............................................................  22631
AY502929.1   22572  ............................................................  22631
AY502928.1   22572  ............................................................  22631
AY502927.1   22572  ............................................................  22631
AY502926.1   22572  ............................................................  22631
AY502924.1   22572  ............................................................  22631
AY502923.1   22572  ............................................................  22631
AY394998.1   22557  ............................................................  22616
AY345988.1   22557  ............................................................  22616
AY345986.1   22557  ............................................................  22616
AY357076.1   22558  ............................................................  22617
AY357075.1   22558  ............................................................  22617
AY350750.1   22559  ............................................................  22618
AY282752.2   22557  ............................................................  22616
AY304494.1   3847   ............................................................  3906
AY304493.1   3847   ............................................................  3906
AY427439.1   22556  ............................................................  22615
AY278491.2   22572  ............................................................  22631
AY362699.1   22572  ............................................................  22631
AY283794.1   22556  ............................................................  22615
AY283795.1   22556  ............................................................  22615
AY283797.1   22556  ............................................................  22615
AY321118.1   22572  ............................................................  22631
AY394850.2   22572  ............................................................  22631
AP006561.1   22572  ............................................................  22631
AP006559.1   22572  ............................................................  22631
AP006558.1   22572  ............................................................  22631
AP006557.1   22572  ............................................................  22631
AY348314.1   22503  ............................................................  22562
AY338175.1   22503  ............................................................  22562
AY338174.1   22503  ............................................................  22562
AY485278.1   22572  ............................................................  22631
JX163926.1   22532  ............................................................  22591
GU553363.1   22532  ............................................................  22591
EU371559.1   22572  .................T..........................................  22631
DQ412597.1   1081   ............................................................  1140
DQ412594.1   1081   ............................................................  1140
DQ412593.1   1081   ............................................................  1140
DQ412590.1   1081   ............................................................  1140
DQ412588.1   1081   ............................................................  1140
DQ412576.1   1081   ............................................................  1140
DQ412575.1   1081   ............................................................  1140
AY278741.1   22572  ............................................................  22631
AY714217.1   22572  ............................................................  22631
AY559092.1   22556  ............................................................  22615
AY559088.1   22557  ............................................................  22616
DQ182595.1   22556  .................T..........................................  22615
AY291315.1   22572  ............................................................  22631
AY286320.4   22556  .................T..........................................  22615
AY394991.1   22557  ............................................................  22616
AY394987.1   22530  ............................................................  22589
AY394978.1   22500  ............................................................  22559
AY310120.1   22572  ............................................................  22631
AY461660.1   22557  ............................................................  22616
AY429078.1   1081   ............................................................  1140
AY283798.2   22556  ............................................................  22615
AY283796.1   22556  ............................................................  22615
AY323976.1   1081   .................T..........................................  1140
AY297028.1   22563  .................T..........................................  22622
AP006560.1   22572  ............................................................  22631
AY485277.1   22572  ............................................................  22631
AY313906.1   22583  ............................................................  22642
MK062183.1   22574  ............................................................  22633
MK062181.1   22572  ............................................................  22631
MK062179.1   22572  ............................................................  22631
FJ882947.1   22532  ............................................................  22591
FJ882939.1   22532  ............................................................  22591
FJ882938.1   22552  ............................................................  22611
FJ882937.1   22534  ............................................................  22593
FJ882936.1   22532  ............................................................  22591
FJ882935.1   22533  ............................................................  22592
FJ882934.1   22532  ............................................................  22591
FJ882933.1   22534  ............................................................  22593
FJ882932.1   22532  ............................................................  22591
FJ882930.1   22552  ............................................................  22611
FJ882928.1   22552  ............................................................  22611
FJ882927.1   22552  ............................................................  22611
FJ882926.1   22540  ............................................................  22599
FJ882963.1   22553  ............................................................  22612
AY864806.1   22572  ............................................................  22631
AY864805.1   22572  ............................................................  22631
DQ497008.1   22572  ............................................................  22631
DQ412628.1   1081   ............................................................  1140
DQ412626.1   1081   ............................................................  1140
DQ412622.1   1081   ............................................................  1140
DQ412617.1   1081   ............................................................  1140
DQ412609.1   1081   ............................................................  1140
DQ412596.1   1081   ............................................................  1140
DQ412591.1   1081   ............................................................  1140
DQ412585.1   1081   ............................................................  1140
DQ412577.1   1081   ............................................................  1140
AY559090.1   22566  ............................................................  22625
AY595412.1   22550  ............................................................  22609
AY395004.1   22525  ............................................................  22584
AY395002.1   22557  ............................................................  22616
AY395000.1   22557  ............................................................  22616
AY394999.1   22557  ............................................................  22616
AY394993.1   22557  ............................................................  22616
AY394990.1   22557  ............................................................  22616
AY394989.1   22557  ............................................................  22616
AY394982.1   22520  ............................................................  22579
AY304492.1   6308   ............................................................  6367
AY278554.2   22557  ............................................................  22616
AY278488.2   22553  ............................................................  22612
AY463060.1   21914  ............................................................  21973
AY463059.1   22493  ............................................................  22552
MK062184.1   22574  ............................................................  22633
MK062182.1   22572  ............................................................  22631
MK062180.1   22572  ............................................................  22631
JF292922.1   22532  ............................................................  22591
JF292915.1   22532  ............................................................  22591
JF292909.1   22532  ............................................................  22591
HQ890541.1   22532  ............................................................  22591
HQ890535.1   22532  ............................................................  22591
HQ890532.1   22532  ............................................................  22591
HQ890526.1   22532  ............................................................  22591
FJ882961.1   22565  ............................................................  22624
FJ882958.1   22565  ............................................................  22624
FJ882957.1   22565  ............................................................  22624
FJ882955.1   22532  ............................................................  22591
FJ882952.1   22565  ............................................................  22624
FJ882949.1   22533  ............................................................  22592
FJ882948.1   22565  ............................................................  22624
FJ882945.1   22565  ............................................................  22624
FJ882943.1   22565  ............................................................  22624
EU371563.1   22572  .................T..........................................  22631
DQ412627.1   1081   ............................................................  1140
DQ412620.1   1081   ............................................................  1140
DQ412608.1   1081   ............................................................  1140
DQ412607.1   1081   ............................................................  1140
DQ412604.1   1081   ............................................................  1140
DQ412602.1   1081   ............................................................  1140
DQ412599.1   1081   ............................................................  1140
DQ412586.1   1081   ............................................................  1140
DQ412583.1   1081   ............................................................  1140
DQ412578.1   1081   ............................................................  1140
AY559096.1   22564  ............................................................  22623
AY559095.1   22562  ............................................................  22621
AY559094.1   22558  ............................................................  22617
AY559087.1   22556  ............................................................  22615
AY559086.1   22556  ............................................................  22615
AY559085.1   22556  ............................................................  22615
AY559083.1   22606  ............................................................  22665
AY559081.1   22560  ............................................................  22619
AY394992.1   22557  ............................................................  22616
AY394983.1   22520  ............................................................  22579
AY394979.1   22520  ............................................................  22579
AY394977.1   22521  ............................................................  22580
AY279354.2   22556  ............................................................  22615
AY654624.1   22571  ............................................................  22630
AY559091.1   22556  ............................................................  22615
JF292906.1   22532  ............................................................  22591
JF292905.1   22532  ............................................................  22591
JF292903.1   22532  ............................................................  22591
HQ890538.1   22532  ............................................................  22591
HQ890531.1   22532  ............................................................  22591
HQ890529.1   22532  ............................................................  22591
FJ882954.1   22525  ............................................................  22584
FJ882953.1   22534  ............................................................  22593
FJ882931.1   22532  ............................................................  22591
EU371562.1   22572  .................T..........................................  22631
DQ514532.1   1464   ............................................................  1523
DQ412606.1   1081   ............................................................  1140
DQ412584.1   1081   ............................................................  1140
AY559084.1   22556  ............................................................  22615
AY559082.1   22571  ............................................................  22630
AY394994.1   22557  ............................................................  22616
AY394985.1   22322  ............................................................  22381
AY304495.1   22557  ............................................................  22616
AY772062.1   22582  ............................................................  22641
AH013708.2   20188  ............................................................  20247
FJ882956.1   22532  ............................................................  22591
JX162087.1   22552  ............................................................  22611
FJ882959.1   22565  ............................................................  22624
FJ882951.1   22565  ............................................................  22624
FJ882940.1   22532  ............................................................  22591
EU371561.1   22572  .................T..........................................  22631
EU371560.1   22572  .................T..........................................  22631
DQ514531.1   1474   ............................................................  1533
AB263618.1   1081   ............................................................  1140
AY559093.1   22556  ............................................................  22615
AY394995.1   22557  ............................................................  22616
AY394986.1   22521  ............................................................  22580
AY429072.1   1081   ............................................................  1140
AY278490.3   22568  ............................................................  22627
AY278487.3   22572  ............................................................  22631
AY559097.1   22557  ............................................................  22616
FJ882941.1   22551  ............................................................  22610
FJ882960.1   22532  ............................................................  22591
FJ882950.1   22532  ............................................................  22591
FJ882942.1   22565  ............................................................  22624
EU371564.1   22572  .................T..........................................  22631
DQ640652.1   22578  ............................................................  22637
AB257344.1   22531  ............................................................  22590
FJ882944.1   22514  ............................................................  22573
FJ882929.1   22551  ............................................................  22610
KF514407.1   22552  ............................................................  22611
FJ882962.1   22565  ............................................................  22624
AY394988.1   22486  ............................................................  22545
AY429077.1   1081   ............................................................  1140
AY429075.1   1081   ............................................................  1140
AY429074.1   1081   ............................................................  1140
AY648300.1   1081   ............................................................  1140
AH012999.2   14055  ............................................................  14114
AY429073.1   1081   ............................................................  1140
DQ514530.1   1462   ............................................................  1521

Query        1141   AATGTCTATGCAGATTCTTTTGTAGTCAAGGGAGATGATGTAAGACAAATAGCGCCAGGA  1200
NC_004718.3  22632  ............................................................  22691
JX163927.1   22592  ............................................................  22651
JX163925.1   22592  ............................................................  22651
JX163923.1   22592  ............................................................  22651
JX163928.1   22592  ............................................................  22651
JX163924.1   22592  ............................................................  22651
JN854286.1   22632  ............................................................  22691
JQ316196.1   22632  ............................................................  22691
GU553365.1   22592  ............................................................  22651
DQ898174.1   22632  ............................................................  22691
DQ412574.1   1141   ............................................................  1200
AY323977.2   22632  ............................................................  22691
AY291451.1   22632  ............................................................  22691
AY502932.1   22632  ............................................................  22691
AY502931.1   22632  ............................................................  22691
AY502930.1   22632  ............................................................  22691
AY502929.1   22632  ............................................................  22691
AY502928.1   22632  ............................................................  22691
AY502927.1   22632  ............................................................  22691
AY502926.1   22632  ............................................................  22691
AY502924.1   22632  ............................................................  22691
AY502923.1   22632  ............................................................  22691
AY394998.1   22617  ............................................................  22676
AY345988.1   22617  ............................................................  22676
AY345986.1   22617  ............................................................  22676
AY357076.1   22618  ............................................................  22677
AY357075.1   22618  ............................................................  22677
AY350750.1   22619  ............................................................  22678
AY282752.2   22617  ............................................................  22676
AY304494.1   3907   ............................................................  3966
AY304493.1   3907   ............................................................  3966
AY427439.1   22616  ............................................................  22675
AY278491.2   22632  ............................................................  22691
AY362699.1   22632  ............................................................  22691
AY283794.1   22616  ............................................................  22675
AY283795.1   22616  ............................................................  22675
AY283797.1   22616  ............................................................  22675
AY321118.1   22632  ............................................................  22691
AY394850.2   22632  ............................................................  22691
AP006561.1   22632  ............................................................  22691
AP006559.1   22632  ............................................................  22691
AP006558.1   22632  ............................................................  22691
AP006557.1   22632  ............................................................  22691
AY348314.1   22563  ............................................................  22622
AY338175.1   22563  ............................................................  22622
AY338174.1   22563  ............................................................  22622
AY485278.1   22632  ............................................................  22691
JX163926.1   22592  ............................................................  22651
GU553363.1   22592  ............................................................  22651
EU371559.1   22632  ............................................................  22691
DQ412597.1   1141   ............................................................  1200
DQ412594.1   1141   ............................................................  1200
DQ412593.1   1141   ............................................................  1200
DQ412590.1   1141   ............................................................  1200
DQ412588.1   1141   ............................................................  1200
DQ412576.1   1141   ............................................................  1200
DQ412575.1   1141   ..........T.................................................  1200
AY278741.1   22632  ............................................................  22691
AY714217.1   22632  ............................................................  22691
AY559092.1   22616  ............................................................  22675
AY559088.1   22617  ............................................................  22676
DQ182595.1   22616  ............................................................  22675
AY291315.1   22632  ............................................................  22691
AY286320.4   22616  ............................................................  22675
AY394991.1   22617  ............................................................  22676
AY394987.1   22590  ............................................................  22649
AY394978.1   22560  ............................................................  22619
AY310120.1   22632  ............................................................  22691
AY461660.1   22617  ............................................................  22676
AY429078.1   1141   ............................................................  1200
AY283798.2   22616  ............................................................  22675
AY283796.1   22616  ............................................................  22675
AY323976.1   1141   ............................................................  1200
AY297028.1   22623  ............................................................  22682
AP006560.1   22632  ............................................................  22691
AY485277.1   22632  ............................................................  22691
AY313906.1   22643  ............................................................  22702
MK062183.1   22634  ............................................................  22693
MK062181.1   22632  ............................................................  22691
MK062179.1   22632  ............................................................  22691
FJ882947.1   22592  ............................................................  22651
FJ882939.1   22592  ............................................................  22651
FJ882938.1   22612  ............................................................  22671
FJ882937.1   22594  ............................................................  22653
FJ882936.1   22592  ............................................................  22651
FJ882935.1   22593  ............................................................  22652
FJ882934.1   22592  ............................................................  22651
FJ882933.1   22594  ............................................................  22653
FJ882932.1   22592  ............................................................  22651
FJ882930.1   22612  ............................................................  22671
FJ882928.1   22612  ............................................................  22671
FJ882927.1   22612  ............................................................  22671
FJ882926.1   22600  ............................................................  22659
FJ882963.1   22613  ............................................................  22672
AY864806.1   22632  ............................................................  22691
AY864805.1   22632  ............................................................  22691
DQ497008.1   22632  ............................................................  22691
DQ412628.1   1141   ............................................................  1200
DQ412626.1   1141   ............................................................  1200
DQ412622.1   1141   ............................................................  1200
DQ412617.1   1141   ............................................................  1200
DQ412609.1   1141   ............................................................  1200
DQ412596.1   1141   ............................................................  1200
DQ412591.1   1141   ............................................................  1200
DQ412585.1   1141   ............................................................  1200
DQ412577.1   1141   ............................................................  1200
AY559090.1   22626  ............................................................  22685
AY595412.1   22610  ............................................................  22669
AY395004.1   22585  ............................................................  22644
AY395002.1   22617  ............................................................  22676
AY395000.1   22617  ............................................................  22676
AY394999.1   22617  ............................................................  22676
AY394993.1   22617  ............................................................  22676
AY394990.1   22617  ............................................................  22676
AY394989.1   22617  ............................................................  22676
AY394982.1   22580  ............................................................  22639
AY304492.1   6368   ............................................................  6427
AY278554.2   22617  ............................................................  22676
AY278488.2   22613  ............................................................  22672
AY463060.1   21974  ............................................................  22033
AY463059.1   22553  ............................................................  22612
MK062184.1   22634  ............................................................  22693
MK062182.1   22632  ............................................................  22691
MK062180.1   22632  ............................................................  22691
JF292922.1   22592  ............................................................  22651
JF292915.1   22592  ............................................................  22651
JF292909.1   22592  ............................................................  22651
HQ890541.1   22592  ............................................................  22651
HQ890535.1   22592  ............................................................  22651
HQ890532.1   22592  ............................................................  22651
HQ890526.1   22592  ............................................................  22651
FJ882961.1   22625  ............................................................  22684
FJ882958.1   22625  ............................................................  22684
FJ882957.1   22625  ............................................................  22684
FJ882955.1   22592  ............................................................  22651
FJ882952.1   22625  ............................................................  22684
FJ882949.1   22593  ............................................................  22652
FJ882948.1   22625  ............................................................  22684
FJ882945.1   22625  ............................................................  22684
FJ882943.1   22625  ............................................................  22684
EU371563.1   22632  ............................................................  22691
DQ412627.1   1141   ............................................................  1200
DQ412620.1   1141   ............................................................  1200
DQ412608.1   1141   ............................................................  1200
DQ412607.1   1141   ............................................................  1200
DQ412604.1   1141   ............................................................  1200
DQ412602.1   1141   ............................................................  1200
DQ412599.1   1141   ............................................................  1200
DQ412586.1   1141   ............................................................  1200
DQ412583.1   1141   ............................................................  1200
DQ412578.1   1141   ............................................................  1200
AY559096.1   22624  ............................................................  22683
AY559095.1   22622  ............................................................  22681
AY559094.1   22618  ............................................................  22677
AY559087.1   22616  ............................................................  22675
AY559086.1   22616  ............................................................  22675
AY559085.1   22616  ............................................................  22675
AY559083.1   22666  ............................................................  22725
AY559081.1   22620  ............................................................  22679
AY394992.1   22617  ............................................................  22676
AY394983.1   22580  ............................................................  22639
AY394979.1   22580  ............................................................  22639
AY394977.1   22581  ............................................................  22640
AY279354.2   22616  ............................................................  22675
AY654624.1   22631  ............................................................  22690
AY559091.1   22616  ............................................................  22675
JF292906.1   22592  ............................................................  22651
JF292905.1   22592  ............................................................  22651
JF292903.1   22592  ............................................................  22651
HQ890538.1   22592  ............................................................  22651
HQ890531.1   22592  ............................................................  22651
HQ890529.1   22592  ............................................................  22651
FJ882954.1   22585  ............................................................  22644
FJ882953.1   22594  ............................................................  22653
FJ882931.1   22592  ............................................................  22651
EU371562.1   22632  ............................................................  22691
DQ514532.1   1524   ............................................................  1583
DQ412606.1   1141   ............................................................  1200
DQ412584.1   1141   ............................................................  1200
AY559084.1   22616  ............................................................  22675
AY559082.1   22631  ............................................................  22690
AY394994.1   22617  ............................................................  22676
AY394985.1   22382  ............................................................  22441
AY304495.1   22617  ............................................................  22676
AY772062.1   22642  ............................................................  22701
AH013708.2   20248  ............................................................  20307
FJ882956.1   22592  ............................................................  22651
JX162087.1   22612  ............................................................  22671
FJ882959.1   22625  ............................................................  22684
FJ882951.1   22625  ............................................................  22684
FJ882940.1   22592  ............................................................  22651
EU371561.1   22632  ............................................................  22691
EU371560.1   22632  ............................................................  22691
DQ514531.1   1534   ............................................................  1593
AB263618.1   1141   ............................................................  1200
AY559093.1   22616  ............................................................  22675
AY394995.1   22617  ............................................................  22676
AY394986.1   22581  ............................................................  22640
AY429072.1   1141   ............................................................  1200
AY278490.3   22628  ............................................................  22687
AY278487.3   22632  ............................................................  22691
AY559097.1   22617  ............................................................  22676
FJ882941.1   22611  ............................................................  22670
FJ882960.1   22592  ............................................................  22651
FJ882950.1   22592  ............................................................  22651
FJ882942.1   22625  ............................................................  22684
EU371564.1   22632  ............................................................  22691
DQ640652.1   22638  ............................................................  22697
AB257344.1   22591  ............................................................  22650
FJ882944.1   22574  ............................................................  22633
FJ882929.1   22611  ............................................................  22670
KF514407.1   22612  ............................................................  22671
FJ882962.1   22625  ............................................................  22684
AY394988.1   22546  ............................................................  22605
AY429077.1   1141   ............................................................  1200
AY429075.1   1141   ............................................................  1200
AY429074.1   1141   ............................................................  1200
AY648300.1   1141   ............................................................  1200
AH012999.2   14115  ............................................................  14174
AY429073.1   1141   ............................................................  1200
DQ514530.1   1522   ............................................................  1581

Query        1201   CAAACTGGTGTTATTGCTGATTATAATTATAAATTGCCAGATGATTTCATGGGTTGTGTC  1260
NC_004718.3  22692  ............................................................  22751
JX163927.1   22652  ............................................................  22711
JX163925.1   22652  ............................................................  22711
JX163923.1   22652  ............................................................  22711
JX163928.1   22652  ............................................................  22711
JX163924.1   22652  ............................................................  22711
JN854286.1   22692  ............................................................  22751
JQ316196.1   22692  ............................................................  22751
GU553365.1   22652  ............................................................  22711
DQ898174.1   22692  ............................................................  22751
DQ412574.1   1201   ............................................................  1260
AY323977.2   22692  ............................................................  22751
AY291451.1   22692  ............................................................  22751
AY502932.1   22692  ............................................................  22751
AY502931.1   22692  ............................................................  22751
AY502930.1   22692  ............................................................  22751
AY502929.1   22692  ............................................................  22751
AY502928.1   22692  ............................................................  22751
AY502927.1   22692  ............................................................  22751
AY502926.1   22692  ............................................................  22751
AY502924.1   22692  ............................................................  22751
AY502923.1   22692  ............................................................  22751
AY394998.1   22677  ............................................................  22736
AY345988.1   22677  ............................................................  22736
AY345986.1   22677  ............................................................  22736
AY357076.1   22678  ............................................................  22737
AY357075.1   22678  ............................................................  22737
AY350750.1   22679  ............................................................  22738
AY282752.2   22677  ............................................................  22736
AY304494.1   3967   ............................................................  4026
AY304493.1   3967   ............................................................  4026
AY427439.1   22676  ............................................................  22735
AY278491.2   22692  ............................................................  22751
AY362699.1   22692  ............................................................  22751
AY283794.1   22676  ............................................................  22735
AY283795.1   22676  ............................................................  22735
AY283797.1   22676  ............................................................  22735
AY321118.1   22692  ............................................................  22751
AY394850.2   22692  ............................................................  22751
AP006561.1   22692  ............................................................  22751
AP006559.1   22692  ............................................................  22751
AP006558.1   22692  ............................................................  22751
AP006557.1   22692  ............................................................  22751
AY348314.1   22623  ............................................................  22682
AY338175.1   22623  ............................................................  22682
AY338174.1   22623  ............................................................  22682
AY485278.1   22692  ............................................................  22751
JX163926.1   22652  ............................................................  22711
GU553363.1   22652  ............................................................  22711
EU371559.1   22692  ............................................................  22751
DQ412597.1   1201   ............................................................  1260
DQ412594.1   1201   ............................................................  1260
DQ412593.1   1201   ............................................................  1260
DQ412590.1   1201   ............................................................  1260
DQ412588.1   1201   ............................................................  1260
DQ412576.1   1201   ............................................................  1260
DQ412575.1   1201   ............................................................  1260
AY278741.1   22692  ............................................................  22751
AY714217.1   22692  ............................................................  22751
AY559092.1   22676  ............................................................  22735
AY559088.1   22677  ............................................................  22736
DQ182595.1   22676  ............................................................  22735
AY291315.1   22692  ............................................................  22751
AY286320.4   22676  ............................................................  22735
AY394991.1   22677  ............................................................  22736
AY394987.1   22650  ............................................................  22709
AY394978.1   22620  ............................................................  22679
AY310120.1   22692  ............................................................  22751
AY461660.1   22677  ............................................................  22736
AY429078.1   1201   ............................................................  1260
AY283798.2   22676  ............................................................  22735
AY283796.1   22676  ............................................................  22735
AY323976.1   1201   ............................................................  1260
AY297028.1   22683  ............................................................  22742
AP006560.1   22692  ............................................................  22751
AY485277.1   22692  ............................................................  22751
AY313906.1   22703  ............................................................  22762
MK062183.1   22694  ............................................................  22753
MK062181.1   22692  ............................................................  22751
MK062179.1   22692  ............................................................  22751
FJ882947.1   22652  ............................................................  22711
FJ882939.1   22652  ............................................................  22711
FJ882938.1   22672  ............................................................  22731
FJ882937.1   22654  ............................................................  22713
FJ882936.1   22652  ............................................................  22711
FJ882935.1   22653  ............................................................  22712
FJ882934.1   22652  ............................................................  22711
FJ882933.1   22654  ............................................................  22713
FJ882932.1   22652  ............................................................  22711
FJ882930.1   22672  ............................................................  22731
FJ882928.1   22672  ............................................................  22731
FJ882927.1   22672  ............................................................  22731
FJ882926.1   22660  ............................................................  22719
FJ882963.1   22673  ............................................................  22732
AY864806.1   22692  ............................................................  22751
AY864805.1   22692  ............................................................  22751
DQ497008.1   22692  ............................................................  22751
DQ412628.1   1201   ............................................................  1260
DQ412626.1   1201   ............................................................  1260
DQ412622.1   1201   ............................................................  1260
DQ412617.1   1201   ............................................................  1260
DQ412609.1   1201   ............................................................  1260
DQ412596.1   1201   ............................................................  1260
DQ412591.1   1201   ............................................................  1260
DQ412585.1   1201   ............................................................  1260
DQ412577.1   1201   ............................................................  1260
AY559090.1   22686  ............................................................  22745
AY595412.1   22670  ............................................................  22729
AY395004.1   22645  ............................................................  22704
AY395002.1   22677  ............................................................  22736
AY395000.1   22677  ............................................................  22736
AY394999.1   22677  ............................................................  22736
AY394993.1   22677  ............................................................  22736
AY394990.1   22677  ............................................................  22736
AY394989.1   22677  ............................................................  22736
AY394982.1   22640  ............................................................  22699
AY304492.1   6428   ............................................................  6487
AY278554.2   22677  ............................................................  22736
AY278488.2   22673  ............................................................  22732
AY463060.1   22034  ............................................................  22093
AY463059.1   22613  ............................................................  22672
MK062184.1   22694  ............................................................  22753
[truncated: 824,698 more chars]
