# Supplementary material for: The 29-nucleotide deletion in SARS-CoV: truncated versions of ORF8 are under purifying selection
Source: BMC Genomics. 2023 Jul 10;24:387. doi: 10.1186/s12864-023-09482-3 (PMC10332002; doi:10.1186/s12864-023-09482-3)
Supplement: Supplementary file 7 — Additional file 2: Python script for extraction of mutations from BLASTN multiple alignments (ZIP file). [file 12864_2023_9482_MOESM7_ESM.zip]

Archive with 3 entries (3 files):
- result.txt
- input.txt
- QueryDecoder.py
