# Supplementary material for: The 29-nucleotide deletion in SARS-CoV: truncated versions of ORF8 are under purifying selection
Source: BMC Genomics. 2023 Jul 10;24:387. doi: 10.1186/s12864-023-09482-3 (PMC10332002; doi:10.1186/s12864-023-09482-3)
Supplement: Supplementary file 7 — Additional file 2: Python script for extraction of mutations from BLASTN multiple alignments (ZIP file). [file 12864_2023_9482_MOESM7_ESM.zip › result.txt]

6,TTT>TTA
13,TTA>ATA
22,CTT>TTT,4
33,ACT>ACA
35,AGT>AAT
36,AGT>AGA,6
41,AGT>AAT
81,GCT>GCG,6
90,TAC>TAT
121,TAC>AAC
123,TAC>TAA
126,TAT>TAA,14
129,CCT>CCA
146,TCA>TTA,3
147,TCA>TCC
150,GAC>GAT
183,CCA>CCC
224,ACG>AGG
228,TTT>TTG
230,GGC>GAC,26
238,GTC>ATC,2
300,GGT>GG-
301,TGG>CGG
353,AAC>AGC
369,GTT>GTA
411,TTC>TTT
412,TTT>ATT,9
416,GCT>GTT
430,ATG>CTG
578,TTT>TCT
657,ATT>ATA
715,TCA>CCA
731,ATT>ACT,35
760,GTT>TTT
834,TGT>TGC
861,AAA>AAG
931,GGA>AGA,2
932,GGA>GTA
995,ACT>ATT
1005,CCT>CCG
1026,AGA>AGG,6
1031,AAA>AGA,2
1033,ATT>GTT
1049,GCT>GTT
1058,TCT>TTT,12
1079,TTT>TCT
1098,TGC>TGT,10
1151,GCA>GTA
1206,ACT>ACC,3
1276,AGG>GGG
1306,TAT>CAT,29
1309,AAT>GAT
1311,AAT>AAA
1325,TAT>TCT,3
1331,AGA>AAA,3
1345,AGG>CGG
1383,TCC>TCT
1387,GAT>AAT
1389,GAT>GAC
1414,CTT>TTT
1415,CTT>CCT,3
1436,AAT>AGT,4
1439,GAT>GGT,2
1460,ACT>AGT,3
1524,GCC>GCT
1683,TCC>TCT,13
1722,TCA>TCG,4
1726,TGC>CGC,3
1729,GCT>TCT,217
1752,ATT>ATC,4
1780,GTT>TTT
1788,GTT>GTC,2
1799,GAT>GGT
1813,GAT>AAT,2
1822,ACA>GCA,2
1868,TCT>TTT
1883,GTA>GCA
1921,CAT>TAT,4
1954,ATT>GTT,2
1977,AGT>AGC
1997,TTA>TCA
2003,AGT>AAT
2027,GCT>GTT
2070,TCT>TCC
2113,ACT>GCT,2
2140,GCT>ACT,10
2244,GCA>GCG,12
2301,GTC>GTT,6
2332,TAT>GAT,9
2339,GGT>GAT,5
2361,ATA>ATG,4
2373,CCT>CCC
2380,CCA>TCA
2384,ACT>ATT
2388,AAG>AAA
2411,CTC>CCC
2431,GCT>TCT
2546,GAT>GTT,3
2568,ACT>ACG,57
2578,GTT>CTT
2581,AGT>CGT
2588,ACT>ATT
2591,GCC>GTC
2605,ACA>GCA,2
2608,TTT>-TT
2630,CAA>C-A
2748,ATT>ATC
2758,CTT>TTT
2775,ACT>ACC,5
2838,AAA>AAG
2849,TCT>TTT
2877,CTA>CTC
2884,ATC>GTC
2996,GAA>GGA
2997,GAA>GAG,5
3002,AGG>ATG
3045,GTT>GTC,2
3047,CTT>C-T
3068,GAC>GGC,5
3072,TTT>TTC
3087,TAC>TAT
3204,AAA>AAG
3249,TCT>TCC
3321,AAT>AAA
3381,CTT>CTC,59
3382,GAC>AAC
3395,GAA>GGA,2
3419,AAT>ATT
3442,CTT>TTT,6
3466,GCT>ACT
3469,TCT>CCT
3487,AAA>GAA,4
3505,AAT>GAT
3511,GTC>ATC
3546,CTT>CTA
3547,CAA>AAA
3548,CAA>CGA,5
3553,TTG>-TG
3621,ATT>ATG
3623,GCC>GTC,14
3655,ATG>GTG,2
3667,TGC>AGC
3669,TGC>TGT
3739,CTC>TTC,2
