# Supplementary material for: The 29-nucleotide deletion in SARS-CoV: truncated versions of ORF8 are under purifying selection
Source: BMC Genomics. 2023 Jul 10;24:387. doi: 10.1186/s12864-023-09482-3 (PMC10332002; doi:10.1186/s12864-023-09482-3)
Supplement: Supplementary file 7 — Additional file 2: Python script for extraction of mutations from BLASTN multiple alignments (ZIP file). [file 12864_2023_9482_MOESM7_ESM.zip › QueryDecoder.py]

def line_to_list(string):
    result_list = []
    index = 0
    for i in range(4):
        new_str = ""
        while(string[index] != " " and string[index] != '\n'):
            new_str += string[index]
            index += 1
        result_list.append(new_str)
        while(index < len(string) and string[index] == " "):
            index+=1
    return result_list

def from_string_to_codons(string):
    string = string.upper()
    codons = []
    ind = 0
    for i in range(int(len(string)/3)):
        codon = ""
        for j in range(3):
            codon += string[ind]
            ind += 1
        codons.append(codon)
    return codons

#fixed file name input/output

query_file = open("input.txt", 'r')
result_file = open("result.txt", 'w')

lines_per_query = []
line_list = []
for line in query_file:
    line_contents = line_to_list(line)
    if line[0] == '\n' or line[0] == '\t' or line[0] == ' ':
        if len(line_list) > 0:
            lines_per_query.append(line_list)
            line_list = []
    else:
        line_list.append(line_contents)

resulting_changes = []
index = 0
for query in lines_per_query:
    index = int(query[0][1])
    codon_list = from_string_to_codons(query[0][2])
    for i in range(len(query[0][2])):
        count = 0
        str_with_change = ""
        for j in range(1, len(query)):
            if i >= len(query[j][2]):
                continue
            elif query[j][2][i] != ".":
                count += 1
                k = int(i/3)
                l = i%3
                new_codon = codon_list[k][:l] + query[j][2][i].upper() + codon_list[k][l+1:]
                str_with_change = str(index) + "," + codon_list[k] + ">" + new_codon
        if str_with_change != "":
            if count > 1:
                str_with_change = str_with_change + "," + str(count)
            resulting_changes.append(str_with_change)
        index += 1

for el in resulting_changes:
    result_file.write(el)
    result_file.write('\n')
