# Supplementary material for: The 29-nucleotide deletion in SARS-CoV: truncated versions of ORF8 are under purifying selection
Source: BMC Genomics. 2023 Jul 10;24:387. doi: 10.1186/s12864-023-09482-3 (PMC10332002; doi:10.1186/s12864-023-09482-3)
Supplement: Supplementary file 8 — Additional file 3: Alignments of distantly related viral sequences (ZIP file). [file 12864_2023_9482_MOESM8_ESM.zip]

Archive with 1 entries (1 files):
- dist_sp.txt
