# Supplementary material for: The 29-nucleotide deletion in SARS-CoV: truncated versions of ORF8 are under purifying selection
Source: BMC Genomics. 2023 Jul 10;24:387. doi: 10.1186/s12864-023-09482-3 (PMC10332002; doi:10.1186/s12864-023-09482-3)
Supplement: Supplementary file 8 — Additional file 3: Alignments of distantly related viral sequences (ZIP file). [file 12864_2023_9482_MOESM8_ESM.zip › dist_sp.txt]

#mega
TITLE:distantly_related_ORF8

#AY394995
ATGAAACTTCTCATTGTTTTGACTTGTATTTCTCTATGCAGTTGCATACGCACTGTAGTA
CAGCGCTGCGCATCTAATAAACCTCATGTGCTTGAAGATCCTTGTCCTACTGGTTACCAA
CCTGAATGGAATATAAGGTACAACACTACGGGTAATACTTATAGCACTGCTTGGCTTTGT
GCTCTAGGAAAGGTTTTACCTTTTCATATATGGCACACTATGGTTCAAACATGCACACCT
AATGTTACTATCAACTGTCAAGATCCAGCTGGTGGTGCGCTTATAGCTAGGTGTTGGTAC
CTTCATGAAGGTCACCAAACTGCTGCATTTATAGACGTAC

#KP886809
ATGAAACTTCTCATTGTTTTGACTTGTATTTCTCTTTGCTGCTGTATACGTACTGTGGTA
CAGCGCTGTGTATCTAATACACCTTATGTTCTTGAAAATCCATGTCCCACTGGTTATCGG 
CCAGAGTGGAACATTAGGTATAACACTAGGGGTAATACATATAACACTGCTAGGCTGTGT
GCTTTAGGAAAGGTTTTGTCTTTTCATAGATGGCACACTATGGTTCAAGCATGTACACCT
AATATCACCATTAATTGTCAAGATCCGGTGGGTGGTGCACTTGTAGCGAGATGTTGGTAC
TTTCACAAAGGTTCCCAGACTGCTACATTTAGAGACATAC

#MW681002
ATGAAACTTCTCATTGTTTTGACTTGTATTTCTCTATGCAGTTGCATACGCACTGTTGTA
CAGCGCTGTGCATCTAATAAACCTCATGTGCTTGAAGATCCTTGTCCTACTGGTTATCAA
CCTGAATGGAATATAAGGTACAACACTAGAGGTAATACTTATAGCACTGCTTGGCTTTGT
GCTCTAGGAAAGGTTTTACCTTTTCATAGATGGCACACCATGGTTCAAACATGCACACCT
AATGTTACTATCAACTGTCAAGATCCAGCTGGTGGTGCGCTTATAGCTAGGTGTTGGTAC
CTTTACGAAGGTCACCAAACTGCTGCATTTAGAGACATAC

#KJ473816
ATGAAACTTCTCATTGTTTTGACTTGTATTTCTCTATGCAGTTGCATACGCACTGTTGTA
CAGCGCTGTGCATCTAATAAACCTCATGTGCTTGAAGATCCTTGTCCTACTGGTTACCAA
CCTGAATGGAATATAAGGTACAACACTAGAGGTAATACTTACAGCACTGCTTGGCTTTGT 
GCTCTAGGAAAGGTTTTACCTTTTCATAGATGGCACACTATGGTTCAAACATGCACACCT
AATGTTACTATCAACTGTCAAGATCCAGCTGGTGGTGCGCTTATAGCTAGGTGTTGGTAC
CTTCACGAAGGTCACCAAACTGCTGCATTTAGAGACGTAC

#AY572035
ATGAAACTTCTCATTGTTTTGACTTGTATTTCTCTATGCAGTTGCATACGCACTGTAGTA
CAGCGCTGTGCATCTAATAAACCTCATGTGCTTGAAGATCCTTGTCCTACTGGTTACCAA
CCTGAATGGAATATAAGGTACAAAACTAGGGGTAATACTTATAGCACTGCTTGGCTTTGT
GCTCTAGGAAAGGTTTTACCTTTTCATAGATGGCACACTATGGTTCAAACATGCACACCT
AATGTTACTATCAACTGTCAAGATCCAGCTGGTGGTGCGCTTATAGCTAGGTGTTGGTAC
CTTCATGAAGGTCACCAAACTGCTGCATTTAGAGACGTAC

#MZ937002
ATGAAACTTCTCATTGTTTTGACTTGTATATCTCTAAGTAGTTGCATACGCACAGTAGTA  
CAAAGGTGTGCGTCTAATCAGCCTCATGTACTTGAAAACCCTTGTCCAACTAGCTATAAG
CCAGAATGGAACATTAGGTATGATACTAACGGTAACACATATAAAACAGCTTGGCTGTGT
GCTCTAGGCAAGGTTTTACCTTTCCACAAGTGGCACAATATGGTTTTATCTTGTTCGCCT
AATACCACTATTAGTTGTATAGATCCAACAGGTGGTGCACTTATAGCTAGGTGCTGGTAC
CTTCATGAAGGTCACCAAACTGCTGCATTTAGAGACGTAC

#OK017839
ATGAAACTTCTCATTGTTTTGACTTGTATTTCTCTGTGTAGCTGCATACGCACTGTAGTA 
CAGCGCTGTGCATCTAATAAACCTTACCCATTAGAAAATCCTTGTCCAACTGGTTATAAG
CCAGAGTGGAACATTCGGTATAATACGAAGGGTAACACCTATAGTACTGCCTGGCTCTGT
GCCTTAGGAAAGGTTTTGCCCTTTCATAAGTGGCACGGTATGGTCCAGTCATGTACACCT
AATGTCACCATCAATTGCCAAAACCCAGTAGGTGGTGCACTCATAGCTAGGTGTTGGTAT 
CTATACGAAGGTCACCAAACAGCTGCATTTAGAGACATAC

#KY770860
ATGAAACTTCTCATTGTTATGACTTGTATCTCTCTTTGCTGCTGTATACGCACTGTGGTA
CAGCGCTGTGTATCTAATACACCTTATGTTCTTGAAAACCCATGTCCCACTGGTTATCAG
CCAGAGTGGAACATTAGGTATAACACTAGGGGTAATACTTATAACACTGCTAGACTGTGT
GCCTTAGGAAAAGTTCTATCTTTTCATAGATGGCACACTATGGTTCAAGCATGTACACCT
AATGTCACCATCAATTGTCAAGATCCAGTAGGTGGTGCACTTGTAGCGAGATGTTGGTAC 
TTTCACCGAGGTTCCCAGACCGCTACATTTAGAGACATAC

#LC556375
ATGAAACTTCTTATTGTTTTGACTTGTATTTCTTTAGCTAGTTGCCTACGTACAGTAGTG 
CAACAGTGTTCATCAGATAAGCCACATGTGTTACAGAATCCGTGCCCCTCTAGCTACGCG
CCAGAGTGGAATATTAGGTATAATACACTTGGTAATACTTATAGTACAGCATGGTTGTGT
GCATTTGGTAAAGTTTTACCTTTCCATAAATGGCATACCATGGTTAAATCTTGCTCACCG  
AACGTCACCATAGACTGTGTTGACCCAGCGGGCGGAGCATTGATATGTAGATGCTGGTAC 
GTTCATGATGGACACCAAACAGCTTCCTTTAGAGACATAC

#DQ412042
ATGAAATTTCTCATTGTTATGACTTGTATATCTCTTTGCTGCTGTATACGCACTGTGGTA
CAGCGCTGTGCATCTAATACACCTTATGTTCTTGAAAACCCATGTCCCACTGGTTATCAG
CCAGAGTGGAACATTAGGTATAACACTAGGGGTAATACTTATAACAGTGCTAGACTGTGT
GCTTTAGGAAAAGTTTTATCTTTTCATAGGTGGCACACTATGGTTCAAGCATGTACACCT
AATGTCACCATCAATTGTCAAGATCCAGTAGGTGGTGCACTTGTAGCGAGATGTTGGTAC
TTTTACCAAGGTCCCCAGACCGCTACATTTAGAGACATAC
